# Supplementary material for: Exosomal LGALS9 in the cerebrospinal fluid of glioblastoma patients suppressed dendritic cell antigen presentation and cytotoxic T-cell immunity
Source: Cell Death Dis. 2020 Oct 22;11(10):896. doi: 10.1038/s41419-020-03042-3 (PMC7582167; doi:10.1038/s41419-020-03042-3)
Supplement: Supplementary file 7 — SUPPLEMENTAL TABLE 1 [file 41419_2020_3042_MOESM7_ESM.xls]

## Sheet: Sheet1
Gene Name	GBM-1 Cells	GBM-2 Cells	GBM-3 Cells	GBM-1 LEV	GBM-2 LEV	GBM-3 LEV	GBM-1 MEV	GBM-2 MEV	GBM-3 MEV	GBM-1 SEV	GBM-2 SEV	GBM-3 SEV	GII-III-1 Cells	GII-III-2 Cells	GII-III-3 Cells	GII-III-1 LEV	GII-III-2 LEV	GII-III-3 LEV	GII-III-1 MEV	GII-III-2 MEV	GII-III-3 MEV	GII-III-1 SEV	GII-III-2 SEV	GII-III-3 SEV
A1BG	9.63505	5.49198	6.86016	8.51836	12.0024	12.4198	0.287775	0.379288	0.343892	4.8133	4.65927	5.80965	17.1127	17.9512	13.1768	11.6104	16.6261	15.6857	32.8873	37.8204	48.4101	3.03662	4.37577	2.22281
A2M	3.65094	2.28549	4.17667	5.81344	6.38315	3.2032	6.01194	8.88565	3.69735	8.75836	13.7331	6.63884	64.1022	93.8456	48.8459	0.953763	0.969977	1.03865	2.53258	1.53728	3.12014	8.5327	9.07026	4.94044
AAAS	10.7189	14.4276	14.8028	11.9434	12.8391	6.67634	1.71906	2.60609	2.56999	4.67612	4.04484	5.49911	39.2704	34.9899	30.4345	12.5108	17.7152	17.9905	16.4492	16.9427	15.6761	7.40925	7.58707	4.94197
AAK1	7.17003	5.51375	6.45302	23.6901	32.2185	26.5803	9.07994	9.08902	13.3293	5.29475	7.59796	3.65338	6.63656	5.97291	4.00185	9.89753	5.31497	9.87774	10.0282	13.177	14.6812	4.0815	3.65294	4.88555
AARS	38.8933	36.5597	45.933	3.00927	4.1227	2.919	0.447079	0.333074	0.499834	4.68515	4.5727	4.479	19.8964	25.2286	22.4431	25.1108	21.0177	31.6396	7.69239	6.98469	8.90779	10.4881	12.1138	5.65309
AASDHPPT	10.1551	9.20055	6.02199	4.23171	4.13861	4.88339	8.44457	9.93082	7.20322	12.3648	13.2428	19.7219	17.238	12.8768	16.5485	5.2042	5.26665	5.31869	7.22244	11.4331	6.38464	2.21981	2.86356	2.28863
AASS	4.28187	4.93699	3.51969	1.92387	1.68147	1.64876	29.8835	42.584	24.893	6.53436	10.1413	7.44917	7.1593	6.10688	4.20251	3.33343	2.88342	3.39676	17.8883	21.5018	20.9651	7.77636	8.5851	9.18388
ABAT	30.2454	34.4798	48.7556	11.2673	6.88432	15.2334	2.31838	2.71482	1.60896	2.84523	1.53643	4.48693	4.89223	6.39903	4.95583	1.11475	1.58629	1.06459	9.18966	5.37595	14.4186	1.08862	1.73636	1.34118
ABCA2	19.2435	11.3152	20.9562	0.284305	0.162622	0.448349	5.88691	8.15926	6.12828	4.19048	3.47391	6.31925	64.8101	52.561	96.5023	8.72459	13.9593	8.78566	0.996376	0.52509	1.4298	3.89755	5.27338	2.43597
ABCB10	4.83873	5.4726	2.65162	0	0	0	0.867685	1.10022	1.35879	0.0343946	0.0354952	0.0489434	28.981	25.3004	28.4593	1.89102	2.68714	1.24051	1.07353	1.32045	0.690282	4.06628	3.53766	3.77351
ABCB6	28.8231	25.1049	35.0777	9.04832	7.85394	9.21119	3.4125	1.92465	3.29989	3.67694	3.30189	3.90124	71.7729	112.109	42.0589	8.92571	12.2015	10.934	14.1515	9.58053	8.84466	5.25154	5.69793	7.4677
ABCB7	30.7662	23.1669	21.6286	13.2914	9.42361	17.3852	0.367269	0.214485	0.531071	5.49802	3.07339	8.85181	58.1337	84.7589	71.0975	11.4708	13.9485	8.01807	6.6915	4.36286	5.04539	2.5067	3.48933	2.07555
ABCB8	5.46525	5.6784	8.17055	14.6199	22.9533	16.9152	4.19992	3.07434	4.61992	1.56258	2.47826	2.48451	11.2979	14.2127	13.1055	6.79816	4.09249	4.93546	1.61711	1.64298	2.53562	1.75463	0.961538	2.32138
ABCC4	40.3207	52.5782	35.8451	5.23615	5.97445	3.20452	5.17599	6.26295	6.52175	2.45664	3.75128	2.60158	0.900306	0.604105	1.07587	0.123729	0.1679	0.106778	1.52871	2.19676	0.906526	1.93775	2.89113	2.95895
ABCD1	17.1226	14.6398	16.5404	6.40097	9.82549	8.5901	25.7221	34.1332	13.9928	4.56964	6.40207	4.08526	19.7525	20.9179	30.1225	14.6289	14.9069	7.89961	18.2969	20.8401	16.9795	11.725	7.82059	14.4335
ABCD3	20.6544	29.2467	25.5082	12.6694	16.4069	18.0159	4.78641	2.59423	5.2124	0.398784	0.294303	0.600968	54.6946	44.9043	77.2288	13.55	17.0052	18.4009	3.06666	3.84559	3.1372	6.42271	9.07529	4.82346
ABCE1	2.2879	1.74338	3.55998	12.216	9.78503	9.93162	1.63863	1.35351	1.7943	9.95819	11.1133	6.58237	35.3265	40.0603	44.7941	3.91041	3.8322	2.63562	4.16228	6.57223	3.67113	5.31381	3.23611	7.70502
ABCF1	16.8838	14.0473	13.3551	7.77439	5.28659	9.54696	2.99672	1.9179	3.9287	4.34983	3.09708	2.67079	52.0579	39.7202	66.6341	6.1782	8.21083	7.5374	13.116	8.87955	7.5286	4.87216	6.46535	3.59565
ABCF2	9.59109	8.27711	9.77333	11.357	8.14299	11.5955	37.4481	29.0223	34.7893	4.17233	5.51999	4.15981	5.72372	6.21596	7.8415	4.03035	6.22287	5.69489	27.0373	16.3846	39.5016	2.74333	4.02996	2.03281
ABCF3	2.06456	1.36055	2.08314	14.1962	19.7611	12.805	20.901	28.9896	12.666	1.66558	2.55001	1.09762	8.45452	13.3159	11.8279	2.40532	3.86775	1.88818	7.41544	9.73648	9.37312	8.44951	11.2209	7.49471
ABCG2	22.6423	25.6538	34.2126	12.1235	11.2021	18.1489	15.1534	12.9561	8.45558	25.4582	37.5508	40.2748	11.5291	9.46538	16.7633	19.2647	10.557	22.4819	5.71398	8.51955	4.07978	9.05613	5.5333	10.7677
ABHD10	19.3156	28.6643	12.9801	0.322518	0.41121	0.471843	23.5899	22.0094	32.3417	2.79375	3.0871	1.52259	40.5121	44.7254	50.3566	16.8153	17.7401	14.6966	38.184	49.5247	51.3575	4.82439	6.22829	6.30548
ABHD11	51.3162	68.5071	54.4978	7.60757	12.2254	4.25263	9.85555	8.71231	9.48104	2.435	3.28969	1.70694	44.3323	28.7273	36.6185	7.54232	4.71395	9.17901	17.1757	20.5421	15.3551	0.612448	0.891725	0.628984
ABHD12	0.496333	0.683947	0.650196	16.0336	9.84462	10.4218	10.6076	16.2826	14.7127	1.62854	2.28647	1.14812	52.3192	61.2135	53.2086	15.7509	16.1605	14.8216	13.8771	17.8321	18.068	7.23677	4.32759	9.91437
ABHD14B	46.014	36.9032	37.2253	7.20153	9.91651	7.82807	5.63008	2.92764	4.48718	0.032502	0.0303894	0.0386774	12.5436	19.0662	8.10315	1.97536	1.02324	2.02672	3.28827	1.70661	1.71319	0.787819	0.734247	0.735035
ABHD16A	56.8091	79.1351	85.4409	2.58466	1.89972	2.7294	6.0927	9.29137	7.95707	1.10966	0.946542	1.18956	47.411	72.6337	32.8558	4.43179	4.49384	3.6385	10.1188	10.2604	14.0246	2.77068	4.0452	4.33889
ABHD6	9.12683	5.80467	7.81257	8.24054	8.77617	6.16392	21.6858	12.3392	34.0683	12.2023	14.5818	15.9118	52.4511	66.1409	48.7271	6.0058	7.78952	8.76846	27.8794	19.7107	30.5558	10.0056	13.2275	9.94561
ABI2	33.8517	46.5799	21.6312	10.2315	9.56646	6.38446	7.40451	6.33826	9.38152	4.98832	3.40702	6.94374	37.6114	23.808	47.8417	1.34278	0.945317	0.874149	9.22478	14.3999	5.38727	3.89691	5.10495	2.61093
ABR	68.2403	106.25	108.98	4.36447	5.68691	3.50904	3.10517	4.82233	3.34117	2.05739	2.10265	3.01202	20.781	17.5184	24.584	4.7558	5.23614	6.37277	8.22073	5.8285	10.0293	5.12514	4.93038	5.93491
ACAA1	26.1767	37.7468	39.265	0.103001	0.0998076	0.114846	5.1285	5.60032	6.32857	0.264066	0.227625	0.354904	29.9011	37.3465	26.313	19.6282	28.7749	24.7315	8.1471	6.13477	7.33239	15.0604	23.1478	14.714
ACAA2	39.9325	49.3566	32.4252	2.37097	2.73373	3.14154	10.6656	5.98341	15.5185	8.37259	5.85244	4.50445	30.8246	20.0977	21.978	8.6866	11.0146	5.69841	1.39855	1.28946	0.985974	4.16604	2.87873	5.13672
ACACA	38.7652	60.8226	60.7063	7.64069	5.73816	3.95788	13.1273	16.908	15.8447	4.66215	3.29148	2.84391	28.0575	17.592	28.2819	9.58977	7.18274	14.6436	8.44089	4.55808	6.87933	2.21829	1.5883	2.99692
ACAD11	8.59149	11.7188	12.5951	11.3221	8.69536	9.97475	9.46225	10.522	7.91044	3.81751	3.22198	5.87897	8.76436	6.8362	5.91594	12.8357	8.75393	9.71661	43.1677	30.9512	49.9881	17.2864	20.0349	25.7221
ACAD8	50.9951	59.7152	39.1642	19.9124	12.5647	12.9033	5.26165	4.8565	6.90328	4.24705	6.45127	2.39534	4.46976	6.9326	4.21052	16.2733	22.8315	20.0976	14.5797	16.4459	17.7289	1.00038	1.55059	0.555213
ACAD9	2.66336	3.10548	1.49148	1.87085	2.94659	2.6828	43.471	53.4259	34.6899	61.2016	82.3773	95.4745	0.496318	0.759862	0.647198	1.13696	0.899337	0.74471	12.8582	9.18074	9.32218	12.8616	19.6267	12.7587
ACADM	10.7761	12.2201	12.5865	0.13501	0.163497	0.216826	17.3306	14.9736	21.178	19.0757	29.1096	28.957	66.1384	100.795	92.7922	15.6196	13.5266	13.183	5.49339	3.03235	6.3174	7.24398	5.21567	7.42508
ACADSB	13.8451	7.44865	8.23782	4.85687	4.21577	7.47473	3.93124	6.33716	5.6374	6.48424	6.86681	10.0117	39.6543	34.3406	52.7005	18.9531	12.4711	20.185	3.57274	1.93642	3.97288	10.4649	13.1439	13.8345
ACADVL	4.52406	2.67824	5.6234	10.0294	13.8907	9.77866	16.7077	25.5294	22.522	3.11561	2.28374	3.34928	6.73081	5.20965	10.7693	15.7245	12.5639	19.2468	10.5021	8.8008	15.1966	4.36419	2.9851	2.77126
ACAN	21.7471	27.1838	21.8123	7.33963	4.08817	9.12316	7.0319	6.32168	9.64074	2.36452	1.85851	1.27921	57.7569	76.0659	54.9846	10.9434	10.2212	6.18305	7.00732	8.19155	9.0955	5.32461	6.35759	7.95497
ACAT1	22.3581	18.3337	12.5429	11.2977	8.17954	6.23633	6.44797	4.47489	6.49956	20.1824	13.1186	31.2827	14.9275	11.2852	17.8532	1.83205	2.59601	1.22381	13.6889	20.3006	12.0736	10.7162	15.4635	14.992
ACBD3	8.63644	13.2397	11.4692	6.30442	8.87032	5.44071	13.1182	14.9154	16.2141	10.6682	13.0152	8.11851	24.3349	13.4816	13.4572	8.61351	6.1845	13.5232	6.37134	9.13013	4.19871	7.65115	8.13317	11.2166
ACLY	24.8004	28.322	29.7357	2.08585	3.23515	1.75629	1.7676	1.21434	2.01506	6.6821	9.56876	9.72245	28.8514	23.8024	16.4741	2.8389	1.60398	2.6714	9.13851	12.0811	8.48054	2.96522	4.45377	1.53599
ACO1	20.2086	21.6232	30.5553	7.00019	8.63123	8.83424	9.02488	12.3731	12.7792	4.2366	4.49503	6.21085	22.6457	15.3085	23.3024	15.0278	18.8599	8.53578	44.415	39.707	42.4164	3.00008	2.64307	4.48512
ACO2	21.3001	26.9659	33.8671	3.17743	2.58325	1.74123	7.64642	5.84186	10.2309	4.14537	3.01783	6.28023	7.49727	10.1438	7.46728	4.02101	2.9474	4.44322	17.5555	20.9613	27.8255	9.58397	10.3315	14.5772
ACOT1	61.1622	57.309	97.6148	7.31574	4.7406	7.3889	1.9556	1.55079	1.88128	2.98726	2.66463	1.66689	20.4961	28.2232	16.5199	2.66688	2.22952	2.28819	1.15532	1.37252	1.38754	2.96097	2.21185	3.86111
ACOT13	51.9349	60.0368	83.3036	4.68372	3.33949	5.59236	1.43846	1.76068	0.965209	4.44365	5.31016	6.66547	41.3726	55.4393	56.5977	0.627902	0.685041	0.71204	11.5362	9.26355	8.64059	0.497328	0.729083	0.592815
ACOT7	5.00784	7.02601	4.33679	29.3488	42.5557	42.9079	20.2151	24.44	26.9669	6.19032	7.42839	6.2708	19.5437	11.7653	30.2146	5.14231	3.40421	6.76729	6.32068	4.65202	3.95675	2.42092	1.25161	2.33861
ACOT8	10.5275	8.9168	11.9277	6.40061	7.05347	5.97177	18.6069	25.9008	23.9657	4.72019	5.01284	4.88067	11.0173	16.0302	16.7242	24.4727	33.7478	37.9816	37.2643	33.6869	35.8855	4.91045	3.12795	3.45695
ACOT9	0.31596	0.238549	0.270145	1.42715	1.88099	2.06081	1.05747	1.6835	1.68561	6.15998	6.02446	8.44534	11.2631	7.35481	13.054	7.34102	8.49356	8.36142	46.8533	60.7687	32.3756	6.26468	5.04307	9.30305
ACOX1	10.5562	13.4908	12.5091	2.01427	1.95384	2.02233	17.7089	12.9629	23.1101	5.77571	9.28157	8.54805	2.2686	2.63157	1.74228	2.27152	1.37881	1.29477	28.7447	17.2468	43.6632	7.08786	8.74641	10.6389
ACOX2	4.43532	5.32682	5.41996	3.32128	3.44417	5.16792	8.32975	9.69582	6.38058	17.4977	19.3874	25.9665	12.0618	11.2416	10.4817	7.65011	10.6566	8.07852	21.8109	25.715	31.6912	23.6314	34.6908	23.5132
ACOX3	5.78826	3.27037	6.92855	2.88254	3.04685	1.73241	19.8741	15.8794	28.1615	22.3454	15.5748	18.0998	16.4141	18.0719	25.5074	0.323243	0.444135	0.190713	28.1536	25.5072	32.4611	7.94102	7.52808	9.80715
ACP1	9.82145	15.8322	9.67413	9.44913	5.31041	10.3657	10.6251	15.417	15.077	6.67812	10.6516	7.31922	6.88367	8.99696	4.17839	12.5428	10.1847	13.1699	19.6574	26.6162	26.7538	4.83214	2.62385	4.01067
ACP2	24.2096	38.4691	21.9824	4.05758	3.16897	5.14907	11.2734	12.9757	17.6879	6.38524	10.2866	6.3597	5.91448	5.70155	8.65288	19.1802	21.501	17.454	17.9816	20.1933	21.3441	0.287105	0.180015	0.295718
ACSBG1	2.44307	3.07094	3.29081	14.3374	15.2837	10.2226	3.98237	5.00583	3.47262	8.21248	12.869	8.78736	18.3054	13.125	10.1961	13.862	17.8543	7.56868	12.5224	15.678	8.7782	7.61541	7.05948	9.74772
ACSF2	19.3161	25.3041	13.3088	6.06888	6.90032	9.52208	7.67037	4.79398	8.67519	3.81628	2.1562	2.95762	24.8782	36.77	14.7777	10.2112	5.43236	7.92389	19.5053	23.0553	17.4183	16.9313	18.726	20.8085
ACSL1	19.947	15.0201	23.5375	13.3749	19.5007	14.5787	9.5964	12.4177	7.04376	23.9072	29.8123	12.5274	25.316	28.6324	33.645	13.3946	12.9258	16.4754	6.94712	8.18371	7.83636	1.28752	1.27078	0.919288
ACSL3	6.97581	5.95735	6.32009	4.11458	5.20906	5.49708	6.08798	5.91752	6.18539	8.99398	11.6022	7.39305	12.1374	11.5548	17.2836	2.51299	1.63847	2.79948	19.4502	21.9398	14.1597	1.4081	0.957505	2.18114
ACSL6	9.57097	14.1938	6.09671	50.1569	52.4139	44.8904	35.1825	28.1812	46.7576	23.6867	21.8155	32.2613	1.54156	1.13151	2.41563	13.3649	10.8122	18.31	21.3133	19.0541	19.9919	0.510118	0.351981	0.701922
ACSS3	0.46163	0.677211	0.511486	1.98169	1.67255	1.78154	10.2492	14.0414	11.2229	29.6875	38.8906	27.3719	2.38743	3.47371	3.06546	11.7507	10.0351	13.4311	55.6633	34.6783	34.8452	2.42928	3.79939	1.6349
ACTC1	12.039	6.71778	15.3979	28.3555	17.864	21.1816	23.8681	30.2886	21.7438	5.31217	8.14888	5.02	10.2484	11.4885	13.7021	6.78656	5.78893	5.74821	1.53726	1.20521	2.2859	4.58657	4.11874	7.27429
ACTL6A	0	0	0	8.81555	5.55379	6.16207	18.2317	15.8434	19.6721	71.3828	92.869	51.9667	16.6021	26.3973	21.317	0	0	0	0.299264	0.190631	0.282505	0.0968549	0.114579	0.0625683
ACTL6B	3.19551	3.22427	3.95604	4.08705	5.2069	3.15929	39.9941	26.2761	50.1526	36.3488	36.167	38.7114	2.18858	2.11636	3.42951	10.2332	15.8574	24.173	39.8011	63.4828	38.8459	14.4333	17.4066	22.3716
ACTN1	5.59046	6.19982	5.11527	13.7579	19.1215	16.0967	42.0379	41.8277	30.5615	48.321	28.2794	11.1002	3.35818	5.32944	4.66452	36.1633	29.5655	34.9384	10.351	6.68674	23.2493	25.9303	55.2898	38.1245
ACTN2	2.39966	2.74761	3.37632	21.6601	13.7758	44.8372	25.2503	16.2164	35.098	41.4025	16.507	34.2931	7.55774	9.26579	6.36362	17.6705	25.3734	21.6641	17.5943	27.1994	11.5053	15.518	23.4984	44.6902
ACTN4	3.08853	1.22485	2.90311	50.272	40.437	42.1556	22.3775	15.8433	19.1104	29.0953	32.221	18.5606	12.156	13.9794	9.80989	4.32842	3.93453	3.29392	5.56435	8.76941	7.08341	2.36284	2.67001	2.00605
ACTR1A	1.63364	1.68101	2.40308	4.80485	3.21925	6.96223	16.239	13.1861	14.2416	72.7689	83.3204	112.573	2.38196	1.80076	2.39387	4.01249	5.45297	4.65449	6.8528	4.27615	3.8033	10.7904	9.87324	12.0529
ACTR1B	5.76042	4.36064	4.52769	15.8511	13.8856	10.0179	21.6636	27.3394	12.9548	31.4009	48.954	34.9178	0.172981	0.100848	0.146342	5.94003	3.7541	7.45473	19.8493	24.4146	30.9252	5.32557	4.05809	4.92616
ACTR2	0.674585	0.584191	0.762956	46.1392	40.2333	46.2314	38.2946	35.2693	37.2224	5.01588	5.56261	5.03093	0.4382	0.330403	0.637581	0.0367906	0.0360916	0.024429	2.17704	2.36862	1.21043	0.695953	0.555371	0.83932
ACTR3	22.2229	20.6229	15.5116	32.2445	19.7336	50.0112	0.916826	1.46875	1.07269	0.0145948	0.0157332	0.0232203	11.3215	7.85715	8.74023	0.506937	0.465368	0.686899	21.6858	30.8806	13.0549	6.30967	4.54297	5.32536
ACYP2	2.93602	1.80859	1.9319	28.0013	38.7257	17.6688	12.4128	18.0234	10.253	16.6589	18.3914	19.4409	23.7481	36.8096	20.5659	24.2623	28.2899	31.3954	6.7692	4.6166	4.18337	4.60999	5.55504	6.87349
ADAM10	7.28339	8.76192	5.05467	14.6974	8.87726	8.0836	4.8338	7.07669	5.96975	7.63982	11.9869	11.2764	48.6459	48.1595	45.0461	2.54985	3.58764	3.23576	14.1164	13.8764	16.8126	8.89475	7.27591	6.03954
ADAM22	7.42634	4.97565	4.67117	9.50521	12.4138	13.735	11.8191	16.8186	8.6043	3.84051	2.46945	5.2807	24.5179	14.9069	32.192	13.6224	13.1865	11.3884	13.1754	10.7906	20.1452	12.4894	17.5351	12.4395
ADAP1	3.9911	2.98933	5.06869	4.18719	2.72586	2.26527	0.414056	0.63392	0.478235	0	0	0	28.9244	36.0977	32.0193	5.75198	8.01826	5.17678	9.73359	7.67007	10.1229	4.28872	6.79333	6.17147
ADAR	7.391	4.54547	9.81525	12.9769	15.5463	8.77237	18.6657	14.4659	12.0021	1.01581	0.597297	1.53692	39.1688	41.4015	46.6893	8.02097	7.82045	10.2107	38.5585	34.0857	56.0641	12.0793	9.26485	17.4667
ADCK1	0.356528	0.318379	0.347614	1.89735	2.58798	2.82515	4.46599	3.18872	2.53222	1.80932	2.05177	1.73333	3.74881	5.66071	3.93625	6.83641	7.06201	10.4187	9.24187	12.8554	7.60606	7.44315	8.86479	5.49304
ADCY2	7.07903	6.04549	4.28281	3.58866	4.00495	2.53718	17.5675	10.3297	9.60942	15.4298	21.5091	14.4269	8.50021	13.6598	10.2002	6.65917	8.11087	3.83568	16.7091	8.63859	19.4494	13.3369	6.92183	8.69563
ADD1	25.3419	36.9991	40.0655	11.2467	15.9815	8.0976	12.8606	17.2332	15.7157	8.62953	9.19908	8.06861	5.13317	8.14121	7.91535	0.151235	0.143371	0.234264	23.6015	37.3612	34.2222	4.45078	4.32616	2.62596
ADD2	8.06671	5.48536	8.98631	0.282879	0.320785	0.171142	8.64359	6.82844	12.2653	31.1897	45.5369	45.5369	3.69019	2.14769	4.97807	2.04549	1.64867	3.15415	15.797	16.3025	11.8951	6.99495	8.93255	10.3595
ADD3	8.29428	12.8644	5.13416	1.20638	0.815515	0.674368	14.521	19.3275	14.8986	12.6515	8.66631	15.7385	3.7003	3.53009	2.64572	2.11987	1.17441	2.44421	2.11107	2.05829	2.34328	11.7426	18.4125	10.1809
ADGRG1	27.6031	21.1992	29.5078	15.8233	21.0767	13.4815	5.13199	4.91131	7.99563	4.95401	4.19109	3.04672	38.3618	29.7687	34.142	15.4612	16.7135	12.8792	14.2665	10.2719	22.3413	1.32973	1.13692	0.877622
ADGRL1	9.81391	6.61458	7.84131	5.55597	8.42285	3.36136	2.84603	2.74073	2.59843	12.0705	15.6554	13.2654	9.90227	11.6352	6.73355	1.71203	1.74114	2.43451	12.1053	13.8606	9.09112	6.16892	5.62605	4.9228
ADGRL3	27.377	26.6105	42.9272	10.9693	15.9933	17.7045	17.1621	18.003	23.1688	15.1033	9.45466	19.0603	9.82731	6.21086	13.0114	9.92698	15.0096	12.2598	30.7422	24.2556	36.3066	16.5224	18.9181	19.5625
ADH5	45.6683	41.4212	45.7597	12.8526	7.37737	15.256	13.9666	17.1509	10.2375	4.66323	6.17412	4.84509	4.07172	2.49596	4.28344	6.84844	5.78693	8.99885	12.7113	8.70721	11.1859	20.1661	29.866	22.0818
ADPGK	2.6573	3.5156	2.25073	19.2487	13.1469	24.2534	16.9447	24.2139	21.0622	18.6006	27.6033	12.5368	1.00489	0.853149	1.47115	53.154	32.6365	43.6394	5.49822	6.42742	7.26864	13.6055	14.5035	17.5375
ADSL	54.4904	29.3703	47.5701	1.8791	1.31349	1.98996	8.43491	9.26997	8.43491	3.82171	4.27267	5.96951	8.08318	4.62358	7.12129	9.89129	10.0891	9.60444	7.55017	7.51242	9.75482	9.14255	8.2923	9.55397
AEBP1	17.61	20.7797	21.2728	8.25391	4.86981	7.84947	12.4891	6.81904	19.5704	2.79025	1.57091	4.34163	36.7731	28.0579	56.2996	27.8406	22.5787	28.1469	26.0302	17.206	13.4576	5.7145	6.81168	7.16598
AFG3L2	6.95212	10.0389	6.68794	5.73609	7.67489	3.3843	1.82298	1.59328	2.34618	2.49525	1.89639	2.8895	64.5734	72.3222	91.5005	3.31294	3.2003	1.9447	10.038	15.7798	10.4095	4.46383	6.8743	7.1332
AFM	30.088	43.8984	47.1178	5.95617	6.81981	9.47626	1.89756	2.59777	2.08163	0	0	0	30.6087	34.496	41.9033	0.414409	0.645235	0.583074	0.2687	0.328083	0.141874	1.18893	1.68947	1.85354
AGAP3	15.5164	13.7475	9.6512	1.7324	2.55876	1.44136	14.8548	10.7103	19.7123	0.593512	0.372726	0.380441	55.792	31.1319	45.0799	0.980023	0.816359	0.671316	10.9063	6.21658	8.21242	0.542502	0.571797	0.85444
AGK	0.0207176	0.0328582	0.0217121	2.17769	2.17769	2.9377	1.55488	1.65128	0.875395	5.24678	4.99494	7.73375	3.00026	4.15535	2.03717	4.8204	7.07152	6.29062	19.5248	20.6963	21.4968	3.66669	3.56769	4.78136
AGL	9.71786	10.9715	11.9335	4.5582	5.16444	3.47791	31.4193	43.3586	38.7086	26.8679	23.0527	31.5429	9.16602	11.7325	8.37774	2.90713	2.42164	1.59601	13.3933	18.8979	10.4468	11.552	15.6414	14.336
AGO2	1.36317	1.54311	0.932406	14.8568	20.4429	22.9388	0.957044	1.37527	0.934075	3.49241	2.50406	2.9022	25.4656	13.9551	39.8281	24.9278	38.0399	31.3094	22.2469	31.9021	33.9488	7.27099	10.9719	10.9138
AGO3	0.753487	0.885348	0.66759	7.29844	11.7651	4.84616	5.1297	6.39161	6.86867	6.13555	8.90882	6.67548	5.34251	5.9195	8.06184	8.25012	12.5649	10.4859	1.52721	1.14388	2.08159	6.76103	6.97063	7.36953
AGPAT1	0.203947	0.216796	0.314079	2.81433	1.65483	4.46635	14.9728	13.0862	19.1202	13.9097	15.3841	20.0438	16.4026	12.7613	21.6679	3.35943	3.63154	3.99772	6.78301	6.40995	4.53105	2.02662	1.23218	2.6346
AGPAT3	35.7354	41.9176	52.1737	17.1596	19.03	11.4111	10.3708	16.3132	11.7397	21.3012	12.6316	16.6789	0.576748	0.673642	0.307984	0.0882192	0.104716	0.0789561	0.459869	0.627262	0.297076	0.817179	1.00513	1.30258
AGPAT4	7.1403	4.49125	7.6901	10.3787	7.82556	13.8348	48.3339	28.7587	37.4104	17.0339	19.3165	19.061	4.24155	4.86506	2.27347	2.96907	1.6508	2.68404	13.6988	18.4249	13.8495	9.40225	11.8468	6.95767
AGPAT5	15.9964	13.4849	24.6184	8.276	8.60704	4.89939	13.7258	16.2239	7.56292	2.61254	2.52372	3.15334	16.085	15.3933	10.3105	3.7962	4.35804	5.67912	13.2117	18.2321	7.8213	6.40117	7.31014	4.93531
AGPS	17.2429	19.0534	9.17322	13.3226	7.68716	7.7138	4.11537	6.1854	4.11125	11.0271	7.42125	16.8605	48.8942	42.3424	57.4995	12.7484	18.0899	10.8106	5.16076	6.45611	5.56846	2.64871	3.39565	2.73877
AGR2	4.60747	7.17844	4.28034	1.65401	2.43802	2.07579	1.69985	2.2659	1.90043	0.702833	0.380233	0.633955	66.4523	41.9314	44.1243	2.33471	3.72853	2.53783	19.206	18.4954	21.5107	1.37147	2.16007	1.89263
AGRN	29.9177	21.3612	45.1458	5.88004	5.25676	6.4798	10.5662	16.2931	8.16767	2.08058	2.11803	2.8275	74.4543	116.074	44.5237	5.4336	5.00435	7.48207	7.25086	6.59829	7.62066	6.40035	7.71883	9.1525
AGT	28.3282	36.7701	41.0476	27.6067	18.4965	29.1803	24.6767	28.7731	15.0775	5.14518	7.93387	6.10733	10.175	16.0562	11.2536	23.5746	28.6195	36.7527	10.1242	5.9834	8.99028	5.58519	3.09419	4.94289
AGTRAP	10.1704	6.81414	6.46834	3.70135	3.33862	4.43052	0.055842	0.0434451	0.0383076	2.26458	2.43896	3.44443	7.77184	4.06467	5.58795	8.19423	9.01366	7.62883	2.964	1.94735	3.71982	3.8595	5.61558	5.38787
AHCY	21.6528	17.6254	28.3868	10.4197	8.78383	12.5453	9.22238	13.4001	13.4278	14.5013	16.923	18.2426	25.1171	18.7122	19.7923	2.22222	1.78444	1.62889	4.58386	4.93224	5.78942	4.50144	3.18702	4.58697
AHCYL1	31.7791	44.5225	46.747	4.79791	7.71984	4.88428	5.46822	6.55092	4.95967	2.12204	2.01594	2.63345	35.1292	45.6679	40.0824	11.4266	10.1468	11.7694	4.10538	3.19809	5.51352	8.49447	13.5402	12.7672
AHNAK	15.0558	20.6867	9.50024	7.5935	5.03449	4.1992	6.5584	6.89288	10.2967	18.6524	12.2546	13.9333	42.515	50.6779	50.933	3.82131	5.44155	3.61878	14.8506	10.4252	14.0487	7.08454	4.65454	11.0165
AHSA1	5.63002	7.60052	7.79757	5.71986	6.78948	8.56836	0.853016	1.02277	0.502426	0.665598	0.998398	0.919857	19.7572	21.0611	16.0033	3.7885	3.83396	5.38346	6.06522	8.81276	5.86507	6.82698	6.02823	10.9505
AHSG	6.7442	7.12187	10.1028	33.1464	17.1698	20.9485	2.23267	2.88908	1.7013	13.0151	7.3926	20.7982	8.58246	5.82749	10.6594	4.86542	6.02826	5.5028	10.2428	13.8688	7.46701	1.97068	1.49771	1.59034
AIFM1	1.11939	1.33655	1.14401	9.72093	8.14614	6.27	6.59409	5.03788	4.39166	10.0017	11.0519	12.9623	15.6148	10.5712	21.4547	26.6024	40.8613	34.6895	22.7132	33.7064	35.4326	18.5137	17.3658	9.71967
AIMP1	11.2271	13.7757	16.066	5.22736	3.34551	2.70777	9.83109	8.81848	10.6667	6.73067	5.10185	5.43838	19.8623	11.0832	25.106	7.04152	7.73863	7.36543	6.69282	4.79206	5.64874	12.4808	13.1298	17.4607
AIMP2	4.12341	4.6677	3.69045	6.97308	5.27165	10.3899	11.7258	13.9185	12.2769	5.44249	7.47254	5.48603	23.2002	27.1907	36.1227	8.42551	7.34705	7.58296	28.45	43.3578	28.3362	1.21264	1.81533	0.841574
AIP	45.9526	49.9046	27.3878	6.83409	4.57884	8.91849	3.0714	3.12361	1.61863	14.1463	22.4785	12.9863	10.8959	12.0182	17.4008	6.36785	7.26572	5.64828	1.35062	1.80173	1.84495	11.0555	11.5309	17.8214
AK1	4.31007	6.62458	5.18071	1.19328	1.88181	0.931954	8.49621	11.4444	8.66614	16.411	20.366	22.4502	27.7759	44.8026	40.6084	23.6488	15.9866	17.0508	28.0107	44.5369	40.8956	10.173	6.76502	8.59615
AK2	72.6768	58.0688	50.365	4.90996	4.86086	7.28638	10.0041	12.265	5.61231	11.7143	8.27027	16.728	5.12888	5.05195	6.1803	2.36671	2.25074	2.54658	5.39012	5.37395	6.41964	4.5158	2.70948	3.98294
AK3	26.886	34.4947	31.9137	29.0928	22.1105	23.6234	3.63843	4.89005	2.36498	8.57867	7.8838	9.59953	2.06315	1.72479	1.52054	12.3748	8.32822	12.0407	25.5833	35.1515	40.0379	5.85914	8.65981	3.74985
AK4	16.4381	24.3777	19.9065	11.9714	17.9212	15.0959	35.5272	32.6139	44.7642	19.0942	10.9219	22.1111	8.54876	12.8744	9.24976	15.1947	13.1586	13.1434	30.828	20.9014	47.7834	4.56296	3.66406	7.08628
AK5	15.06	22.078	20.8431	18.0548	9.80377	23.3268	2.94861	3.42039	2.72157	38.0635	53.5172	32.1636	1.03629	0.987587	1.36169	14.1756	9.75278	21.0507	13.9692	20.5766	15.4778	17.0507	21.2622	17.0336
AKAP12	5.97075	5.29606	6.05434	7.55375	11.3382	9.23824	3.46567	3.86423	1.81255	0.866256	1.16598	1.3349	42.6744	65.5905	33.9688	2.49366	3.88761	3.55097	0.704707	0.842124	0.862561	0.412796	0.657171	0.466459
AKR1A1	3.79108	2.81298	4.40903	12.3795	12.2557	8.15812	19.5164	10.8316	24.3174	11.7044	10.9671	11.763	13.2744	12.9691	19.7656	1.01371	1.38777	1.24788	31.4218	28.4054	45.6245	0.50629	0.566032	0.465787
AKR1B1	22.7703	12.592	23.8406	7.79627	10.2443	7.46103	0.834852	0.793109	0.580222	1.21194	1.56704	1.50281	0.396333	0.593311	0.429229	6.32746	5.20117	6.09334	2.48524	3.7204	3.71295	0.127909	0.153875	0.127525
AKR1C1	18.5711	28.7667	20.3354	3.95746	2.46946	5.79769	4.37766	6.86855	3.3314	3.12135	3.1869	2.03824	43.4414	47.2642	57.2123	5.4741	6.61271	4.57087	11.2431	13.2893	7.42042	0.346166	0.465247	0.280048
AKR7A2	59.3413	34.774	37.207	4.26019	5.23577	5.78959	7.07058	4.70901	9.38266	4.13444	6.44972	5.46159	83.6339	102.452	84.7212	4.36345	6.1132	6.08265	8.38111	10.6272	10.929	3.13027	1.91259	2.70455
ALAD	45.0586	56.5035	62.1809	7.64393	8.86695	7.78916	0.162833	0.191817	0.256461	1.12106	1.43832	0.746624	39.8737	35.4876	37.6009	5.21598	7.20327	6.51476	2.24952	1.51392	3.35178	1.2733	0.748699	1.98252
ALB	7.64787	10.9594	9.82751	8.09345	6.46666	6.62853	7.18461	5.09389	10.1734	12.2645	11.5777	11.6513	14.1246	12.3025	11.1161	10.0966	6.83537	6.71421	27.8896	36.1449	27.1365	9.71181	5.40948	9.65354
ALCAM	1.08859	1.66446	0.804469	0.482	0.659858	0.5784	13.5815	21.4044	12.0604	1.4274	1.9741	1.64009	0.767346	1.1679	0.432783	30.557	38.4713	36.0267	20.0485	13.4726	16.139	6.98291	4.92993	6.41729
ALDH16A1	25.6261	21.7822	34.8515	5.605	3.23409	8.46356	19.1599	18.7576	20.2904	40.5883	22.08	63.5207	13.9894	21.3479	11.4014	1.18009	1.3925	1.44089	10.8717	11.6436	7.30578	13.9323	8.5405	15.9246
ALDH18A1	15.6666	12.5959	8.92996	4.25164	3.78396	6.02457	2.49677	2.2421	2.00241	8.85836	10.1517	12.6232	40.0664	30.13	22.317	18.3281	10.392	10.392	23.4739	23.9433	34.5066	2.17103	2.40767	2.63997
ALDH1A1	16.1397	13.283	23.3703	6.04261	5.93989	9.1183	0.7924	1.15056	0.843113	6.00942	6.78464	7.07309	18.1593	24.1519	17.8506	1.61913	1.73246	0.885662	57.0343	31.2548	48.4792	10.9437	7.75907	17.3567
ALDH1A3	51.5779	29.1415	68.1859	28.8997	40.9219	42.916	3.73954	2.32225	3.53012	3.21442	3.11478	3.85731	8.9588	12.39	5.10652	5.18694	5.07801	6.33844	4.31662	5.74542	2.69789	1.72758	0.979536	2.71748
ALDH1B1	14.0981	22.2187	21.5702	14.4356	13.7715	16.8174	5.45354	4.04653	5.928	31.4926	42.7669	33.3506	22.6482	23.3277	17.8921	11.8004	15.8479	8.37825	22.4656	16.9615	35.5405	6.039	3.30333	8.2372
ALDH1L1	20.9365	11.6407	21.4808	6.93353	7.96663	5.38042	6.81362	8.67374	10.8541	5.04199	7.84534	3.5899	1.2471	1.37929	0.854262	6.12418	6.80396	6.24666	18.7701	28.6057	14.7158	4.59958	2.87474	2.87014
ALDH2	1.45797	1.73644	1.50754	3.52334	5.08418	3.74531	4.252	4.78775	4.1457	2.55565	2.90578	3.98938	5.63023	5.88922	3.6315	54.4918	85.2797	44.3018	13.2118	11.5471	20.5443	1.53969	1.92154	1.92308
ALDH3A2	4.87572	3.26186	6.86989	43.0198	34.1147	23.1877	21.8889	14.0746	31.717	8.43264	6.30761	7.10871	5.05038	6.90892	4.52009	5.15723	4.58478	6.90553	0.850185	0.950506	0.489706	0.95583	1.33052	0.726431
ALDH4A1	6.62444	5.32605	9.45308	39.1317	33.3402	36.1185	25.5235	23.0222	25.2938	23.7227	28.0166	32.1206	1.08394	0.600501	1.21835	3.22198	2.97711	3.82772	2.04316	1.0747	1.68969	3.59396	4.63981	2.86439
ALDH5A1	21.9656	29.8732	26.7321	0.962352	0.555277	1.09035	5.51222	6.38867	8.68175	0.141651	0.154967	0.145618	31.4651	38.4818	20.8928	8.7167	7.29588	13.5545	12.1672	6.93529	17.7032	11.5345	6.21707	7.84343
ALDH6A1	19.8708	19.1554	19.2349	0.63353	0.705119	0.846396	20.1277	11.3319	19.4836	0.65269	0.975118	0.51693	10.0159	12.1994	9.81563	0.849569	0.480006	0.928579	14.2435	12.6767	10.4263	3.19009	2.3192	3.06568
ALDH7A1	67.8108	82.1867	102.666	0.2542	0.161163	0.19853	12.1889	9.82428	11.8964	16.6841	8.65904	20.3379	18.1155	13.9127	24.2748	3.08562	2.9406	4.8506	4.02072	2.53305	4.88115	5.58214	6.69298	4.0638
ALDH9A1	5.28249	6.77743	5.72621	7.57389	4.37771	8.68725	4.94805	5.20535	5.48739	7.39183	10.489	11.2134	46.795	62.5182	58.4002	15.3936	12.1302	9.32855	8.54087	4.71456	6.32024	4.79306	4.30417	6.25973
ALDOA	9.23735	12.7291	11.8608	11.8141	9.8648	6.20242	10.7929	11.5808	9.08765	4.85105	5.14697	6.10748	42.6666	27.9893	54.0159	1.15951	0.667875	1.47953	3.40203	5.3786	2.02761	0	0	0
ALDOC	18.1853	13.9299	10.2383	24.8163	15.1876	35.3384	0.800201	0.628958	1.2043	3.10467	4.10127	4.80292	6.16085	6.99873	4.41733	29.8422	43.5099	46.8522	19.8526	18.4034	29.0245	1.90234	1.3773	1.65504
ALG1	3.94054	4.29518	4.37794	3.28372	3.42163	4.54795	3.18127	3.66482	4.01476	0.36237	0.476879	0.472893	47.7667	40.1718	42.6079	17.2806	22.2228	22.5511	9.99162	5.67524	7.05408	4.04419	5.45157	6.03393
ALG11	2.35689	2.14241	1.23265	3.13813	3.8097	2.43519	3.81169	6.03771	4.45967	5.14573	2.80957	6.85411	2.33905	2.79517	1.68412	23.2025	25.9636	20.9982	26.8536	15.0917	40.6564	11.5232	15.6486	7.59382
ALG2	70.0891	75.2756	96.1622	13.8668	14.0193	18.9559	4.48614	5.70638	5.99798	9.12298	14.0129	9.39667	22.5096	27.5292	24.9181	0.816749	0.597044	1.1802	4.62344	2.91739	7.11085	5.05089	6.88436	3.50026
ALG5	32.4857	43.6283	35.247	6.17467	8.07647	9.01502	8.69521	10.5038	10.8603	2.48406	2.28285	2.74985	0.78041	0.764022	0.657886	3.45497	4.83351	3.53098	0.857284	0.956729	0.497225	0.917062	0.920731	1.29031
ALG9	8.53118	11.9948	12.3787	7.93729	9.15169	8.66752	6.34228	9.29778	5.09919	13.3015	17.1723	18.1832	34.3991	19.7451	40.9694	5.32404	3.4766	4.37103	2.04562	1.34806	2.37905	0.0958506	0.0834859	0.0778307
ALOX5	37.3723	28.3656	52.7698	6.06962	8.86165	4.04844	0.754307	0.616269	0.905923	15.103	18.1841	21.9447	26.2017	39.3549	16.5857	15.2068	24.2092	24.4373	6.02405	7.12043	5.90959	2.65925	2.47842	1.95455
ALOX5AP	17.2626	12.7226	12.8434	13.4558	19.7531	15.205	16.3862	20.9744	13.1745	5.61655	5.79066	5.97039	10.2959	9.32812	12.489	4.47928	6.70548	3.97312	10.9719	6.10036	5.8919	2.68327	2.48203	4.24494
AMBP	11.1453	6.36395	8.35895	9.66421	8.63981	12.0416	21.521	17.5181	19.7347	0.733051	0.991085	0.976424	9.61842	9.83003	10.0032	1.88498	3.03293	2.24312	5.32733	7.11732	5.22079	0	0	0
AMFR	17.4793	26.3238	18.9825	1.95229	1.58135	1.46812	4.32562	3.87143	3.80655	1.83046	1.35454	2.19839	31.1032	16.4225	46.2815	0.207675	0.129382	0.180054	5.88565	8.10453	3.64321	5.3269	4.78888	2.79129
AMPD2	36.2651	39.0575	43.8445	4.9881	4.48929	3.39191	4.9483	2.73146	5.18582	0.902488	0.557738	0.840216	33.4128	35.4844	22.2529	12.9979	13.3489	7.10986	14.9329	14.1116	11.8269	1.08956	1.48725	0.879278
AMPH	17.7163	19.6828	16.5825	12.354	17.3451	19.3958	3.23378	1.82385	3.51835	1.68109	1.5466	1.80045	34.2659	39.7142	19.6344	11.5743	16.4818	9.7803	6.22891	6.62133	4.98313	2.14072	3.42729	1.41715
ANGPTL2	14.2094	16.7245	12.419	7.33734	6.99248	8.90753	12.4188	13.9215	9.05334	0.880946	1.0633	0.473949	25.7139	22.5768	19.3112	17.3265	26.5442	9.46027	37.0452	55.79	29.4879	1.77489	1.68437	2.83273
ANK1	69.2147	36.6838	65.1311	12.873	20.4681	8.90812	11.8799	15.5507	12.8778	1.14047	1.76887	1.48945	8.19802	7.41921	11.4444	5.87763	7.12369	6.63585	1.77467	1.03818	1.01511	1.03999	1.23655	0.641676
ANK2	19.919	22.5284	26.074	7.56252	9.20359	5.72483	5.02745	6.77701	4.77105	1.42359	0.886898	1.42359	42.6924	58.7021	67.9663	14.4207	21.8762	8.92642	21.6178	19.629	19.6938	2.13801	1.83014	1.54364
ANKFY1	21.6863	33.3969	11.9708	8.83129	7.70971	13.821	11.2598	12.1493	6.63203	2.21244	1.7611	2.39164	26.5107	16.9139	41.1447	11.2848	17.1868	7.24485	4.40869	2.50413	6.63948	3.35927	5.06578	4.77688
ANKH	14.6952	22.6894	17.4579	7.33694	10.888	10.2204	9.57907	8.01768	6.22639	0.0530637	0.0609701	0.07084	36.093	45.3328	45.0441	5.65843	6.59773	3.16306	8.34831	9.29167	6.74543	1.11997	1.73595	0.642863
ANKRD28	30.4843	20.0587	27.2225	11.1318	12.8461	12.9685	11.1903	17.2666	11.6379	4.52411	5.26154	4.51506	19.6613	26.0119	26.7787	6.8113	10.2238	5.83728	7.18665	7.28008	6.66202	1.076	1.57849	1.53114
ANO10	4.54153	3.29715	5.00476	15.6404	22.1155	17.8144	10.9987	6.73118	6.62119	7.67636	8.42865	5.24296	23.1487	23.9358	30.8573	1.44163	1.2052	2.31959	16.8062	14.7054	14.1844	0.966534	0.555757	1.27003
ANO6	30.9196	19.5102	36.4542	12.1515	7.54611	14.3145	14.615	18.5757	10.4205	9.47276	12.343	10.1169	41.4832	49.2821	66.2072	5.84922	8.12457	4.1705	4.05358	3.66444	3.14153	7.05091	8.89825	6.77592
ANO8	9.86664	12.7773	13.1424	5.14141	6.617	7.30595	15.51	16.8439	14.5019	18.6636	16.48	20.9966	16.7427	16.8265	15.8386	6.92598	5.707	6.33727	11.8464	12.4506	7.6528	7.69863	4.07257	4.40362
ANP32E	0.91245	0.507322	0.859528	14.2052	15.7678	18.5236	8.84298	11.938	10.0456	7.83546	6.21352	5.66504	22.0377	23.0514	29.0677	1.10296	1.08752	1.02134	9.32015	11.5477	12.517	5.05969	4.11859	5.1457
ANPEP	15.0814	8.95833	13.3018	6.30541	3.67605	8.29161	11.6695	6.27818	17.5859	18.5524	9.86986	11.1685	28.4381	42.6571	31.3956	25.9941	17.468	16.4022	2.15276	2.96651	1.86645	7.56146	5.09642	10.9414
ANTXR1	17.1206	19.3121	20.6646	25.6163	38.4501	38.6806	11.792	10.2826	18.3484	7.06865	9.93852	9.76887	10.528	14.5602	11.8966	4.08318	6.44326	3.6422	7.5403	7.27639	11.2878	8.3184	7.12887	9.19184
ANXA1	17.2395	23.1182	20.3771	9.33592	11.3245	7.97287	2.26449	3.06838	2.4547	34.0016	44.8822	29.5814	26.1107	21.3324	15.9014	11.3948	9.41214	15.7819	6.7501	10.3817	8.39713	23.3795	25.4369	13.8173
ANXA11	13.7259	13.4514	12.8474	7.83177	8.49747	10.3928	6.08668	5.12498	9.67782	1.32969	1.55042	1.15018	30.4164	41.275	15.8773	72.8616	57.6335	96.6873	2.7988	1.70447	1.6401	7.75004	9.54805	12.2528
ANXA2	43.5964	41.373	42.6373	9.11855	10.9149	8.97265	18.1316	16.3547	16.4816	7.06244	6.74463	5.12027	7.68109	5.9298	11.7751	8.57698	11.09	12.7282	6.93706	7.77645	4.12755	6.49678	8.49129	10.122
ANXA3	10.4481	16.111	14.5856	11.2773	8.7963	11.7622	0.400229	0.414637	0.61195	0.715189	0.517797	0.695879	47.5762	49.0035	57.2818	12.4335	9.72299	8.33044	18.6042	27.0133	22.9762	19.2186	11.2044	15.1443
ANXA4	49.1656	76.9442	75.3709	2.95668	3.76089	3.79637	13.9145	20.009	17.3931	2.30197	1.59296	3.10996	10.977	8.43033	11.46	6.55474	8.41628	10.4089	0.549389	0.709261	0.732335	2.46411	3.37336	3.38076
ANXA5	14.2391	20.0914	15.3498	19.5033	10.9414	23.0529	19.2433	14.4709	20.3209	1.45867	0.88979	1.03712	1.81895	1.47698	1.19687	5.24628	5.02593	5.24628	10.5048	6.64955	7.4059	1.40713	1.12148	1.3227
ANXA6	44.073	26.9727	25.4301	21.8317	32.6602	20.5	#VALUE!	#VALUE!	#VALUE!	23.3216	30.7613	21.1761	22.2803	20.7875	17.49	1.58512	1.05728	0.949488	21.7305	26.772	24.2295	2.48237	2.25399	1.78731
ANXA7	5.77021	6.57227	7.10312	15.4053	20.3196	20.9974	28.8991	33.9564	43.5509	65.2407	34.708	63.6097	2.5365	3.79714	1.83896	6.6413	5.71816	4.02463	0.340737	0.358115	0.516898	4.75544	7.48506	6.76223
AP1B1	9.20268	14.4022	13.2887	7.5498	5.18671	9.04466	23.9933	24.2333	26.3927	26.4335	23.6051	30.7422	25.3054	27.8107	37.7051	1.02505	1.01685	0.595553	2.08483	1.18835	2.96254	18.0184	15.5499	17.8923
AP1G1	13.6283	20.7423	10.889	2.29874	1.41372	2.06657	0.0851776	0.0657571	0.0746155	1.65729	2.00201	0.875049	9.61052	6.00657	6.54476	9.53051	14.515	13.6763	5.30224	7.31709	8.0488	44.1206	42.444	53.3418
AP1M1	9.9342	7.12282	14.8119	5.44056	6.77894	8.46007	9.68724	14.0852	13.2134	4.7738	2.8786	4.69264	52.7343	30.164	38.1269	10.0792	14.5342	5.97695	24.8153	26.6268	36.5777	6.06969	7.00442	7.4475
AP2A1	5.31815	3.17494	4.39279	5.37776	3.86123	4.39363	0.486612	0.256444	0.271043	14.9309	8.21201	9.72003	20.915	21.2706	33.4641	10.6044	10.8907	13.1177	20.3656	16.1907	14.0523	0.592976	0.633298	0.37654
AP2A2	3.91206	3.24309	4.37759	8.3663	11.169	12.1562	42.0417	60.414	29.1349	20.9239	20.6101	16.0905	5.61487	6.68731	7.61376	3.90375	4.86407	4.55567	0.836264	0.603783	0.566987	0.529499	0.445838	0.820723
AP2B1	6.10523	9.35932	9.13953	16.9603	22.3197	10.9394	4.79825	5.95943	7.33652	27.3077	30.9123	34.7081	0.266655	0.199991	0.257588	36.4377	39.4255	54.8387	27.0033	23.6009	26.8683	29.9709	43.9973	45.2261
AP2M1	55.3249	55.5462	33.3056	13.0128	15.7325	10.0069	0.536107	0.793974	0.788077	2.94526	3.58438	3.95254	9.17549	14.7725	14.6624	2.81336	2.68394	3.77271	9.20486	10.2174	6.29613	4.06062	5.55493	3.23631
AP2S1	0.188071	0.111338	0.120177	0.0995855	0.0827556	0.141312	16.8745	26.3748	18.4101	2.30721	1.73733	2.63945	1.7346	0.992191	1.56114	2.37971	2.73905	3.49817	39.4171	31.1789	39.0624	3.48479	4.2619	5.14356
AP3B1	25.6554	18.1384	39.1245	3.76553	4.96674	5.59934	7.52369	11.8197	9.04347	0.713359	0.820363	1.07575	18.8432	11.9277	22.0842	1.78512	2.47775	1.56377	15.6042	21.6742	24.3113	8.05693	4.4716	8.59675
AP3B2	0.519506	0.40002	0.428073	6.78153	8.68714	10.5588	45.2404	65.3271	51.8454	3.07347	4.2506	2.9075	1.50782	1.05849	2.38085	1.53271	1.95727	1.78101	45.5344	45.4433	51.8181	1.58178	2.13224	1.3888
AP3D1	0.0565279	0.0308642	0.0703773	5.21743	6.48526	2.80698	2.38556	2.68853	3.61651	3.04444	2.95311	1.85407	0.601504	0.321203	0.403008	1.26812	0.811594	0.899094	8.5161	8.14991	4.88824	6.79961	8.99589	6.14685
AP3M1	6.11988	7.80284	4.0636	7.95146	9.66102	4.36535	3.34483	3.09731	4.85	13.755	20.1235	12.4758	40.3722	62.2135	39.0803	0.584162	0.369774	0.496537	27.5666	32.1978	19.7101	7.60982	5.89	8.38603
AP3M2	1.36581	0.965628	1.70863	1.91132	1.11239	1.20796	18.6076	17.7517	23.6503	39.3842	43.4408	49.2303	0.254724	0.274083	0.15207	12.3552	7.70965	6.42471	15.5837	16.6745	13.7604	9.90146	12.456	11.05
AP3S1	20.1343	21.9061	13.1276	16.8905	25.1499	16.7216	17.1622	25.9836	18.4837	7.86781	8.67033	6.04248	24.2834	25.7646	22.3407	13.3293	10.2503	7.05122	18.5865	15.7799	26.9504	0.402001	0.513757	0.549133
APCS	6.40567	6.71315	5.874	15.5581	11.9953	15.5426	16.2912	17.5457	24.388	14.6157	18.0066	17.5681	20.6458	28.5531	31.237	13.8412	19.7099	8.88605	42.3014	40.6093	34.6871	2.17642	3.30815	2.81411
APEH	23.6384	19.8799	34.8194	8.03764	4.46089	11.96	6.57771	8.93253	9.30746	2.71977	1.98543	2.09422	35.75	21.5573	56.485	6.10589	3.35824	8.48719	36.7922	39.7724	26.6008	1.42078	0.818372	0.949084
API5	8.94287	7.41364	5.02589	12.9195	19.7926	12.7127	4.08625	6.46853	6.41541	24.4788	32.6058	26.2413	30.5233	37.5132	32.7515	7.43997	10.5945	11.4724	5.30393	7.83921	5.68581	5.80216	6.76532	7.09024
APMAP	33.7473	22.2395	52.0721	3.37437	5.20666	2.73324	6.27892	7.15169	5.43755	14.338	8.97561	13.6928	37.6303	55.1283	52.0426	4.74332	3.81363	7.13869	15.8771	8.25611	12.7811	11.1665	16.4818	9.73721
APOA1	10.7339	10.3153	11.2277	5.25973	7.77388	4.61804	5.87074	3.09975	6.83941	2.61659	2.68724	2.58519	55.9063	35.1651	53.2228	2.75899	3.33286	2.48861	32.671	40.2507	36.1015	0.762072	0.661478	0.806272
APOA2	16.8098	18.9951	25.551	4.11114	2.41324	4.32903	11.8593	6.55819	8.43196	4.08742	3.51518	5.22373	23.7484	28.2368	16.5763	4.87182	6.45029	4.31643	16.7546	22.7024	19.2678	2.83129	2.83129	1.6195
APOA4	28.714	25.297	42.6977	9.55032	13.3609	6.50377	21.496	30.4384	25.3223	8.51769	10.332	13.3302	15.665	9.24237	11.3728	8.01784	6.43833	7.01561	0.86161	1.31654	0.585895	1.62314	2.11333	1.82117
APOB	23.7234	15.0881	29.7254	2.41735	2.78962	3.09904	13.2184	12.3328	8.35403	2.13996	2.9617	2.83545	2.28745	2.58025	2.50247	25.4007	27.4074	23.3433	30.4901	19.2697	31.0694	1.99774	1.55824	1.87388
APOC1	47.4934	74.1847	36.6649	10.1156	8.27454	9.8121	7.29705	11.4418	3.93311	3.65605	4.36532	2.32159	43.8336	40.6776	66.0573	5.66303	6.16138	8.7154	8.03308	12.4031	4.2495	8.84388	8.04793	11.895
APOC3	24.4735	38.1053	26.4069	9.57795	15.0853	8.26577	29.4112	21.0585	23.4114	3.1108	3.80451	2.23355	18.5461	20.5862	27.0958	15.5569	15.7592	23.6154	38.1122	44.858	30.9852	1.2447	1.21856	1.73138
APOD	20.7045	18.5719	11.0355	4.11567	4.29264	2.28419	33.7347	40.7178	34.8142	16.9777	14.1425	23.5991	0.0347133	0.0447454	0.0279789	1.54637	1.59585	2.08296	14.911	20.7561	14.9855	3.14982	3.85538	3.79868
APOE	44.7171	52.9003	52.2743	13.9286	17.2855	21.5755	2.37072	3.08904	1.56467	15.7191	23.6101	13.487	2.51327	2.09607	1.49791	8.34973	4.49216	6.10366	5.00522	6.0463	6.74203	4.73761	5.02186	3.97959
APOH	13.8584	21.6052	19.0552	5.75424	3.41802	8.95936	38.1414	60.0727	53.4742	15.7274	17.6933	24.0157	28.4024	29.226	38.4568	8.92489	13.1374	12.5573	8.46593	10.8787	11.9624	6.57845	5.97323	4.19047
APOL1	11.7853	12.7517	17.5484	0.513053	0.794206	0.822424	13.4264	9.62673	14.6348	21.231	14.883	31.6767	20.4906	23.4208	21.1873	1.48844	0.842458	2.12698	19.9006	20.3185	22.9056	12.765	12.1268	13.0459
APOL2	3.68608	5.00938	3.04839	3.53849	5.3325	4.07988	6.63311	9.72414	7.35612	8.4961	6.57598	7.99483	15.548	9.45319	20.6011	8.2338	12.5648	4.53682	10.6998	7.14749	17.002	34.8554	23.144	27.4661
APOM	8.4582	7.26559	12.0276	21.0727	24.339	33.906	10.4945	6.03433	11.0612	0.605102	0.71402	0.419941	9.77981	9.87761	5.64295	54.0427	86.3602	37.7218	14.9364	23.9878	11.2919	7.7818	7.73511	6.89467
APOO	16.7729	23.9685	25.1593	0.355933	0.20395	0.23456	11.42	15.851	12.6876	15.2659	18.777	9.75489	19.1809	23.2281	10.9715	15.6099	17.5924	11.4264	9.89916	9.70118	15.2249	13.23	18.9056	20.996
APOOL	51.5	55.6715	43.3115	0.82491	0.437202	1.24809	4.67256	6.98547	6.39206	2.17438	2.84843	2.72015	3.62749	2.47395	2.85121	16.9639	16.1327	21.7647	6.85837	9.56056	6.03536	5.32053	6.49637	3.78822
APP	4.73706	2.76171	3.297	8.06082	10.1566	7.27086	18.9637	22.0358	24.3684	13.8311	12.5586	20.2625	19.1186	16.2508	29.6721	9.51615	9.8397	7.79373	19.5247	18.6265	13.5696	3.41221	2.50798	2.02344
APPL1	16.1072	19.828	13.4334	1.10784	1.73155	0.84085	2.69088	1.42078	3.48469	27.5494	26.6954	22.8109	36.1633	41.3346	35.2592	3.37757	2.42172	2.34066	6.28254	5.18309	4.28469	14.4102	22.4655	22.8113
APRT	6.24418	6.82489	8.07997	3.13593	2.02895	4.29936	6.00713	6.09123	4.65553	10.972	16.0959	10.2807	6.585	6.3216	6.25575	9.97557	13.1179	7.82085	19.9269	14.6662	22.5772	9.37416	15.0362	10.4616
AQP1	10.1332	10.3156	7.5898	1.38125	1.61054	1.07323	6.87162	9.31791	4.7208	1.6917	2.68304	1.68663	38.6679	38.3199	39.7119	5.8206	6.54235	5.61106	26.5729	17.6444	19.0528	0.064482	0.0740898	0.0615158
AQP4	8.76353	11.1998	10.6652	2.86987	3.4582	1.94864	20.5887	14.9474	14.3092	1.26999	1.22808	1.25856	34.1518	24.9991	45.3878	1.54573	2.19339	1.7745	0.12588	0.129908	0.149168	9.71455	6.7419	10.0643
ARCN1	35.8869	31.7241	53.8663	23.3856	23.6194	36.996	7.21742	6.03376	5.46359	4.57542	6.71214	5.69182	1.21373	1.23436	1.78782	0.559799	0.827943	0.50158	1.1308	0.798345	1.43046	5.91686	6.05886	5.23642
ARF1	37.2748	23.3713	33.4355	3.94081	3.82259	5.16246	12.3149	6.82243	12.9183	5.71334	8.65571	9.15849	64.8248	80.642	92.6346	5.97158	8.49756	3.37395	0.327678	0.389937	0.320469	2.77396	2.31625	3.09019
ARF4	59.7916	51.66	33.1844	10.0028	11.7833	14.0339	4.79362	3.01998	7.68896	4.77186	4.75277	3.44051	15.7737	15.7895	18.1871	4.49043	2.94572	5.24033	13.8247	19.0089	18.1932	1.62956	1.08203	2.24554
ARF5	36.3418	45.8633	40.0123	4.97236	4.26629	5.71325	16.1814	18.463	20.0326	0.980548	0.59029	0.53734	35.8909	23.1855	28.3179	0.428531	0.275974	0.371108	14.734	13.1133	12.7007	2.18342	1.57206	2.4367
ARF6	19.2521	9.78293	6.74111	3.43038	1.43991	6.25076	43.0862	32.5214	24.3916	2.63245	3.29846	3.21422	11.8926	8.76481	3.23129	1.80112	4.70986	3.94118	28.7031	40.6439	36.6666	1.14472	2.23082	4.17062
ARFGAP1	8.86173	6.48678	8.01986	3.23827	5.08085	4.72464	6.67548	4.73292	9.90642	7.10198	10.5535	11.3063	1.07116	0.598778	1.21576	11.3908	10.2859	17.8152	15.926	18.729	9.82637	6.4634	5.29999	4.75706
ARFGEF3	28.0108	30.8679	20.0837	2.70347	2.9603	4.26338	23.9611	33.4976	31.5807	12.2897	9.26646	17.8447	35.0759	28.1309	43.8098	6.90118	8.47465	5.90741	5.07086	6.92679	6.6124	7.34421	10.0689	4.77374
ARHGAP1	33.2488	53.2314	47.0138	6.30721	9.05085	3.4122	22.6515	34.7474	35.9252	3.9667	2.63389	2.47522	17.2238	25.3879	25.8185	8.19251	11.9529	7.07014	3.24037	2.39787	5.07442	0	0	0
ARHGDIA	0.232267	0.317044	0.219956	16.9949	11.2166	20.3259	14.2844	16.2271	14.6843	12.7015	11.1392	16.3849	1.29447	1.55725	1.15855	24.3129	30.7072	15.8277	4.00572	4.23004	2.33133	4.61731	6.89364	4.13249
ARHGDIB	14.1529	12.313	18.6818	5.2213	7.98859	3.15889	4.37917	2.84208	3.29752	0.529439	0.505615	0.599325	74.0597	89.9825	117.755	2.58336	3.83629	3.92412	2.04026	2.77067	1.95049	0.199643	0.272712	0.127971
ARHGEF2	9.58711	12.9426	11.6675	13.0338	17.5174	20.7368	18.411	15.3364	27.0642	33.2751	52.1753	42.6586	2.67491	3.68871	1.95804	17.0031	14.4186	13.0414	16.2424	23.7951	8.72217	31.9547	30.8682	24.4773
ARHGEF6	36.5491	35.3064	27.9601	12.7113	17.7959	19.9187	9.24783	12.947	8.05486	34.0351	28.2831	39.8551	16.7755	22.5295	11.6254	4.67391	3.27641	6.76315	5.95121	7.15931	8.21862	21.7396	23.0658	22.4353
ARL1	42.6074	24.6697	55.4322	8.65248	11.7414	9.77731	0.430492	0.406814	0.563513	30.9768	19.6703	19.7012	4.41401	2.90001	4.3169	6.8772	10.4946	9.40113	5.82363	5.64309	3.51165	18.0052	9.81281	25.0812
ARL15	34.8225	49.9703	48.4381	14.3787	15.5721	16.2623	19.9657	10.7016	21.2036	26.132	23.4666	14.843	19.9042	19.725	12.7785	6.83936	8.84329	10.3343	1.66138	2.59507	2.2628	15.0262	9.30119	8.23433
ARL2	42.4487	47.3303	32.2185	7.49401	8.49072	4.18166	8.59205	10.9205	9.32238	9.23781	6.56808	9.09924	29.6811	31.2541	35.8844	10.6167	6.6036	8.59954	16.6518	23.0461	18.9331	5.17177	4.59253	8.07313
ARL3	31.2466	35.8399	18.1855	5.47689	6.32034	7.86482	20.1678	25.9358	17.8284	9.57141	14.0508	12.1557	23.6379	12.4572	13.0008	9.70923	6.65083	12.855	3.75151	5.23711	2.17212	16.2207	25.9531	22.4656
ARL6IP1	13.2614	21.0988	18.5924	0.0889182	0.068467	0.0925638	22.735	32.6702	31.1242	16.015	17.1041	21.9887	8.58428	7.22796	9.64873	2.23368	3.22766	1.71546	33.7756	20.1303	33.573	12.8121	17.6678	19.4615
ARL6IP5	22.6944	28.4815	12.2777	4.07617	6.53409	3.89681	0.916296	1.01526	0.782517	18.1139	10.4879	16.7916	9.61887	6.64664	15.3613	8.47426	10.864	10.1267	10.8752	9.65716	6.77524	2.90672	2.92707	2.82533
ARL8A	26.6258	15.5761	33.016	6.99478	5.4909	5.10619	7.92236	11.9311	11.3448	6.35473	6.86946	7.84173	4.95254	2.95171	7.2307	14.1043	9.05497	12.1861	21.6013	27.088	19.4412	4.29673	4.84242	3.48465
ARL8B	2.09022	1.74742	1.9878	7.21576	6.21998	8.81765	38.6653	42.5705	45.0838	8.15379	7.64825	11.3664	4.081	5.92562	2.78732	8.32079	4.72621	11.5825	53.7563	64.4538	74.0224	2.23539	2.30021	1.33006
ARMC1	4.79017	5.97334	4.70873	21.3667	25.9819	32.4346	6.1661	8.49072	8.99017	10.0575	5.67245	10.9929	4.44008	7.03753	2.31772	1.33993	0.715523	1.98846	14.26	14.9445	14.8019	1.71669	1.27893	1.15876
ARMC10	26.6	40.1394	21.6524	5.78543	6.51439	5.7565	5.79921	8.22327	5.75861	0.0491763	0.0400787	0.0736661	19.464	29.3322	29.4101	16.6894	17.6573	16.4557	0.0337656	0.0380538	0.0370071	4.15177	6.06159	3.44182
ARMC8	35.8658	43.9356	48.9926	1.46237	0.772133	0.922757	18.4435	23.7183	9.84883	8.48618	12.7802	8.00246	27.5904	25.19	43.179	9.83622	6.51158	13.3281	22.3418	13.5614	15.1924	17.7148	27.7414	21.2578
ARPC1A	34.1487	44.6664	54.7062	0.585155	0.732614	0.740221	3.32556	2.14499	5.08146	4.31728	3.65673	6.82562	29.7988	34.9838	23.8986	4.52671	4.04235	5.49995	6.49354	9.85069	8.40264	0.192688	0.273424	0.180934
ARPC1B	30.187	40.4506	29.6135	28.4008	41.6923	23.6579	9.3186	10.8562	9.91499	8.51465	12.5506	8.75306	3.48097	3.78034	1.84143	6.04339	7.41524	8.04375	4.86405	3.39024	7.15988	1.28508	2.01372	1.15786
ARPC2	51.1911	48.1709	34.4516	7.03463	5.84577	7.23863	7.03713	7.2764	9.07087	0.058977	0.084455	0.0876397	3.63707	3.21881	4.73911	1.73797	2.55307	1.02192	8.58977	10.3593	5.58335	1.70144	2.47219	1.82905
ARPC3	41.4345	58.6298	27.181	9.40905	5.16557	14.5934	5.22479	4.70231	7.21021	7.38109	9.75042	4.63532	6.4302	9.99253	7.36258	1.6806	1.50582	1.59153	9.64241	13.3162	6.23864	13.2099	13.4212	8.54679
ARPC4	6.66527	6.64528	3.95251	18.0535	26.8636	24.3181	29.5313	18.4275	30.8012	7.72569	8.92317	10.9164	21.7926	11.3104	22.2067	6.46778	6.37723	8.87379	29.0596	36.7023	46.2629	7.33216	10.8003	8.23401
ARRB1	13.3366	17.2442	7.18843	2.0708	2.68168	1.77882	20.7624	33.0538	25.5585	11.229	11.1841	7.894	30.8307	23.6472	34.6845	13.9897	11.9752	19.7395	22.3082	24.1374	34.7338	3.16888	4.81669	3.93258
ARSD	0.602856	0.697504	0.857261	9.30712	9.84693	5.21199	17.9911	18.189	27.1306	10.1522	13.0659	9.13698	1.87393	1.51788	2.2356	2.18559	2.84564	1.56926	26.4231	34.7464	33.6102	11.3817	15.627	9.90206
ASAH1	11.4829	15.6627	9.68011	6.04788	6.06602	8.42469	10.0179	15.4977	14.0451	2.42229	2.67421	3.24587	22.8024	19.9521	36.5979	0.726499	1.15731	0.806414	6.89185	3.91457	10.9512	4.97598	5.68755	4.87149
ASCC3	11.5899	10.3382	17.8716	5.48991	7.37844	3.31041	7.55862	11.6629	4.01363	0.98735	0.725702	0.901451	84.8234	64.6355	58.0192	4.58118	3.97647	6.38617	13.1262	20.6476	20.4244	0.96086	1.19531	0.834027
ASIC4	18.6966	14.0411	13.0876	3.01447	3.23754	4.60309	10.0285	14.5915	8.74484	5.60715	9.0107	5.7193	55.668	73.8158	40.3036	7.93726	8.223	5.08778	17.4651	22.1457	10.9506	7.84914	4.96066	6.39705
ASL	15.1366	8.79434	14.0921	10.1526	9.67544	11.3608	3.86461	3.54771	2.67431	1.45958	2.10325	1.39536	57.9703	56.2312	57.5645	13.9218	9.85665	17.096	2.21082	1.56747	3.13937	1.06878	1.65448	0.771663
ASMTL	5.60207	8.44232	3.11475	4.39042	3.71869	3.99528	0.371585	0.264569	0.335913	1.52882	1.69546	0.979974	40.6592	48.1405	47.124	6.46919	3.54512	8.89514	30.0705	25.1389	43.0308	1.56664	1.58857	2.09146
ASNA1	29.2836	39.4158	24.2468	0.27244	0.152839	0.200788	10.7326	12.2029	16.496	4.02902	6.16441	3.21113	26.0114	39.5633	16.2571	18.7035	10.0438	12.7371	1.10391	1.66138	1.27281	1.33373	1.52045	2.00192
ASNS	47.4834	38.3666	68.0913	6.11624	7.87159	6.22633	2.25779	1.93267	1.76334	1.02791	0.644497	1.01043	90.3106	128.241	127.88	0.864678	0.478167	1.29961	7.16954	9.62153	5.62809	2.20595	3.47438	3.46996
ASPH	55.1487	74.3956	63.5864	2.76967	2.60349	3.27652	14.8188	9.45437	17.1008	7.28195	4.63132	6.79406	57.4154	56.7839	56.0375	2.55415	2.7738	3.03943	9.31741	7.84526	6.85761	1.13388	1.58744	1.39014
ASS1	8.81071	8.82833	13.4187	13.5575	19.2653	15.1438	21.3592	15.4213	19.9281	0.038277	0.0278274	0.0358655	51.6736	74.4099	60.6131	7.06762	9.03241	7.58355	5.84146	9.00753	5.269	0.863505	0.717573	0.887683
ASTN1	51.3537	70.2005	67.5301	0.503525	0.414401	0.5428	4.78977	3.76955	7.60136	0.0924242	0.0902061	0.0478758	22.0858	19.7668	14.9079	5.41906	3.02384	7.32115	7.88849	4.94608	7.54929	4.04424	3.25157	6.29688
ATAD1	63.7148	41.8606	72.0614	1.34736	1.00378	1.82836	4.25167	5.14877	3.35882	2.65381	2.0222	3.097	44.9478	28.8565	51.4203	1.56267	0.911037	2.37057	5.30469	8.48219	4.62038	1.84628	2.75649	1.1133
ATAD3A	66.1945	86.9134	89.0978	10.4902	16.0185	14.7177	0.254061	0.374994	0.403703	7.05239	5.94517	6.86903	30.705	30.7357	38.3812	1.72223	2.28712	2.20618	3.40086	3.98241	2.31259	0.981913	0.905324	0.569509
ATAT1	13.4939	12.0905	17.0023	3.56668	4.34065	2.56444	4.69527	6.8457	3.94872	1.1365	1.43199	0.663717	10.953	10.1096	10.9311	0.851206	1.15679	1.10572	0.845974	1.24612	0.868816	0.36394	0.440368	0.429086
ATG3	16.8067	14.521	13.0756	0.0120096	0.014976	0.0131745	1.50587	1.6926	1.12037	4.59507	7.1821	4.73752	11.1744	6.80523	15.756	0	0	0	2.42217	3.31838	3.16336	0.00185271	0.00261232	0.00192311
ATG7	6.06801	8.53162	3.62867	4.38125	4.87633	3.06687	1.01289	1.07772	1.51225	3.44408	3.79538	5.25222	54.8257	45.8343	58.3893	2.28541	2.60308	1.27983	3.7306	4.20439	4.48045	1.73322	1.92388	0.963671
ATG9A	55.9426	56.7818	33.0621	0.358967	0.39953	0.503271	3.53818	3.32589	2.09814	1.18179	1.48551	1.68287	50.4407	60.781	61.5881	0.645129	0.431591	0.932857	1.2719	0.993355	1.6433	3.94829	5.35388	3.67586
ATIC	30.3962	30.0314	31.6728	1.80943	1.75515	1.66467	3.1521	4.00316	1.87234	8.68091	6.97945	7.12703	47.2859	41.8953	36.552	0.655524	0.924945	0.91249	4.87689	6.21316	6.87154	2.62446	4.13352	3.88682
ATL1	29.9857	36.1927	27.0471	3.86815	3.53549	3.24538	0.260134	0.363667	0.389941	0	0	0	19.0587	12.7312	26.3581	0.790306	0.797419	0.948367	2.45439	1.93406	2.4053	0.250234	0.387612	0.323802
ATL3	35.8866	29.75	21.2448	17.4001	24.7603	14.4073	7.08496	5.30664	6.81573	1.31569	0.865721	1.9209	5.10316	6.78211	2.63834	9.70391	11.3827	5.09455	10.0977	14.4499	9.03747	3.39423	2.85115	5.27464
ATM	4.67145	4.38182	3.99409	11.0617	11.3051	8.20781	29.585	40.4131	34.3778	17.2071	27.6347	13.7829	8.14753	6.26545	7.87051	0.79579	0.528404	1.15708	21.4558	16.1348	34.2649	7.20996	9.21433	6.33035
ATP13A1	3.03392	2.80941	2.47265	60.5409	52.1257	77.9162	2.10282	2.54651	2.9124	0.51189	0.454047	0.777049	4.7082	5.94175	3.3287	20.3153	10.6452	24.3174	8.45752	6.94363	7.56103	2.73871	2.14167	1.52272
ATP13A2	29.9745	35.9394	41.9044	0.808877	1.22221	1.22545	13.9501	12.7643	15.1916	4.00311	4.35538	3.45869	55.5851	33.9625	30.9609	0.921412	0.54179	0.752793	8.6316	9.79686	10.6341	1.12985	0.924214	1.71285
ATP1A1	18.7061	10.4006	12.7202	1.04109	1.5429	0.609038	5.04688	4.8551	3.83563	4.56299	4.80939	5.49841	19.6903	30.4412	14.7677	7.23809	8.99695	11.5375	9.58615	12.4332	11.3788	5.08017	6.81759	7.47802
ATP1A2	31.5404	19.3028	44.4405	5.31645	4.1043	6.44886	16.6519	17.1848	9.55822	6.82685	10.8547	5.81648	40.9236	22.2215	49.4766	0.231216	0.23584	0.175031	29.0629	30.7777	23.0469	6.95668	4.00705	6.54624
ATP1A3	23.5859	31.1098	28.5625	12.905	14.002	12.7373	10.9935	7.14578	13.4341	4.66993	5.716	2.50775	11.8747	9.13162	15.9595	9.93482	15.6175	8.26577	17.0178	15.4011	17.0859	1.65707	2.34972	1.15166
ATP1B1	30.7527	36.442	35.827	10.1997	14.7895	7.37435	1.63875	1.38966	2.54989	4.66483	4.98204	3.68522	33.1131	47.9146	42.5172	1.67351	1.52457	1.43253	5.90198	5.45343	4.59174	5.95647	6.03391	8.30332
ATP1B2	26.1031	38.4237	14.5394	7.62234	11.6164	11.4792	4.82244	4.70188	3.80973	4.90773	6.76286	6.35061	53.8213	62.9709	53.4984	2.0657	3.0841	1.31585	1.28294	1.39455	1.43817	0.256104	0.234335	0.242274
ATP1B3	48.3588	51.9857	43.9582	2.93895	1.8486	3.02418	9.11562	9.1065	5.70638	9.86144	14.3188	8.51042	5.89362	6.17062	3.92515	9.93246	6.20779	11.2237	6.29681	6.76277	9.21223	2.09816	3.38014	1.46662
ATP2A2	51.2116	37.5893	36.4114	3.79241	4.3006	5.04012	12.6328	9.14615	15.3236	6.55627	4.77952	9.82784	29.7117	34.5547	25.9086	5.15939	6.65046	6.99098	4.58542	4.45703	7.27248	3.49083	3.73519	3.76312
ATP2A3	4.81917	5.67216	3.75895	3.5472	5.61167	2.24183	4.21687	3.52109	5.59157	5.26369	7.33232	3.56352	10.4539	6.29324	12.2938	3.02833	3.41293	4.49404	17.1224	24.896	18.5436	1.87047	1.41033	2.77951
ATP2B1	24.1779	37.6692	36.8713	11.6913	14.1114	18.6009	17.1689	20.2421	12.5505	1.6073	1.5864	2.17467	12.8082	8.9401	20.4803	8.20991	9.63022	8.7025	20.3637	31.8081	22.0335	2.43066	3.72378	1.29311
ATP2B2	43.1237	29.3672	61.3219	1.82917	1.70844	2.66144	19.6548	26.3964	12.0484	3.50734	2.97072	4.43328	70.4997	52.7338	66.5518	5.03549	5.534	7.1655	5.54908	8.02952	7.78536	6.03497	6.60829	6.57208
ATP2B3	22.5495	36.1919	12.6052	12.9263	19.4411	18.6267	43.9543	26.8561	46.8553	4.8386	6.33373	7.01597	5.12596	3.5933	7.98112	7.05896	6.96013	7.23543	4.77011	5.00384	4.39804	12.063	11.8338	17.2139
ATP2B4	7.47876	11.2032	11.5248	37.1384	51.3623	48.6884	3.2869	4.13163	3.87526	12.2789	9.17232	13.4085	11.8331	8.81565	11.8213	49.2419	57.5145	39.492	2.28122	2.01888	2.00519	4.18413	6.1172	3.20923
ATP2C1	19.0364	28.0597	15.9906	13.3982	11.3215	9.32514	33.3804	52.5073	19.661	6.409	3.39036	6.4795	7.11674	10.5043	11.4722	7.89173	8.86242	9.18598	20.9816	17.6875	13.9108	3.24728	3.44861	1.76977
ATP5EP2	5.34998	7.07803	3.47214	35.4458	38.9195	40.8336	4.66766	3.72479	6.05863	5.40515	3.55118	4.07548	15.341	9.46538	19.9433	52.15	55.6962	66.387	0.0931008	0.111255	0.148589	6.86269	7.39111	5.1127
ATP5F1	13.0257	8.18016	20.6067	43.9327	30.4893	51.7527	2.63302	3.02007	2.02216	0.919774	1.27849	0.893101	7.42321	6.53985	6.54727	28.0104	38.2062	18.2908	13.9739	16.0281	10.704	4.35234	2.58529	2.75503
ATP5F1A	60.2453	69.4629	69.8846	3.40926	5.26389	3.11606	4.36076	3.77641	2.333	1.70774	1.29788	0.903394	31.6218	44.8081	20.4909	1.24152	1.99885	1.99016	0.77512	0.48135	0.41934	1.16194	1.33274	0.829623
ATP5F1B	5.86402	6.53838	7.57631	7.30889	5.5109	5.64246	6.56743	7.50657	9.71323	23.8161	29.2938	32.628	16.3032	18.5204	14.1349	4.49002	3.24629	7.09873	8.74734	8.17001	13.3659	8.17941	6.55171	9.4145
ATP5F1C	0.826109	1.15573	0.937634	9.93934	7.82226	7.92166	49.9048	25.8008	61.5825	56.3933	69.984	80.8679	0.0716272	0.0371029	0.109948	1.44296	1.57138	1.02594	10.2142	16.1998	8.55953	12.7503	15.4533	14.5225
ATP5F1D	15.6274	10.5172	13.2208	8.39694	7.80915	8.13663	9.10979	14.2659	8.95493	45.2857	62.3584	49.8596	2.41046	3.31438	3.25894	3.54376	2.00577	5.60977	19.1757	10.0864	13.9216	1.04395	0.571039	1.6818
ATP5H	10.4725	13.52	11.9596	6.46458	5.30095	10.227	7.54087	6.30417	7.68415	5.93065	4.24634	3.44571	3.68683	1.97614	4.21036	23.1595	19.5235	19.3614	9.82283	13.7814	13.5359	6.29967	9.26051	8.76914
ATP5I	5.6255	8.96143	8.68578	2.91733	3.94423	1.89335	3.9313	4.28511	3.70721	4.45025	6.00339	3.88952	5.19125	4.96284	5.32622	1.49457	1.36156	1.39892	7.12778	6.48628	7.72652	3.36081	4.31864	4.40938
ATP5J	6.01782	3.49635	4.90452	10.6839	12.7459	16.4533	38.6221	25.6065	36.5751	2.02551	3.09701	2.5724	8.96704	13.056	9.58576	6.81199	10.4632	3.64441	15.6033	9.75208	8.34778	2.46183	2.57999	3.63119
ATP5J2	25.7344	32.1165	22.3889	7.7788	4.58171	5.58518	3.84809	3.52485	2.79756	9.5295	13.246	9.92021	18.9705	21.6643	21.6643	13.6177	9.01492	10.2541	19.1147	21.1027	21.4658	2.0501	1.29566	2.84349
ATP5L	1.16024	1.18113	1.78329	10.4334	14.5545	5.95745	10.0108	14.9662	15.5168	12.3698	15.8086	6.74155	14.5569	8.0645	21.4714	1.09568	1.23045	0.710001	37.8022	36.1011	53.5279	17.8636	15.4699	17.149
ATP5O	7.82066	6.72577	9.36916	7.90489	5.52552	6.43458	1.15567	1.06206	0.614817	7.72738	8.29147	7.11691	50.7865	67.0382	57.4903	1.67816	2.50046	1.74361	10.9798	10.9359	12.6048	2.9558	2.03063	1.95083
ATP6AP1	7.87257	10.8248	11.5727	6.05003	6.37069	6.35254	5.15102	3.50785	6.17608	10.3311	6.023	13.1721	19.7995	29.818	27.0065	15.0288	8.4161	7.93518	26.1051	33.1274	41.3505	22.8495	27.7164	27.5336
ATP6AP2	15.4589	17.4222	16.4792	11.167	8.65439	11.6471	1.05819	1.69945	1.09523	9.44128	7.2037	5.70254	38.4766	21.4699	31.7047	9.38412	8.22987	9.22459	6.67543	10.5405	8.15737	7.77647	10.4205	9.96943
ATP6V0A1	2.65139	3.00933	2.7654	7.07335	5.32623	9.37926	2.73743	2.84967	2.44453	13.1001	16.4013	13.6241	30.5877	36.3382	43.618	15.8111	9.376	25.1713	38.3855	27.0234	59.8047	3.27597	3.18424	4.79929
ATP6V0D1	25.0189	26.1448	26.445	4.66129	6.31139	5.85458	9.50742	7.70101	6.43652	5.70816	6.787	5.33713	26.5645	42.4501	26.2988	22.0553	20.5114	22.1876	20.1472	19.5226	24.1967	9.92754	5.33109	7.46551
ATP6V1A	11.0532	13.8939	6.54349	3.39888	4.88419	2.33503	4.0372	4.16235	5.67226	1.36035	1.29234	0.829815	39.1723	59.0327	21.5448	2.22135	2.71893	3.21207	8.0794	6.58471	4.83148	1.5859	1.90308	0.957885
ATP6V1B2	7.77299	6.88687	10.1904	8.52706	11.8441	11.6053	7.66216	8.29046	10.183	5.42107	6.9227	5.11749	21.855	11.9984	29.7666	1.05456	1.44053	1.3414	48.8163	69.9537	62.8265	24.2064	32.8238	38.8996
ATP6V1C1	5.04305	2.99053	2.91993	6.28404	3.35568	7.42145	6.39829	8.6121	4.46601	3.18821	3.92787	4.6771	26.881	41.6656	38.9506	8.52741	8.32275	10.0964	11.915	14.6912	16.5976	0.00580547	0.00401739	0.00470824
ATP6V1D	50.886	37.961	50.5807	12.4997	12.1122	9.52477	31.0876	17.5956	34.787	20.6167	19.9364	19.3385	5.1816	4.99507	8.16621	2.60699	3.58983	3.23006	3.84734	5.43245	4.34365	8.5173	13.3807	13.304
ATP6V1E1	70.6717	47.8447	60.7776	0.642735	0.441559	0.358646	1.20673	1.19949	1.04623	0.650513	1.04342	0.353879	57.9343	35.5137	63.1484	0.63315	0.673672	0.41598	2.0018	1.82164	2.75448	0.142458	0.159268	0.141745
ATP6V1F	22.621	32.0991	17.305	11.7999	19.0332	9.4753	11.837	15.0685	18.9037	1.27592	0.982458	1.63445	11.7271	18.5992	18.3998	10.2121	8.43517	9.17044	18.7058	21.0066	24.7852	6.13713	3.70069	3.8357
ATP6V1H	12.3381	17.5941	8.38991	2.99388	2.53582	3.17352	4.8054	3.63769	3.80107	7.29708	5.58226	10.7048	35.949	29.4782	35.1581	0.491803	0.723934	0.282787	27.2021	31.0376	24.9443	37.5061	22.5411	26.9669
ATP8A1	9.42701	10.0115	15.1681	24.3725	29.442	21.8134	4.70155	7.33912	6.6574	33.3706	23.9601	52.5587	6.03949	5.22416	6.16632	8.38173	7.62738	4.3585	1.64861	1.68653	2.54215	4.56012	3.16016	6.03759
ATP8A2	37.5625	35.6468	42.408	5.09718	6.70788	2.83913	12.3407	11.9458	15.1421	8.06935	8.27915	4.22027	35.4645	27.7687	38.8691	7.2905	6.10944	11.1034	5.47471	8.27777	4.11151	5.00343	7.71028	6.63955
ATP9A	12.1936	12.218	18.5709	27.855	37.1586	29.8048	2.54989	1.81807	2.41219	3.49578	3.61114	3.46432	32.3453	19.5689	51.1379	25.1487	13.3036	23.3631	13.8177	20.3673	9.29933	1.27737	1.24161	1.61588
ATPAF2	31.2152	36.4594	45.5118	2.90571	2.84178	4.04765	0.936526	0.675235	1.42352	3.90562	3.97592	3.69862	48.9556	40.6821	56.5437	6.49472	6.59214	8.83282	3.45073	2.73988	2.57425	5.45904	5.01686	4.98411
ATXN10	17.5883	12.8395	26.4528	8.8507	7.26643	12.0281	14.2341	7.92838	22.746	10.996	9.14868	11.5238	35.9155	27.0084	25.3204	9.57606	13.981	14.5556	23.5095	22.8747	17.3265	12.6678	14.7833	19.4323
AUH	2.40414	2.69023	1.99784	10.8821	9.46741	16.704	1.40418	1.11351	2.10627	7.84288	5.1214	10.3526	0.543397	0.762387	0.597194	28.1563	30.1272	41.3897	78.4134	119.894	81.8636	12.0378	15.9261	8.98023
AZU1	71.1656	99.276	49.3889	3.83623	2.91553	5.93464	0	0	0	3.64254	5.28896	2.77925	6.9715	4.48964	11.1683	9.31848	14.397	13.6516	0	0	0	2.11164	2.89717	2.12642
B2M	1.3239	1.36759	2.03881	0.350193	0.542099	0.34494	1.51604	0.949039	1.19615	1.3265	0.852941	0.778657	0.301148	0.382458	0.459853	3.77724	3.52794	6.04359	54.4878	73.9399	84.3471	65.6709	81.0378	50.8949
B3GAT3	33.9724	25.1736	32.9193	1.05545	0.557277	1.22327	3.8333	2.62964	3.3158	9.50952	14.1216	8.84385	33.3551	29.119	45.5631	12.1448	7.71194	15.2538	35.0826	31.5041	44.8355	3.36883	4.79721	4.99597
B3GLCT	36.2702	31.3737	51.9389	17.9344	18.3648	26.9733	1.64751	1.31801	2.46797	11.6957	14.0699	11.3097	10.6642	14.514	9.09659	3.34338	2.06621	2.52759	18.8054	12.2235	24.2214	1.52672	2.27023	2.2916
B4GALNT1	31.7419	38.4077	21.3305	17.2017	13.0389	26.7659	5.99977	4.21184	5.63978	3.1144	1.95273	2.8341	11.6271	12.4178	11.6039	5.22096	3.72255	7.85755	3.51424	3.73915	3.4545	5.51056	6.56308	5.68139
B4GALT4	37.3438	34.2817	59.4887	10.1974	10.6869	15.9182	1.4848	1.53232	0.781006	2.03035	2.13187	1.98365	76.8619	117.983	86.5465	7.74698	6.29829	11.5585	1.06669	1.15736	0.658148	6.38333	4.74281	4.90878
B4GAT1	26.577	42.284	26.4441	0.176744	0.250093	0.222698	7.81769	8.97471	6.1838	16.2481	21.3175	21.35	6.6053	8.88413	3.59328	1.84791	2.11031	2.59077	23.2997	37.6056	17.8708	28.4804	19.3667	25.8033
BAG2	7.97448	12.5917	7.58373	4.28954	3.33726	2.29061	67.4935	38.6063	90.0363	6.28368	4.67506	7.15711	10.7794	13.5928	14.9295	2.54563	3.4035	2.41835	3.70313	3.55871	5.68431	16.0497	8.52238	18.7139
BAG6	11.7334	8.24859	9.35153	4.72321	4.18476	3.30625	3.83171	5.68626	2.24538	23.5865	37.8799	27.832	5.19661	6.32428	3.9858	8.89748	10.6948	6.05918	11.4632	12.9648	15.1085	27.8108	38.1008	14.9344
BANF1	18.1437	21.3914	19.5408	2.5056	2.00198	3.41263	1.13689	0.728748	1.19601	15.2831	13.8312	17.331	4.88615	4.29492	4.9741	3.016	4.77735	3.12458	3.35456	3.82755	2.14021	21.5804	13.013	25.7239
BASP1	3.27453	2.07933	3.35312	24.454	28.8557	33.3552	31.3071	42.2959	44.4248	52.8057	52.9113	85.2284	1.3106	0.811262	1.595	8.21336	4.88695	9.3468	27.5039	42.961	35.2049	6.96685	10.931	4.70262
BAX	0.181296	0.119655	0.173138	7.68339	7.65265	10.6338	3.27375	3.64041	4.72075	3.01984	3.58455	4.84081	12.3469	12.2234	9.47007	12.084	15.6367	10.1626	9.10498	7.02905	9.3144	1.24687	1.35035	0.829165
BBOX1	1.09118	1.23849	0.687444	12.3327	14.6512	15.7242	1.15899	1.43135	1.17521	7.29362	4.03337	9.77345	2.17955	3.45458	2.43891	33.9348	28.5392	40.0091	22.5805	18.1321	13.0515	5.73413	3.06202	4.36367
BBS2	9.6393	11.4129	14.4975	0.175159	0.252405	0.19285	13.6372	8.25048	13.569	16.1222	25.6826	16.6703	5.98425	5.84661	9.17385	12.5908	7.26487	8.63726	14.5863	17.4306	22.069	2.973	2.4111	3.8976
BCAM	37.7148	32.2085	57.4774	8.96383	13.0065	9.90503	2.8621	3.98977	2.10937	8.89172	11.4347	12.0483	5.36372	3.5776	3.2075	7.50759	6.19376	6.38145	8.44366	9.20359	9.47379	10.8655	16.6568	16.1027
BCAN	9.39175	10.4061	8.59346	11.8518	16.5214	10.9866	5.07645	3.75658	3.01541	3.80276	4.02332	3.42248	28.1355	34.3534	42.0907	3.83881	4.26107	5.62001	16.1427	25.9574	22.6805	24.4792	28.9589	30.5501
BCAP29	1.98011	2.12268	2.24742	2.43294	3.17985	2.46943	5.71353	6.57627	5.92493	14.4707	12.3435	19.3618	8.28679	8.73428	8.44424	0.0395466	0.0283945	0.0332192	17.994	23.2123	28.3766	29.9756	29.3461	19.2144
BCAP31	15.4457	17.7007	13.3451	7.76058	9.55327	9.03331	14.6657	12.1579	22.9518	14.1823	15.8133	19.8836	23.6988	34.0789	21.2341	9.36195	11.4497	12.3484	11.0189	8.59473	17.7735	2.33428	3.76753	2.55837
BCHE	50.1765	46.4635	61.6168	7.96885	7.20384	8.90917	26.5639	28.4499	25.6341	6.72956	6.13063	9.01088	6.50958	6.17759	6.7244	1.86559	2.15102	1.71074	33.0065	49.9718	22.7745	0.00595299	0.00782818	0.00626255
BCKDHA	1.02147	1.4801	1.50462	1.93462	2.4144	2.32541	99.2623	127.155	74.2482	5.99646	9.45043	7.81939	2.00107	2.41329	1.70491	0.496828	0.543529	0.382557	31.593	31.7194	17.7869	1.33225	1.1897	0.920585
BCL2L13	4.23532	4.56568	4.98921	51.7884	44.8488	57.8477	9.21226	10.9349	9.31359	15.9049	22.5691	14.8552	10.8001	12.0097	16.8806	2.74712	2.20319	3.63993	13.7108	21.8413	14.7254	3.49107	2.55547	4.46857
BCS1L	4.75263	3.27932	6.10713	10.5242	8.21943	8.7246	5.3844	8.07121	5.1421	2.44258	2.57447	2.00047	16.9925	17.1455	26.2705	8.11492	4.96633	5.32339	10.5885	13.7968	8.32254	2.86936	2.72015	2.43608
BDH1	38.7847	45.921	24.2404	5.17271	3.92092	3.75539	4.12369	4.86183	3.53812	1.07426	0.85833	1.63072	3.05255	4.81387	3.70885	3.93285	4.77448	5.65151	1.57781	1.81133	0.885153	1.38899	1.44177	1.36955
BDH2	21.7156	23.366	30.1847	7.13034	6.0394	5.06967	3.29875	2.27613	2.0914	24.8953	35.5006	12.9455	10.7326	8.29627	9.07975	4.07501	4.72701	2.95031	36.8519	29.6289	51.6664	2.71775	3.98695	3.72332
BGN	19.8099	15.63	26.9811	2.03733	1.21833	2.15142	27.4329	36.8423	39.5033	1.5371	1.64777	1.60319	39.9675	52.1575	56.5939	4.47708	2.50269	4.40993	30.0427	31.0642	41.9697	0.702847	0.721121	1.05286
BIN1	13.0791	13.6546	14.7401	8.38049	7.57596	11.188	38.8064	44.4333	20.5674	2.00492	1.23503	1.98286	4.46635	4.47082	3.45249	1.6831	1.4542	0.950952	15.9399	18.6657	13.533	5.02606	7.05157	6.35797
BIRC6	9.9148	10.242	7.01968	2.92422	3.36286	4.06175	2.81187	4.44557	2.21294	19.6199	10.7909	12.439	7.73947	11.6711	10.5257	2.60472	3.24287	4.20141	12.4435	15.853	17.2218	38.9296	24.7203	60.302
BLVRA	38.233	41.8651	33.6068	9.38033	10.2808	6.51933	13.2951	10.9286	10.7424	1.59013	2.47742	1.41044	10.58	5.94597	8.51691	4.53828	6.28551	6.02229	9.2528	12.5283	10.835	3.51993	4.51959	2.34779
BLVRB	2.44919	3.85992	2.65982	16.4427	21.2604	14.3545	1.03052	1.22735	0.697665	12.2592	11.3152	15.655	10.7336	16.8303	6.01084	22.4789	16.0724	21.6471	19.2172	12.7794	25.3091	5.655	5.93775	8.18279
BNIP1	25.4796	21.5303	27.9257	23.106	27.0803	22.228	4.86571	6.37895	6.15999	0.426461	0.285729	0.575722	38.417	23.1654	22.8581	11.643	6.26394	16.568	0.670143	1.03068	0.88928	3.06775	1.94495	2.2548
BPGM	42.2998	59.0505	58.2891	12.4433	8.24987	15.8651	16.7709	25.6092	21.1146	4.19365	3.95042	6.12692	30.0225	35.6067	41.9414	9.50987	5.16386	9.24359	12.2631	19.3267	13.5998	4.12229	3.95739	2.78667
BPI	16.828	8.91882	19.1839	4.76961	4.05894	5.5089	0.579265	0.910605	0.586217	0.162621	0.145546	0.0967596	53.2329	28.8522	55.6284	1.17508	1.26673	1.34664	9.03539	9.19803	6.63198	0.199162	0.147778	0.202946
BPNT1	0.658798	0.878837	0.340599	3.34333	2.67466	1.83883	35.0557	39.2975	48.3769	68.1321	89.6619	70.8574	0.77517	0.904624	1.13562	1.5648	1.2002	2.10778	4.33371	6.49623	2.89492	0.627407	0.882761	0.515728
BRI3BP	2.82401	2.93697	4.19365	2.93346	4.05991	4.25059	15.17	21.3594	14.7907	19.2469	10.1431	19.9975	1.62869	0.995129	1.59774	0.781443	0.836925	0.593896	32.5653	25.6289	45.9822	43.9686	29.8107	31.5255
BROX	2.08359	1.97524	2.4878	0	0	0	12.0218	17.9365	9.53326	30.6592	17.3838	30.23	8.88738	11.6691	11.5803	0	0	0	18.5499	11.0186	19.6628	0.0468288	0.0647643	0.0479059
BSCL2	1.63306	1.37014	1.61673	6.35448	5.27422	6.93909	13.2448	18.7812	15.3243	5.8201	6.44868	4.35344	1.60941	1.38731	2.58633	13.9843	21.8714	21.0323	10.9795	9.95845	12.1873	16.9987	13.004	12.902
BSG	0.778656	1.12827	0.68366	9.24824	11.1441	13.7614	4.00441	3.69607	5.52209	10.7198	6.26038	15.5866	0.721815	1.05962	0.963623	11.6396	17.1336	12.1518	39.067	26.9562	20.4711	59.1671	71.8289	74.8464
BST1	1.9869	1.73655	1.81206	8.88313	12.9605	12.9694	3.89924	5.03391	3.93823	40.2835	64.8565	31.0989	0.0894948	0.0570082	0.0619304	4.34148	4.10704	3.26479	6.93664	7.6858	10.7032	4.27118	3.1564	4.33952
BST2	0.936008	1.097	0.495148	1.50593	1.52099	1.46226	30.1956	37.2312	40.2205	11.6209	16.2227	11.1096	16.6715	24.3237	17.0716	4.26134	2.62925	5.91474	36.0549	18.6404	42.3285	11.4696	12.1464	16.4934
BTBD17	11.9043	6.44021	7.85682	9.59519	7.42668	11.3127	16.8426	11.0487	20.1269	17.7794	19.8241	17.9217	4.40732	7.06493	2.33588	5.05255	7.93755	7.66977	1.39408	1.40942	0.733287	0.194845	0.137171	0.292268
BUB3	43.7826	67.075	27.3204	1.25721	1.09754	0.896388	0.97987	1.30323	0.695708	6.02011	9.40341	4.16592	2.53825	1.93415	3.81246	9.89822	10.3535	10.3436	7.32397	9.29412	6.97975	3.24919	5.13048	2.96976
BZW1	8.13482	11.7548	8.50089	6.27942	7.91207	6.42384	8.60561	11.8757	6.00672	4.36372	4.38554	6.52376	49.6398	62.993	71.4814	2.31814	2.95332	3.4749	18.9232	17.3715	11.335	7.46067	8.70661	11.1089
C15orf61	18.2064	12.7809	20.7553	6.87412	6.33794	5.82926	18.6352	12.8397	22.3809	38.1962	53.2073	49.7696	1.60175	2.15595	2.44266	1.68136	0.955015	2.64983	3.23235	3.83034	2.63114	3.50473	4.41596	2.04676
C16orf58	9.69918	10.058	14.8591	3.1208	2.27818	2.96788	20.57	23.1618	29.662	32.8265	21.4028	50.3558	5.45682	3.3232	6.41176	1.72918	1.2744	2.15283	9.64771	12.9086	5.45096	3.15483	4.82058	3.19269
C16orf62	16.1872	26.0452	13.3868	5.74585	8.87733	4.17149	1.78643	1.2112	2.28664	6.1107	9.63047	7.44895	55.1708	58.481	71.1703	14.3724	10.9518	20.84	35.2837	52.5727	43.6106	3.40125	3.77879	3.10534
C17orf62	9.20731	13.2677	10.2109	9.35789	8.32853	8.58119	1.26385	1.00982	1.58992	10.3047	13.7774	13.3239	26.9501	28.6749	39.0237	19.4222	26.9386	28.9391	13.7261	18.2694	12.1476	2.3948	3.65925	3.33834
C17orf75	2.55914	3.82847	3.34479	2.08657	1.35836	1.47729	17.0335	23.3019	9.65801	4.20881	2.79044	6.35951	23.6393	27.398	32.6932	0.957217	0.600175	1.07783	9.36639	5.28264	12.0452	8.50243	12.7366	8.91055
C1QA	3.03482	2.52801	4.27303	2.34073	1.57765	3.71005	0.629761	0.870959	0.910004	5.96838	7.0785	3.89138	78.0092	67.0099	49.9259	0.627527	0.953214	0.622507	0.810567	0.451486	0.67196	0.775959	0.710003	0.661893
C1QB	0.654333	1.00571	0.862411	3.49989	4.06337	4.53586	7.75038	11.2768	10.6335	25.9094	14.5352	41.0146	15.4676	24.5935	22.428	0.820827	0.918505	0.530254	9.68358	11.6881	12.0076	5.24908	5.59552	6.66108
C1QBP	25.0363	39.6075	24.5106	2.2653	3.28468	2.84974	5.43368	7.47131	2.84181	22.1944	18.2438	26.8108	54.6693	65.2205	73.4209	6.45772	9.74471	4.15232	1.38487	1.52474	2.09669	4.36863	6.30831	2.59497
C1QC	32.3392	49.673	22.9608	4.42546	2.48268	4.26615	8.43019	12.0552	4.67876	28.0846	43.9243	22.3553	14.5999	21.6517	12.6435	1.87248	2.37617	1.88746	9.44398	10.3128	6.23303	8.09372	8.99212	11.2422
C1QTNF5	2.09101	2.03246	2.48621	5.92373	7.96149	4.25916	6.27762	6.72333	9.78053	16.4223	9.40995	20.3636	5.85922	5.48423	3.29874	0.721052	0.924388	0.998656	6.04754	8.52703	7.72875	2.55288	3.84463	2.41247
C1R	4.00038	5.47252	4.98447	16.703	26.2737	16.9034	1.10422	1.63094	1.53818	46.4485	48.8638	69.2547	1.22837	1.77377	1.46299	0.717415	0.956314	0.442645	15.9299	25.1692	23.3532	11.8429	16.7103	12.1745
C1S	49.5467	35.7232	65.253	1.39649	1.51799	0.80438	2.52489	3.22933	2.14868	1.26634	1.11058	1.84886	42.1947	53.2919	53.2919	3.37273	4.10462	3.67965	1.50956	2.4319	1.09594	0.51191	0.271312	0.287182
C20orf27	14.1244	18.1217	21.342	12.3087	19.5709	9.84697	5.04066	4.88944	6.63854	5.16366	4.27551	5.54577	24.1189	24.6495	27.9538	7.68948	8.32002	10.3424	12.9345	10.0113	20.0873	0.576104	0.895266	0.506396
C21orf33	48.1853	48.0407	47.1734	1.02933	1.06638	0.697882	18.1956	9.62546	25.1281	4.82932	6.28294	7.75106	4.08997	4.07361	3.6687	8.36239	13.0955	11.4565	4.55868	6.68302	5.44762	2.06924	2.58656	1.60987
C2CD2L	34.7751	51.2933	48.4417	30.5621	21.7297	40.4031	25.6222	27.8001	19.0373	7.04574	10.1036	5.64364	16.1493	12.4511	16.7791	7.25756	10.4364	3.97714	2.26498	1.28877	2.22874	2.64669	4.10502	3.73978
C3	6.41222	7.95115	7.43817	21.6841	16.6968	14.485	1.32922	1.79179	1.23086	0.071011	0.0717211	0.0509149	9.63787	11.257	14.2737	13.652	17.3381	11.4677	25.0049	19.2038	16.1032	8.91628	10.6371	8.88062
C4B	6.03689	8.75953	7.3469	5.14011	3.23313	7.16018	19.5967	22.8105	30.6492	9.65095	5.55895	6.35032	6.56874	10.4115	3.42232	0.52347	0.698832	0.284767	28.1186	15.3247	19.7112	3.52447	5.65677	2.37549
C4BPA	19.4585	30.4136	29.1488	34.9978	26.6684	22.1186	7.163	8.16582	5.12871	11.5363	14.3511	14.6165	17.1217	11.3688	17.019	10.3558	15.834	12.2923	9.08096	6.5837	13.1946	4.18744	2.4664	5.54417
C4BPB	1.24349	1.338	1.07438	1.71686	1.50054	1.15545	0.729989	0.803718	1.16944	0.581691	0.88068	0.914418	59.568	52.3602	59.151	22.6627	26.0621	16.8384	44.8756	69.9161	63.9028	5.54246	5.94706	6.3572
C5	30.2044	44.5514	29.419	31.9869	33.8421	37.1048	10.7289	14.9239	15.2886	1.25611	1.11417	1.89296	11.0485	15.1917	17.5782	15.3238	24.1043	22.3421	3.05426	3.92778	1.97	5.02142	7.27604	5.38798
C6	21.4288	26.8075	26.2289	21.7005	31.3356	18.4455	10.165	10.4598	7.07483	7.15696	5.68978	9.33983	9.20596	14.6375	11.0932	19.5236	12.788	30.1444	2.06089	2.25874	1.26539	2.9697	3.3617	3.33497
C7	18.3182	16.2299	15.4972	10.2349	13.1826	7.59432	15.3755	21.9408	24.693	8.42429	12.7122	5.99809	4.70374	3.58425	7.42721	8.59683	11.7089	7.3073	0.928486	0.956341	1.07054	10.5696	12.6518	14.512
C8A	9.90747	6.27143	12.7014	4.6538	4.80737	6.02201	31.976	34.3422	34.6939	3.59495	2.12462	2.43738	9.20685	13.1198	14.5652	4.33972	3.09856	2.64723	3.49042	5.51138	3.0611	1.17613	1.13026	1.65129
C8B	46.8005	29.4843	72.2132	9.87873	8.5451	15.1638	9.62781	11.4571	10.658	3.48966	2.88246	4.10384	19.1957	14.0129	14.2432	8.84981	13.0004	9.3808	7.97884	12.6864	9.71025	0.319337	0.252277	0.223856
C8G	1.28022	1.4889	1.44025	13.3002	18.0217	7.5279	5.49683	6.73911	8.45962	7.68475	6.30149	4.54169	15.8402	16.3946	21.5426	11.2642	11.1178	16.7499	38.1054	27.9694	41.6492	8.96352	14.1534	11.1596
C9	34.7889	28.84	30.2664	17.3921	16.192	18.8704	6.74467	4.96408	6.02299	6.51703	5.92398	5.11587	14.3242	12.6339	8.96692	29.8276	39.6111	18.1352	10.8523	12.198	15.3886	2.78811	3.99537	1.68681
CA1	25.0926	17.5397	27.1251	67.1246	96.3238	52.6257	0.668695	0.468086	0.794409	2.03558	2.55261	2.96991	18.9089	19.4195	20.6107	6.07547	4.2103	6.39747	8.35312	5.86389	4.66104	5.16197	8.15591	7.82554
CA2	0.195456	0.147765	0.144051	1.6706	2.53264	1.90616	2.54133	1.98986	2.65061	1.05977	1.17952	1.42115	49.2059	47.5821	75.3342	3.52269	1.98327	2.45179	35.6243	28.5351	46.4897	12.1677	12.2529	17.7527
CA3	20.6923	11.1118	10.8014	17.8314	15.3528	17.9562	14.1706	12.2009	12.6544	0.635753	0.752731	0.984145	28.322	36.5354	33.7032	0.99104	1.06339	1.14366	6.66606	10.2924	7.23934	2.75397	2.64105	3.24417
CA4	5.78795	3.5538	8.18994	8.31329	8.28004	13.2763	8.40517	11.7336	4.79094	12.1356	12.8637	7.54833	18.0271	28.7532	21.5604	1.82061	2.71453	2.89113	20.9922	13.414	23.2593	9.01607	11.4143	10.125
CA9	19.6736	16.939	31.0647	12.2141	13.6798	12.2019	7.09918	6.33247	8.98757	16.0775	17.3958	14.8556	0.738146	0.787602	0.625948	13.8562	14.6876	7.39921	7.6493	12.193	9.46983	9.72853	11.3143	6.93644
CACNA2D1	78.0072	104.998	116.153	10.2707	11.6881	12.4173	8.52392	13.5956	12.1295	1.10965	1.19732	1.64673	5.41278	7.86477	2.85254	1.41885	2.04598	1.00171	10.1388	9.98671	11.9334	7.10608	4.83213	10.3749
CACYBP	28.326	34.4444	45.2366	0.50139	0.71448	0.413145	4.26215	6.67878	4.08314	0.0668206	0.065952	0.0921456	112.21	59.9203	107.946	5.76821	8.28892	7.49291	1.19433	0.752428	1.32451	0.0922839	0.12726	0.0889617
CAD	15.1061	18.8221	18.8221	2.65089	2.9902	3.82523	13.1061	16.9593	12.9488	6.62296	5.77522	5.96728	25.6833	27.815	33.7478	20.3841	19.4261	30.8412	21.8634	14.5392	12.9431	14.2929	7.56096	20.9534
CADM1	14.5955	11.9537	17.0038	1.95841	1.90357	1.48839	11.7035	16.7711	14.1261	4.07048	5.89812	3.97278	50.8013	40.2346	53.2398	6.15927	7.08933	6.92918	33.5691	29.5072	53.6098	19.3935	18.1717	12.9355
CADM2	6.76387	4.72118	3.74042	3.20011	5.14258	1.65766	7.28435	4.13022	7.9545	15.1997	9.33259	9.66698	7.99976	11.0477	10.9917	12.4837	7.27802	14.5436	10.6124	16.5129	16.7782	27.9196	34.4528	38.0266
CADM3	20.829	26.8694	25.6613	1.80014	1.03688	2.19077	6.05059	4.20516	4.70131	6.14045	6.64397	8.92207	46.6352	41.6919	55.9622	4.11937	5.92777	3.89692	11.4447	16.3545	12.8295	11.2137	8.01783	9.1392
CADM4	20.5889	22.7507	13.8563	2.781	3.00626	2.11078	9.8412	14.3583	8.79804	7.9364	8.64274	11.984	16.3031	17.9334	23.8514	16.8296	21.0875	21.6933	3.02191	2.57467	3.46009	4.56479	4.74282	5.32711
CADPS	3.74065	4.29427	4.86658	57.7958	60.3389	89.468	8.36382	10.2708	11.2243	30.5944	20.0699	22.4869	1.50749	1.29946	1.68387	2.39256	1.62455	3.3759	4.10013	4.63315	4.22314	4.26961	4.19703	4.2013
CALM1	8.73756	12.984	5.70562	2.04842	1.69404	3.17914	9.27552	6.53924	11.01	6.57337	10.3596	4.62108	23.3127	23.1962	36.7875	13.2535	11.133	9.13168	10.3439	7.44761	9.4233	2.05219	2.28204	2.62886
CALR	12.342	7.75075	15.8718	4.60246	6.04303	4.20205	15.4403	13.1242	13.7109	10.0536	9.64144	8.75672	5.99719	5.85926	4.18004	8.76824	9.06636	13.4855	16.6325	14.2706	8.93163	6.10623	3.69427	6.23446
CALU	27.2892	26.8798	43.3352	5.37424	7.37883	6.84141	4.23661	5.40591	6.24899	0	0	0	62.7843	56.1292	37.3567	6.45185	7.01961	5.62601	12.2644	11.271	7.67751	0	0	0
CAMK2A	33.1972	28.0848	31.2053	6.82762	7.76983	4.30823	0.293727	0.328387	0.364809	1.30662	1.84494	1.41376	8.34771	13.4231	11.2444	1.3472	2.14878	2.07199	2.7041	2.90961	1.41154	1.58567	1.60629	2.34204
CAMK2B	43.8822	57.4418	60.3381	4.95802	2.74179	6.79745	22.1483	14.6622	15.7917	8.67826	5.5107	8.31378	10.8881	9.97351	5.72715	12.3268	15.2236	15.8399	21.3434	32.5273	14.5348	0.0850083	0.0582307	0.127512
CAMK2D	31.5843	22.2669	16.9608	20.104	30.0957	23.381	6.62915	4.36198	9.94373	4.33187	2.55581	3.07563	43.6774	40.6637	22.6249	2.15519	1.65734	1.19828	4.71003	3.73035	6.30203	4.66798	5.31683	4.58396
CAMK2G	1.53906	1.64371	1.52674	3.21183	3.27285	3.84777	0.488679	0.419287	0.383125	6.61911	10.5376	10.5376	4.68363	5.82643	5.58289	3.45466	2.21789	5.03344	39.8135	56.774	53.1908	2.97903	2.04659	2.3147
CAMK4	0.557928	0.396687	0.517758	5.33505	6.0126	3.09966	12.0968	13.5847	13.5121	8.96324	6.91962	10.5318	1.55247	1.6037	1.84278	0.507156	0.618731	0.582216	33.7703	44.2391	24.2808	5.14508	3.38546	4.75406
CAMKV	0.67063	0.559305	0.410425	4.90738	4.25961	4.29886	6.61145	6.53873	7.57011	0.893919	1.09237	1.24076	0.742634	0.738178	0.874823	2.54871	1.99055	1.90644	2.4086	1.49333	2.51699	32.3803	23.3462	34.3878
CAMP	2.2305	1.52789	2.25503	8.88976	9.76096	13.8591	56.5473	76.5085	37.3778	24.215	21.7209	18.3308	1.44644	1.09061	1.35965	4.97245	2.7249	6.52386	3.22289	2.71045	4.0544	2.97244	2.77329	3.33805
CAND1	1.3731	1.4088	1.63262	16.0309	17.2493	21.6257	17.2199	17.2888	14.3786	63.7377	56.4078	68.1993	1.60705	1.23743	1.1619	0.605169	0.78793	0.522261	1.81925	1.66644	2.79074	14.4651	21.1045	17.9801
CAND2	1.53252	2.3233	1.27046	13.1159	15.5948	18.8476	32.5102	39.2398	25.0328	19.5722	17.752	26.0311	3.9816	5.50656	4.78987	11.9612	18.5996	6.71023	0.603533	0.641556	0.653023	0.81731	0.717598	1.02164
CANT1	2.49839	3.68262	3.37282	2.08843	2.92171	1.299	1.34425	0.775632	0.802517	1.79395	2.39851	2.57611	0.255229	0.254974	0.322865	24.558	15.8645	39.6121	62.4963	66.8085	59.9339	11.1673	6.66686	7.13588
CANX	27.1965	28.1755	15.8827	5.44921	7.07853	8.63156	3.83044	4.3284	4.12156	11.2039	11.0471	16.5706	0.3854	0.45246	0.212355	11.3892	17.8469	8.80389	4.70671	4.54668	4.26898	8.49101	9.67126	12.0487
CAP1	6.6595	6.02019	10.0558	27.3951	24.0803	27.669	10.8532	10.1477	5.65452	9.15413	7.424	6.68252	31.9064	31.0769	32.7998	10.8541	9.79039	10.1377	14.9294	8.31568	20.1099	8.25913	7.12763	10.8608
CAP2	5.70704	3.6525	5.09068	13.6198	13.865	17.8965	8.14383	5.13876	6.2056	6.01757	6.61933	5.57227	42.6129	39.4169	31.5761	2.31109	3.53134	3.10379	3.67424	2.96511	1.98041	4.25234	5.14533	5.37496
CAPG	30.7168	24.1434	44.8158	7.12601	7.7531	10.2116	5.664	7.90695	7.96925	0.966642	1.30497	1.37843	26.53	16.8465	14.0874	5.31972	3.06948	4.02171	14.1135	21.6925	12.2082	2.99235	4.19228	3.06716
CAPN1	46.0224	66.3183	60.4735	1.97718	2.42204	1.96136	3.16316	4.07731	4.18802	1.83665	0.99914	2.01114	3.6464	4.14596	2.56342	11.1577	9.96384	10.6668	3.62565	3.89757	3.31384	6.22786	7.84088	9.61582
CAPN2	3.90432	4.62271	2.94776	11.3843	9.96129	16.2341	11.1596	9.72005	17.264	9.18274	9.23784	7.0248	55.6652	46.7031	69.6928	14.4068	10.8339	19.334	2.41127	2.44503	1.66137	7.4643	8.41974	5.52359
CAPN5	45.3882	30.7278	30.637	10.6466	13.106	14.9372	8.89757	13.9158	11.3444	1.88887	1.8152	2.95797	15.3543	14.8783	16.0452	17.5971	16.8756	16.1189	14.8782	13.5838	12.5126	1.86495	2.389	1.51247
CAPNS1	27.5553	38.7428	27.5829	13.6402	19.9147	8.77066	7.5527	4.98478	11.9257	3.88523	3.57441	5.54422	36.1689	22.4609	55.9534	24.9375	19.152	36.7329	3.68622	5.78737	5.22706	1.99534	2.55404	2.05121
CAPRIN1	23.1535	34.0588	31.4425	5.67695	5.01274	3.07123	2.64835	3.72093	4.12613	1.51116	1.97811	1.97962	41.1584	60.2559	35.3139	22.1595	30.1147	31.267	10.8732	13.2762	16.4838	6.1492	9.70958	7.28065
CAPS	20.5042	22.0216	14.7631	3.86464	2.19898	2.33811	15.6067	25.0643	18.7124	6.64644	9.48447	4.11415	43.9422	33.3961	61.5631	11.6402	9.14917	8.7534	7.6408	5.96746	7.74777	6.39679	3.96601	5.25176
CAPZA1	5.97278	4.79614	3.91217	7.35859	6.52707	5.85744	26.9704	25.9995	26.1343	37.2071	56.8153	53.169	8.73983	4.82439	13.0661	8.80419	11.1549	12.7661	21.2857	33.7804	13.8783	5.82159	6.37464	4.6922
CAPZA2	3.34169	3.39182	4.47118	11.5942	9.49566	8.47537	90.1181	94.7142	130.852	2.78427	4.31283	1.71511	10.3077	13.4412	6.42167	6.45929	7.16335	9.96669	14.6103	11.6152	8.97071	0.846182	0.729409	1.32174
CAPZB	8.26	6.2363	10.6884	3.15521	1.84264	1.73536	0.659198	1.02505	0.76467	34.0036	25.2987	33.7656	2.60004	4.00926	4.11066	3.43293	2.64335	2.60902	14.5341	15.4352	19.9117	14.7375	13.4259	21.7821
CARD19	28.0557	42.9533	34.4805	16.2466	21.1531	12.5749	7.49377	10.9184	7.89844	4.71877	3.63346	3.96849	22.6609	13.0074	12.9847	31.2255	33.0365	26.6978	6.33957	7.53775	8.35556	5.22867	7.52928	6.64041
CARM1	0.553657	0.550889	0.846541	1.04464	0.960027	1.28387	2.83844	4.53866	3.71268	0.418937	0.366151	0.387936	53.898	45.1126	78.7449	10.214	7.71153	14.4732	61.0593	76.263	36.9409	4.20108	6.44445	3.18442
CARNS1	45.5693	39.463	71.6804	13.1408	14.2184	9.9082	5.01425	7.47123	6.36809	1.60227	1.01423	2.05411	9.73803	8.48183	9.03689	1.38701	2.09162	1.80312	5.00341	7.74528	7.9204	4.82704	5.16493	6.04828
CARS	15.8401	15.0165	12.1177	16.163	13.6415	9.21289	42.9455	36.8902	41.2706	1.36753	1.00513	2.00343	0.554317	0.457866	0.330373	4.24922	3.88378	5.46024	28.7378	42.8194	27.6458	3.42792	3.709	3.39021
CASC4	5.23461	3.7218	7.73675	4.27904	4.44164	3.75272	43.8299	32.6971	67.4104	2.36479	2.76207	2.46647	7.14765	4.37436	7.72661	1.34094	1.71774	1.65606	84.3235	120.92	47.7271	2.28929	3.61707	1.73986
CASK	5.83968	5.04548	3.61476	1.55589	0.868189	2.3214	102.542	79.6748	58.6538	0.464384	0.740227	0.657567	0.195788	0.113949	0.263922	1.14195	1.23673	1.23102	33.3406	34.0074	39.9754	0.619373	0.466388	0.481253
CAT	4.88742	4.85321	4.29116	3.25713	2.5829	2.81416	40.5296	55.5256	64.4421	1.87156	2.20657	2.15978	1.32393	1.69199	1.52517	4.50866	4.75213	4.62589	86.7772	81.1367	47.3804	2.0501	2.54623	1.81434
CAV1	2.27929	2.32716	1.65249	5.64599	8.5932	2.93027	70.6614	77.4449	102.671	0.544918	0.380353	0.511133	9.1808	6.30721	12.0636	1.61922	1.68561	1.73905	36.0699	35.9978	18.7924	1.28847	1.75104	1.67244
CAVIN1	10.9529	16.4622	15.3779	1.6853	1.18308	1.5134	5.6855	3.45678	5.84469	2.92837	1.92687	1.80095	19.4938	27.6617	14.0161	1.29457	1.62857	1.84865	21.7544	30.739	11.6821	7.33225	9.26064	7.83818
CBR1	1.54684	0.864684	0.85695	0.495695	0.382676	0.705869	21.3122	33.3323	16.3464	4.02775	2.97248	6.27524	23.6853	23.3774	27.3803	3.20037	2.6115	2.08024	28.3823	36.0455	29.0919	30.5619	27.414	25.2747
CBSL	23.6891	15.7059	37.4051	10.1385	8.38454	5.33285	26.2433	27.398	20.4697	3.63421	5.43314	5.02974	8.99724	10.8597	11.9843	0.0624728	0.0824017	0.0645344	17.2275	11.7147	17.2447	0.564296	0.338014	0.538903
CCAR2	27.7201	24.4491	44.3799	0.828141	0.918409	0.652575	7.45127	8.36033	4.32174	0.110716	0.154338	0.0574617	34.08	46.3148	31.3195	13.084	8.66164	14.1831	4.19787	5.9274	4.11392	2.57593	2.74337	2.9108
CCDC127	1.27699	1.87589	1.17738	16.1034	10.6766	19.2597	12.6442	15.388	13.7948	13.6958	8.82009	14.8599	41.409	36.0672	31.1396	24.0524	21.1901	19.2659	4.49581	3.36736	6.78868	2.8471	3.96316	3.34819
CCDC22	11.9003	9.47261	12.1859	48.8205	31.7822	59.4634	13.8214	13.849	16.3507	5.70736	3.01919	8.57245	11.6114	15.1645	7.48934	16.4547	26.1795	16.6687	15.3651	24.5841	23.8774	5.04293	2.63745	3.7469
CCDC47	5.41792	7.07039	7.20042	10.6951	11.7325	13.3368	34.944	33.8957	20.8266	10.4387	14.4785	15.1152	19.9718	21.4498	13.1814	7.51235	6.994	9.00731	24.0543	36.0093	21.5527	2.74882	3.32882	1.42114
CCDC51	15.1785	17.4704	12.5678	6.82577	8.35474	5.26949	4.20913	3.14422	3.43465	3.49662	2.51057	4.68198	45.7403	42.6299	72.6813	10.0842	10.3766	16.2658	21.7897	18.8045	13.4879	1.75702	1.55145	1.81676
CCDC90B	5.17063	4.76215	7.02688	15.4137	14.6584	12.0227	11.2988	12.44	6.31602	6.32996	5.65899	7.9441	16.818	10.4103	18.3989	18.9445	10.6657	25.7645	25.5869	35.5914	40.8623	6.65792	5.99879	8.03611
CCDC93	1.02552	1.60904	1.26755	4.84686	7.44478	4.55605	31.8718	34.7084	38.9154	8.18958	10.6792	5.13487	2.29438	3.40945	2.47335	2.76112	3.10349	2.40217	5.83323	5.85073	9.13484	3.75546	3.65031	3.47756
CCT2	1.12362	1.61464	1.17643	2.29012	3.6871	2.05653	1.22689	0.712821	1.91026	7.30502	4.25152	5.43493	6.75295	7.99549	9.54867	11.2002	6.5521	12.5554	17.4651	12.8718	13.7276	78.2371	49.6806	113.835
CCT3	3.98204	2.79937	3.17368	13.7822	11.8941	12.6521	11.9851	11.0862	11.29	25.5044	36.5478	32.3141	7.029	4.29472	7.11334	6.10816	5.72335	8.59419	4.07548	2.63276	4.46673	2.62365	2.11466	1.443
CCT4	7.62089	5.106	7.26271	12.312	7.05478	19.8469	59.1107	36.4713	32.2744	47.2513	47.393	26.8387	3.95111	3.03445	5.16014	2.16642	2.02343	2.09926	1.29374	0.910794	1.97554	1.65782	2.27619	1.68269
CCT5	3.89501	2.46165	4.32736	1.10296	1.51989	0.602219	0.816651	0.464675	0.757036	28.5465	24.4072	44.8465	5.10426	5.7576	7.32461	2.81634	4.36814	3.68377	14.8296	17.4544	18.6853	22.0793	26.0535	24.8612
CCT6A	4.44721	6.3773	3.21089	6.18943	9.76692	8.84469	21.1542	27.3947	16.0137	23.5039	27.8521	26.3008	6.30874	4.58014	3.99343	7.34094	11.2316	9.1101	7.01031	6.67381	5.87464	8.9558	10.138	6.51086
CCT7	10.9695	12.6807	8.73172	7.07542	10.8466	5.27118	6.4992	10.0738	4.64693	4.6887	3.88693	3.57748	55.2664	29.3465	76.2124	8.45049	8.66175	4.3689	44.6945	23.2859	49.2981	14.5537	21.2629	13.7241
CCT8	41.3792	23.4206	57.5585	20.4224	25.9364	17.7675	8.04441	10.4577	5.95286	2.77205	3.56209	3.39299	52.5809	46.1661	71.2997	9.81328	7.18332	8.02726	9.24972	7.08529	8.43575	6.18146	8.88276	3.38744
CD109	19.4854	31.1961	24.0255	3.8509	6.01126	4.12817	0.932845	1.06251	0.546647	5.85264	4.13781	7.87765	30.6249	21.8355	29.9511	1.10839	1.23253	1.39878	9.16896	13.8635	13.5884	10.1189	15.6742	9.71416
CD14	15.4261	13.6212	17.1075	5.39661	7.79271	6.86449	10.4142	11.4765	8.59172	2.64408	2.48014	3.59594	38.5444	21.6619	38.9298	11.4794	14.8888	14.6362	32.7385	50.8102	39.6463	11.7968	7.44376	11.3249
CD163	21.9047	26.0886	26.7895	0.182225	0.217212	0.293747	23.0283	23.5349	22.3374	3.69447	5.23507	3.06641	3.53961	4.43867	2.26889	17.4924	22.2328	26.6584	1.04112	1.08068	1.50858	2.43141	1.91352	1.85517
CD200	37.9609	33.1399	20.6887	2.72839	2.61925	3.14583	5.03628	4.70892	8.11345	3.54348	3.14661	5.37192	29.472	23.1355	42.7049	0.460721	0.714578	0.5114	3.11631	4.79289	4.70563	4.86895	7.71728	5.96446
CD276	4.76964	2.53745	4.48346	23.6722	30.0636	30.6791	7.69183	4.80739	6.19962	9.79511	13.2528	12.1949	22.8459	29.3342	32.4412	0	0	0	10.5389	13.2474	16.6831	0.058884	0.0926245	0.0538789
CD36	16.4701	9.65147	10.9855	18.1158	27.0288	25.1629	25.9345	40.795	33.5593	15.5739	18.4862	13.7362	1.63436	1.3173	1.42843	11.6422	15.7169	9.11581	16.7678	21.9155	22.2844	3.67478	3.0464	4.46486
CD38	8.13504	12.3897	8.88346	0.995452	1.47426	1.44739	5.07149	5.03599	6.64872	9.98978	13.9957	11.8279	9.09871	12.2924	11.8556	4.94979	6.30603	4.8508	18.1038	18.9003	28.1513	2.43626	2.65796	1.39354
CD44	33.1552	25.9273	32.2268	0.842921	1.11266	1.18515	2.0024	3.1738	1.27353	6.44878	4.57219	4.11432	48.3532	25.4821	54.0105	3.34136	3.3447	2.48931	3.00188	3.61727	4.57787	6.42338	6.94367	4.09169
CD47	1.55792	2.50358	1.74799	42.215	44.2413	31.7457	2.15184	3.20409	2.37994	7.25187	7.04882	6.62821	1.55632	2.27378	1.46294	4.90596	4.10629	4.50367	6.43968	7.89505	9.12503	4.41532	3.62056	2.43726
CD58	21.701	28.2112	27.864	4.08253	5.99316	2.40461	1.44536	1.3384	0.975617	12.4471	12.9698	7.95367	14.9657	8.1563	23.1818	8.69864	12.6565	10.6993	11.2299	16.755	7.16469	32.0734	27.2945	47.4366
CD59	31.9356	32.4466	44.135	4.98746	7.63081	3.46628	16.6427	15.0616	17.0754	0.161666	0.181066	0.175731	86.0426	114.179	78.1267	1.26557	1.26936	1.36681	10.8113	9.38424	11.7844	0.102839	0.13729	0.143564
CD5L	15.3845	10.2153	18.0922	2.37412	3.18844	2.77535	8.99353	9.16441	5.09034	5.49463	3.85723	6.67048	1.19259	0.70959	1.05663	8.77389	11.4148	6.15927	10.7335	15.6817	8.59756	15.2507	13.0089	19.1549
CD63	6.48564	6.76452	4.7864	4.59786	4.03232	4.97488	5.16111	3.08118	5.21788	60.4028	70.3484	55.4201	7.85938	4.3256	3.51767	3.2159	2.69171	4.33503	2.06711	2.86915	2.30483	72.4109	51.8757	62.5507
CD74	106.327	104.838	159.49	6.22266	9.02286	7.22451	5.88383	7.47835	6.28393	2.89554	2.93608	3.3154	0.830972	1.3121	0.785268	4.12462	5.47749	2.59026	2.3866	3.39852	3.46296	1.74629	1.70088	2.1881
CD81	3.5427	1.78708	1.09785	7.84313	7.14509	4.1647	2.15638	1.10993	2.21315	32.1108	43.0269	51.2433	1.45772	3.62776	2.38913	0.0181069	0.0224163	0.0216739	3.02007	3.24054	1.7456	51.6316	55.1111	42.9561
CD9	1.03973	1.09899	0.573929	3.54944	4.15639	4.84143	39.7162	48.3743	36.0226	57.2796	54.6447	35.5133	0.322246	0.298077	0.22525	0.936079	1.35544	0.668361	2.6193	2.62454	2.51715	1.35186	0.815171	2.12242
CD97	1.04706	1.14444	1.43971	23.4092	29.2614	34.1774	69.5087	91.9601	45.5977	8.40767	10.0388	4.98575	0.730004	0.460632	1.01252	5.3295	8.40996	4.00246	2.29846	3.05695	3.23163	2.91973	4.30076	3.27886
CD99	1.86494	1.67099	2.66501	5.74484	6.18719	5.13014	5.2987	6.25776	3.89984	2.06201	3.09508	3.26622	3.45225	3.89414	5.00922	4.56183	4.685	3.45787	9.97456	13.8347	7.84998	1.38618	1.76599	1.89213
CDC42	33.042	38.3948	22.6668	0.0581845	0.0427656	0.0939098	1.98773	1.32184	1.35364	5.88346	4.93034	9.22527	20.7837	15.8164	25.2107	2.56576	3.14819	2.78385	3.63658	2.52378	4.35298	0.498042	0.3815	0.743577
CDC42BPB	0.0262016	0.0316516	0.0388308	9.94255	13.8003	11.3942	0.0270634	0.0266845	0.031177	69.4294	109.074	110.184	5.60996	7.01806	5.91851	3.2842	2.86382	2.15444	5.26675	5.81976	5.40895	48.3095	29.1789	62.0294
CDH11	25.0883	31.1094	29.6292	0.552255	0.706334	0.641168	7.60874	7.40331	9.98267	13.4968	13.2404	12.9839	1.58754	2.31304	2.41306	12.2648	11.4921	12.6204	5.47762	5.22017	2.86479	13.2414	20.7096	14.0624
CDH13	13.7119	18.5659	21.322	14.7627	14.8513	18.5862	0.932119	0.738238	1.16515	37.7345	28.6405	57.4696	22.4579	23.1766	25.602	8.31924	11.4473	11.3974	8.419	12.4517	11.2225	15.564	22.7702	21.1671
CDH2	0.146533	0.109021	0.213353	2.23783	3.56486	1.87083	15.0588	16.6099	9.29128	4.44411	3.19087	2.35982	3.9964	4.67978	4.14426	11.5196	13.7313	9.12349	36.57	34.449	51.4906	13.0092	7.11601	20.2162
CDIPT	41.5869	49.9874	46.702	11.0898	6.03283	14.1727	11.6268	17.4868	7.90625	15.5272	9.76662	13.8192	30.9571	20.8342	23.6513	8.22714	12.1597	12.9742	11.4795	17.4718	17.1619	3.7262	3.3275	3.96841
CDK4	13.4907	16.8499	12.8836	5.22215	3.72861	8.251	1.55356	1.37334	2.33033	4.99672	7.15031	5.85616	57.4417	82.9458	34.1204	5.79255	6.16327	6.4529	4.80939	7.23332	3.482	6.31252	7.70127	5.43508
CDK5	18.2842	25.0859	22.5627	7.88882	10.5631	6.03494	6.48942	8.93594	6.83336	7.82435	8.80239	10.6098	9.38723	12.8136	5.26624	18.4252	20.5441	19.1622	7.48519	9.31907	8.10646	2.93511	4.39973	2.9762
CDK5RAP3	23.7588	36.0658	24.4478	3.4097	2.37656	4.60651	20.5538	12.7845	32.3106	9.1784	7.34272	12.4918	29.2135	31.2	40.5191	17.0258	21.4184	27.088	38.9493	27.9267	41.7537	0.120978	0.114566	0.159812
CDK6	33.0353	48.9583	39.1138	14.2592	20.3194	13.0899	9.5324	10.8002	13.4502	8.87044	11.6646	6.23592	29.7709	18.3686	18.3389	1.47889	1.06332	1.99502	33.9812	46.7242	44.0396	8.50966	4.51012	10.0584
CDS2	7.60301	5.48938	5.35252	5.96567	6.17447	6.94404	22.4459	25.3415	33.4444	38.6632	30.3506	41.2536	4.14666	6.60149	3.45417	0.385156	0.437538	0.537293	0.388592	0.508667	0.542474	1.30192	1.16392	1.90211
CEACAM8	18.7869	28.0488	16.8706	1.27487	1.01862	1.58084	7.80517	4.20699	6.93099	12.8418	11.0311	18.5564	6.07496	4.71417	7.94605	3.43671	2.90058	3.68415	0.760909	1.05538	1.15278	14.6436	19.5053	16.0641
CELF2	19.7859	23.11	29.8372	2.64874	4.26447	3.74797	14.3122	11.1349	17.0745	7.6374	6.49943	4.71228	26.5641	32.966	26.4578	13.4192	12.2383	8.61515	0.526635	0.767307	0.769941	2.84597	2.25686	2.90005
CEND1	3.79667	3.21198	5.48619	1.88422	1.69957	1.69957	3.35269	2.34018	3.72484	4.27497	2.32559	4.84355	25.4753	29.3476	32.4556	16.2685	15.0158	18.9528	0.257635	0.142987	0.382588	0.963394	0.543354	0.599231
CEPT1	16.6326	23.0195	10.5949	3.6991	3.09615	4.20218	8.14385	8.96638	5.00033	6.22026	4.18623	5.90302	10.3511	13.56	16.3134	7.03058	10.6654	8.40858	12.4982	19.6596	10.6235	7.93628	5.95221	10.2537
CERS1	36.8235	57.0028	23.1988	3.23249	2.95126	3.29391	8.13466	6.88192	7.27238	16.1441	23.6026	22.5533	23.214	30.6193	35.4014	5.13079	3.52999	4.01228	19.398	11.9686	20.4067	0.234625	0.218436	0.30032
CERS2	13.0459	15.4072	16.1639	12.8354	9.94742	10.4993	1.43383	0.752759	1.41375	0	0	0	4.22319	6.45304	6.33902	20.396	26.9635	21.1914	45.7934	61.8669	24.6368	10.426	14.5338	11.5311
CERS4	2.92361	2.526	3.47325	4.35518	6.0058	2.37793	0.540456	0.326436	0.492896	0.825457	0.68513	0.78501	15.1675	9.10051	8.964	1.41098	2.26321	1.78912	12.0634	11.219	15.1637	18.4429	18.6458	24.9902
CES1	4.8512	7.17493	5.59344	1.73547	2.74205	2.68304	23.1931	26.0227	24.2832	10.4412	6.67195	16.7582	6.58463	9.52796	5.72863	5.73303	8.47342	9.04099	12.0119	16.4804	14.7867	3.28031	3.44432	3.30655
CETP	0.931728	1.36032	0.60376	13.7781	11.6287	10.182	49.8795	37.2101	40.8015	29.6766	41.6363	18.9337	0.729752	1.00341	1.11652	9.95035	15.4628	9.9404	17.0965	27.0466	20.1568	8.25885	5.96289	10.464
CFAP20	4.28293	3.80753	6.79701	12.2728	8.51731	15.6969	16.9297	26.9183	25.3438	0.980751	0.913079	1.13767	12.2785	9.22114	9.87189	13.3134	14.7113	9.19954	4.75431	2.98095	4.17904	6.11364	6.29093	5.66734
CFB	2.4394	2.093	2.87117	17.4043	16.8126	9.01543	71.4089	58.7695	56.2702	8.19448	4.26932	9.3581	0.906106	1.06739	1.2015	8.98387	10.1248	10.4842	31.073	45.7084	23.0562	2.09302	2.18721	1.38768
CFH	9.77049	13.8057	9.47737	4.32072	6.42924	6.53726	34.9934	53.8198	36.4981	25.9843	34.767	31.5709	6.673	3.84365	5.91228	1.3947	1.09763	1.25802	0.112973	0.117153	0.145284	5.29051	6.0735	6.3539
CFL1	10.5248	12.3771	13.0191	23.7888	18.1747	33.9942	6.91379	10.9791	7.57752	22.4474	19.7986	31.9876	11.5265	8.17229	11.0654	6.40827	9.69571	8.88827	26.3737	38.2156	20.9144	10.0245	6.63625	9.70376
CFL2	30.3899	38.2609	28.5058	7.80423	7.07844	9.13095	16.5993	23.1394	18.4916	1.05393	1.39856	1.55559	20.5245	12.0068	25.7172	10.3122	12.4777	14.4164	24.9943	29.4183	30.3931	0.925395	1.31406	1.03552
CHCHD3	1.67043	2.22835	1.6437	4.97454	4.55171	3.42249	14.6529	8.13235	18.6678	9.30565	5.42519	8.18897	50.3585	75.3866	46.7327	0.858799	0.933515	0.713662	29.0811	35.3626	20.8511	9.13746	5.38197	12.427
CHCHD6	40.118	54.6006	62.3835	4.24775	3.11785	4.17554	5.34903	6.29045	7.47794	2.49744	3.23168	3.7936	48.6598	49.5357	48.9517	1.33292	1.83009	1.72613	6.94986	10.7514	5.56684	0.413119	0.21854	0.491612
CHDH	21.3002	18.1904	27.5838	22.7143	35.7523	23.6229	6.08605	8.04576	7.81449	6.57534	4.65534	9.58684	8.76661	11.5982	6.07526	7.36567	5.62737	5.17807	5.33065	8.31048	8.49705	3.84985	2.564	3.45332
CHI3L1	30.2083	44.5572	42.0197	7.28116	9.16698	5.18419	8.80388	8.69823	13.1002	12.0921	11.3665	18.779	13.5715	13.5715	16.0008	21.1651	29.8428	14.9002	14.4088	17.9245	10.5905	3.89009	2.43908	4.0807
CHID1	11.3606	13.4623	15.9503	17.9262	23.4834	10.0745	14.5852	20.784	22.5634	3.86061	5.18479	3.85675	17.8457	27.2504	23.5028	8.02036	11.3328	10.2741	1.89861	1.57965	1.33093	7.07913	6.56235	10.1798
CHL1	19.1528	16.165	30.587	1.23621	1.66518	1.98165	2.48389	3.64634	3.24644	5.02362	5.35015	3.69738	29.7175	37.7413	15.8395	10.135	5.93909	10.5505	0.585879	0.674933	0.681377	10.0798	13.0635	13.8396
CHMP4B	41.7451	52.2231	36.6522	1.66146	1.62325	1.53187	23.947	33.909	20.8579	11.779	18.5637	10.9663	19.4712	10.6313	12.0916	7.01776	7.84585	9.59327	18.1677	27.5241	25.453	0.84701	1.2036	1.06977
CHORDC1	24.9437	20.5287	28.9347	11.0954	16.3435	6.90134	27.1238	15.5962	42.8285	9.44931	9.98792	14.2023	1.44842	0.806767	0.973335	7.46966	10.2185	11.8021	15.3395	22.1656	8.34469	1.55596	0.978696	1.23232
CHP1	35.7675	19.0998	53.222	3.40963	1.9469	5.41449	10.7128	17.0119	12.7482	12.4171	11.014	14.7515	47.3178	26.1194	70.7874	2.12287	3.00173	1.46478	4.59198	2.4062	2.70008	2.21233	1.25881	1.62606
CIAPIN1	17.1037	16.0946	15.4446	12.2595	16.3297	10.6167	7.96538	9.38322	6.05369	3.61227	2.62251	1.96146	12.8834	15.4987	9.34047	0.494514	0.470778	0.60578	26.025	19.831	20.7159	0.267826	0.189085	0.390757
CISD1	6.1181	5.86726	8.51028	9.85394	12.9875	9.93277	26.5674	18.0393	30.2868	23.2753	18.8065	30.3045	19.3006	19.7059	30.7458	10.7078	9.47641	10.59	27.4629	22.4921	42.897	25.293	37.9396	16.9463
CISD2	27.8711	15.4963	44.0363	24.4735	36.1719	32.2806	0.3302	0.244678	0.283972	0.0709977	0.0558042	0.0447995	44.6406	51.0688	57.2292	14.4484	15.8643	10.6051	7.55071	5.72344	9.68757	3.29756	2.88536	3.44265
CKAP4	15.3565	10.9952	23.6797	13.2994	11.1582	7.70036	4.95361	7.70781	7.16291	15.71	19.7003	25.2146	23.9139	16.5006	27.5727	17.5584	9.28839	10.2541	28.7124	45.8825	23.0561	10.466	5.66211	8.36234
CKAP5	6.60974	5.18865	5.51252	1.4006	0.852962	1.28014	26.6656	33.4654	35.9453	20.1019	31.8816	20.3029	27.4147	35.6665	30.4029	20.3962	16.7657	31.1043	19.1438	13.6112	22.9726	11.9867	14.8875	12.8737
CKB	1.96418	2.7577	1.36903	16.2069	9.4486	24.3427	5.0084	6.88155	4.90323	19.4794	18.1353	27.1737	7.03938	11.3404	5.56111	8.98291	9.8812	10.4202	2.8351	1.83715	3.72532	1.38553	1.053	1.49222
CKMT1A	21.7528	27.1693	34.5	13.6375	12.8466	15.274	7.6745	5.31843	6.45425	23.6792	24.0107	30.9488	2.14837	3.03135	1.16872	4.77398	4.01492	7.18962	11.9677	15.1511	9.65796	3.16206	1.73281	2.71305
CLCC1	22.6495	26.5452	33.8609	15.496	8.0579	22.6706	8.29658	12.7684	9.16772	2.06344	1.33917	2.88057	61.9083	54.046	74.4138	15.8509	21.8425	9.33617	15.593	10.307	14.1897	4.10791	2.63728	5.79627
CLCN3	32.0105	30.8261	38.7647	9.58815	5.95424	12.1482	0.0082914	0.00473439	0.00651704	0.781449	0.632974	1.06902	50.5704	35.9555	61.4936	4.84551	5.46574	3.09144	7.53119	12.0123	7.486	1.51945	1.8127	1.1016
CLCN4	18.932	21.0146	29.1175	2.1606	1.71335	2.97082	1.36652	2.09898	1.99922	16.8283	13.328	22.9874	18.5114	10.0517	26.7489	6.58311	5.33232	6.25396	4.84119	4.55072	4.18279	4.74303	5.81021	3.85608
CLCN6	14.42	15.5736	8.52222	5.71162	6.10572	3.59832	43.9527	28.5693	34.6347	17.5094	22.412	13.6923	35.4128	32.4381	40.1935	0.0110595	0.016357	0.00868169	7.64926	10.5636	5.33918	8.07182	6.20723	6.03772
CLDN11	2.58333	1.64816	1.38983	8.77609	10.1101	4.80052	15.7219	22.1679	13.9139	16.7631	15.1036	20.6019	1.59251	0.84244	1.73743	0.0366778	0.0418127	0.0342204	18.5389	20.0406	18.9653	6.14134	8.93564	6.87215
CLEC4A1	3.59962	7.48489	4.07709	0.230475	0.950757	0.00876633	0.0421722	0.575756	0.034132	55.634	37.7872	49.0885	1.92428	0.96822	2.02383	0.350421	0.692179	0.0466508	0.639233	1.81455	0.036235	0.20915	0.888821	0.0988793
CLEC4A2	16.998	16.0244	7.01767	0.833073	0.586045	0.0137891	0.0514426	0.603857	0.0925471	41.1228	61.4886	38.0361	3.52261	0.690732	1.06831	0.168968	0.533517	0.0618874	1.13624	1.02243	0.0742528	0.212957	0.76544	0.0110085
CLEC4A3	14.6857	4.34433	11.0209	0.851464	0.838698	0.0395828	0.273853	0.245708	0.0210848	56.9929	62.8903	26.0159	2.14384	1.6254	2.08392	0.815946	0.860202	0.0579163	0.118902	1.8642	0.087824	0.81638	0.843648	0.0709856
CLEC4A4	11.782	7.01855	4.00691	0.156953	0.683345	0.0999683	0.649946	0.596964	0.089422	72.8824	41.1362	48.0197	2.55033	2.31031	1.05113	0.950085	0.108248	0.0879746	0.486709	3.33056	1.0206	1.90415	0.190647	0.0371244
CLGN	0.385816	0.447161	0.509663	3.26733	3.05495	2.47663	10.9959	9.59943	10.809	0.215979	0.347727	0.157233	0.918649	0.856181	1.18598	3.846	4.74597	4.34983	12.5035	6.57683	7.25201	11.9339	17.9843	17.7457
CLIC1	33.8389	50.8599	38.2041	9.06766	13.4201	9.69333	6.80465	6.19904	4.26652	5.16586	4.9179	5.78576	31.7419	27.6472	23.1716	8.48153	5.21614	11.0514	7.51968	11.1743	8.89579	4.38841	2.28636	4.86675
CLIC4	1.99799	2.10987	3.08289	1.94759	2.4306	2.36633	5.92952	4.13287	5.97695	0.989667	0.707612	0.985709	25.2185	26.0255	24.8654	0.817586	0.596837	0.837208	25.5786	30.8222	35.0171	16.3141	15.9552	14.0628
CLIP2	33.5508	46.7363	17.7484	15.5411	17.7945	13.2254	1.94211	1.45269	1.90326	2.62056	2.08335	3.695	3.78576	2.58189	5.70893	20.8237	15.7635	26.1962	11.47	16.448	6.66406	5.61756	4.72998	3.84803
CLPB	3.26448	3.03596	2.41898	5.4049	6.21023	8.35598	0.0283023	0.0324911	0.0219909	3.32818	5.30512	2.4562	7.9642	6.31561	4.77056	31.1926	39.2403	23.6128	2.37717	1.78763	1.7805	9.01382	10.3208	9.43747
CLPTM1	21.2988	22.2999	21.171	15.1046	15.1046	23.5782	3.86223	2.35596	2.10491	11.4318	14.0611	9.13403	30.4105	24.4805	43.3958	7.11805	8.07187	6.53437	27.5462	39.8043	31.1272	17.4897	27.3014	22.6317
CLPTM1L	24.388	23.7783	14.6572	3.48621	3.43392	2.82034	7.97482	7.61595	11.2844	10.2939	12.8571	13.9174	44.6543	36.7951	65.3292	2.1102	1.44126	2.57866	29.7706	34.2957	41.262	12.6984	10.3619	19.3397
CLSTN1	40.4374	53.903	23.4537	0.425573	0.273218	0.522604	0.475613	0.597845	0.733395	6.26671	4.04203	6.05991	27.2101	15.8363	40.1621	10.2628	9.02103	6.9582	13.4711	10.3862	12.4877	19.529	19.1384	29.1373
CLSTN3	18.1951	10.8261	18.7955	5.06376	2.74456	5.65622	46.1736	49.6828	30.6131	12.7184	8.11434	11.5992	2.73546	3.43847	2.33882	6.86121	5.87319	6.38778	2.88268	3.10176	4.08475	3.91429	4.37226	3.47198
CLTA	1.64004	2.58307	2.63555	0.931615	0.979127	1.40022	0.223894	0.240462	0.127844	3.49222	2.58424	5.35008	16.3461	23.2115	24.8461	50.3081	52.0689	58.1562	23.6763	26.7779	24.2208	6.2151	4.17033	4.26978
CLTB	23.7764	19.7106	25.7261	5.55457	5.02133	6.23778	0.902405	0.509859	1.22366	7.077	5.52714	9.21425	27.1008	41.3017	26.9924	10.7663	11.9506	16.1064	24.046	15.1249	38.5458	11.5196	8.20196	13.0172
CLTC	27.5765	33.2021	42.6608	16.246	11.8758	21.331	10.9082	7.02487	17.1477	7.93723	12.7551	5.57194	47.3194	40.9786	43.4392	10.7916	7.56494	5.85986	20.1398	14.1986	13.8562	2.38091	2.319	3.39279
CLU	29.9582	20.1618	26.0936	7.81857	6.89597	10.5082	12.9086	7.30628	16.2132	0.832918	0.78211	1.20273	70.627	84.8231	89.6963	5.86822	4.41877	9.46544	8.6354	8.83401	10.9238	1.57466	1.18572	0.903853
CMAS	13.4522	20.7701	18.5774	16.6739	15.1232	18.3913	15.5539	18.2136	13.6874	1.42754	1.67308	0.896495	25.1241	23.089	38.7916	2.70343	3.34145	2.5953	9.7682	9.02582	7.22847	8.47421	9.44028	11.1182
CMBL	9.94802	13.3801	13.589	17.2755	14.235	11.5228	0.116021	0.0816789	0.0671763	4.10581	4.54924	3.61311	40.7902	57.8814	50.6207	10.3748	13.2175	13.4043	3.14368	3.88873	2.00567	2.49549	3.63094	1.64952
CMPK1	31.0165	16.3767	28.5352	13.2791	17.6877	7.50268	1.53331	0.964451	1.61304	6.5944	5.43379	9.56188	33.2235	23.2232	24.818	17.8652	11.2729	24.4395	7.87248	8.36058	8.33696	3.57865	2.548	2.99533
CNDP2	39.5448	50.8546	40.6916	7.74397	7.54263	6.07127	1.19517	1.42226	1.71627	3.46279	2.55207	5.10068	47.943	35.7176	57.244	1.7597	2.0958	2.81904	4.11737	2.16574	6.38192	1.12311	1.04112	1.05909
CNN3	65.9169	38.8251	83.4508	4.46694	3.3234	3.94878	6.77061	8.87628	3.56811	2.21733	2.73175	1.88916	2.13624	2.48445	2.00593	3.21684	2.12633	4.52288	0.668508	0.566895	0.624386	6.33605	3.7256	8.97185
CNOT1	25.1164	21.8764	24.0615	5.16836	7.9696	7.59748	7.69434	5.51684	10.0026	7.36312	11.0373	10.4041	28.774	18.0125	45.0025	3.01789	2.41431	1.69002	4.69224	6.52221	5.63069	2.86021	4.17877	2.31963
CNP	13.801	9.10867	11.2892	12.9742	14.6868	13.4283	18.2349	17.3596	24.3618	27.4532	28.5787	17.4602	15.926	11.6101	13.7123	19.7266	21.719	20.2395	24.5207	15.2274	29.0325	4.43447	4.35908	5.31249
CNPY2	26.7626	21.651	31.232	6.75044	4.98183	10.8412	8.81272	8.06364	13.7919	5.15698	2.76414	3.5119	29.4514	43.7942	44.8839	7.01976	11.1614	6.85128	7.20392	8.34935	6.65642	1.03443	1.45648	1.15029
CNPY4	20.307	20.4085	29.3639	1.78479	2.30773	1.45996	9.41938	10.7569	11.0018	1.92478	3.00265	3.03345	45.6997	63.5225	60.0494	7.09651	11.4112	6.66363	17.6618	25.1857	18.4565	6.71196	3.86609	8.95375
CNRIP1	0.18391	0.15853	0.257658	34.8131	27.0846	47.0325	16.6233	19.1168	15.9417	8.92114	8.02902	11.4637	1.83447	2.62697	1.54279	52.6992	45.374	58.4434	2.46455	2.21317	3.91371	16.5219	26.1211	15.2167
CNTFR	2.24636	1.79933	2.80121	56.8696	52.4338	52.6613	8.76589	8.94997	12.3336	3.94822	2.51501	3.26912	3.55076	2.62046	4.55562	64.3902	91.8205	101.35	0.883844	0.517049	0.985486	4.25345	5.97184	4.77237
CNTN1	0.32447	0.259576	0.322847	38.9252	25.0678	30.1281	1.49964	1.36617	0.853293	3.13276	3.55255	1.69796	0.751709	0.398406	0.66	99.0794	95.6116	117.211	4.18839	4.49833	5.69203	2.79037	4.37808	3.62469
CNTNAP1	3.65821	2.75098	2.22785	54.7331	62.0673	45.9211	25.9847	38.1975	26.9202	53.5819	48.1166	31.4526	0.573462	0.453609	0.38594	1.17969	1.76954	0.822245	2.96935	3.00201	1.96868	0.508007	0.3363	0.358653
CNTNAP2	1.25962	0.990058	1.18404	53.5152	70.1049	48.0567	2.24394	1.48997	2.59848	6.07717	5.9374	5.69431	2.10121	1.47505	2.48573	58.5557	40.989	64.0599	1.28157	1.42638	1.92491	5.24331	7.1309	7.58707
COA3	2.13798	2.56985	1.46238	13.0193	18.188	14.9201	1.83207	1.1139	1.20916	4.63529	4.71873	4.63066	2.77974	2.10704	2.41003	2.06455	2.5972	1.06944	11.3331	5.99521	11.5598	4.4495	5.94453	2.50507
COASY	0.502647	0.653944	0.631827	116.61	95.6204	187.159	3.88234	5.1674	2.78364	19.5597	10.6014	12.7529	1.45522	1.73753	1.79429	1.7138	2.04114	1.70009	5.40024	5.55145	8.62418	2.85636	2.21082	2.43362
COL12A1	0.709226	0.548941	0.469508	4.06732	5.25905	5.43395	8.84671	11.3326	12.4385	7.26822	9.55045	11.2439	1.33691	0.731287	1.27006	29.0946	29.9092	29.0364	23.6792	37.65	24.5554	36.2395	51.3876	39.6098
COL14A1	0.0921795	0.0973415	0.147579	2.02646	2.57361	1.60698	1.3551	1.44319	1.66136	0.242675	0.137839	0.139053	1.90667	2.02107	2.89052	29.1499	31.1321	38.711	7.77857	8.58754	5.4061	11.2036	18.0378	13.8365
COL1A1	8.66306	8.21258	11.7038	16.025	16.634	14.8552	36.0834	20.2067	27.4955	45.1669	40.334	64.0014	1.7589	1.25058	1.01137	8.09107	10.8178	6.60231	11.1836	7.47067	15.0532	4.45846	5.30111	6.84374
COL1A2	1.07221	1.67586	0.681925	6.34884	4.73623	6.92023	0.182504	0.104757	0.14801	3.58017	4.26041	2.38439	1.29666	1.5119	1.04251	95.6581	140.904	102.163	17.0165	13.2729	8.83158	52.301	27.6672	38.3366
COL4A2	0.96747	1.54505	0.743017	28.7383	36.6988	36.4114	12.4941	12.5191	6.77179	21.8614	24.6816	31.5023	0.31616	0.284228	0.264942	5.26116	5.7031	8.42311	2.48902	3.85798	1.54319	12.7316	10.4017	19.9759
COL6A1	1.0594	0.990539	1.0202	13.7316	21.8195	17.4254	4.12901	5.57003	5.68564	1.0997	0.77859	0.81488	0.0206704	0.014676	0.0167637	20.7683	17.1339	27.1027	9.13179	5.64345	5.80782	0.135518	0.106246	0.209375
COL6A2	0.06371	0.0605882	0.062181	3.29823	2.82988	4.39984	2.41164	1.88831	3.78145	0.885205	1.21627	0.86042	0.373182	0.307129	0.47618	24.2927	36.7305	17.8308	3.92128	5.90545	2.36453	0.643444	0.687841	0.939428
COL6A3	0.624255	0.915158	0.593043	34.6496	53.1871	49.0638	6.61348	5.92568	7.74439	19.2724	15.7456	18.2703	0.326691	0.170859	0.350866	15.0103	20.9243	24.1215	32.6606	50.0688	30.1131	15.4249	24.6182	22.6747
COLEC12	11.2747	9.86538	8.94085	8.84048	10.308	5.69327	7.33556	3.79982	4.64341	2.74706	3.50524	2.59047	33.8257	48.0663	48.303	1.02147	1.2993	1.00717	13.914	15.8202	13.0652	11.9148	7.32759	10.7948
COLGALT1	5.65872	8.53901	6.57543	9.01368	12.0423	7.32812	11.649	13.1634	7.28062	1.52154	0.786639	2.00692	11.7008	9.16174	16.2758	4.2266	4.42525	3.13614	5.81772	6.32968	4.25857	5.62629	8.55197	8.61948
COMMD3	0.801937	0.769057	0.81156	10.7536	11.9472	8.51685	16.9191	15.9886	21.1151	17.5477	27.9008	12.0026	0.0696677	0.106801	0.0676473	14.1387	16.7685	8.52562	6.89754	9.69105	6.55267	3.09027	2.13846	3.07172
COMT	0.033799	0.0187584	0.0544501	67.8697	61.5578	104.112	12.7526	14.0279	13.1607	8.59435	11.6883	12.1094	1.82339	1.66111	1.92185	26.4741	37.4874	32.8014	10.5898	6.02558	8.68362	10.2778	8.34558	12.6725
COPA	1.5211	1.0739	0.958292	113.523	61.3023	145.536	2.41127	1.88562	2.07852	1.54371	1.11147	1.54526	1.71695	2.02429	2.04489	4.63396	6.81193	3.67473	4.49989	2.35344	6.92082	1.38147	2.1537	2.10674
COPB1	0.999908	1.48986	0.712934	26.3126	27.0757	40.4425	33.3986	53.6382	20.7739	63.9496	82.6869	74.949	2.42474	2.58235	1.54213	7.29084	7.53873	4.14849	0.488932	0.6317	0.766156	7.89312	5.85669	7.95626
COPB2	2.41612	2.44028	3.76431	20.9284	28.3999	25.135	19.8591	13.3453	24.9033	34.0737	20.7509	48.3846	3.80439	5.5392	4.99136	8.35987	5.51751	7.68272	5.73974	3.85137	8.97696	9.4874	8.03583	10.5215
COPE	2.51919	1.55182	2.23704	7.13087	7.13087	3.74371	14.5391	19.8895	7.90929	62.6666	55.9613	33.9653	2.9205	2.62261	1.96841	12.3543	10.254	15.6281	9.06397	13.6231	6.99738	0.682898	0.693141	0.473931
COPG1	1.85517	1.22441	2.35977	6.10478	5.16464	8.38186	20.5784	24.4882	28.4187	65.1116	43.9503	51.6335	3.32142	4.0322	4.28795	18.8323	20.8285	20.885	0.698759	0.723914	0.962191	10.7769	13.1585	10.8415
COPG2	2.78669	3.53352	3.92644	6.72162	6.73506	5.07482	0.659579	0.560642	0.498642	3.69449	2.0135	4.39644	2.01731	3.08044	1.0954	41.1412	32.7072	53.6069	33.8745	36.0425	28.2513	29.7086	43.7608	42.8398
COPS2	3.23782	2.89461	3.34143	97.5361	110.703	107.29	8.36934	10.537	6.69547	10.3182	15.9623	11.2263	2.14553	1.93956	1.33881	17.3726	11.9176	14.2977	0.0508735	0.0402918	0.0439038	2.60142	1.96667	3.45728
COPS4	10.0184	6.08119	7.29342	6.02864	7.36699	9.09118	13.3149	12.4495	12.5027	21.8442	29.9702	17.3661	0.24357	0.371932	0.186575	1.84732	2.12996	1.95261	0.149825	0.162111	0.117613	37.5319	45.939	28.224
COPS5	40.9218	28.5634	52.2571	14.305	9.78461	10.1995	20.2211	20.1402	11.7687	5.39465	4.5423	4.26717	15.7132	16.4674	14.3461	9.12275	7.17961	5.43716	15.6578	10.3655	16.566	2.23482	1.65824	1.46828
COPS6	18.3083	15.2691	21.9333	4.35809	3.05502	5.35173	45.9322	54.889	34.0357	3.83059	5.66161	3.65821	28.4343	38.955	43.1917	3.86742	3.66631	3.83648	37.5273	41.0548	49.1983	4.28133	5.01772	5.69417
COPS7A	19.8556	20.8682	24.2833	2.57473	3.25446	1.96195	8.44552	4.54369	13.5044	0.0565121	0.0426666	0.0359982	2.6737	3.8742	4.24851	1.4451	1.99279	2.31216	34.8982	54.7552	31.3037	15.7739	9.77985	20.0171
COPS7B	0.549459	0.566492	0.773088	4.85541	5.62256	3.21914	3.73404	3.00963	5.1455	3.61366	5.7132	3.49802	1.68449	1.90516	2.62949	21.4873	31.307	20.0262	33.2813	42.5335	21.7327	8.47682	8.14622	6.86622
COPS8	43.9496	60.2109	59.9911	12.9797	19.8459	16.5491	2.08629	1.79421	2.11133	4.62164	2.8192	3.13809	22.9607	12.4906	29.1371	10.9825	13.1131	16.8472	0.788198	0.722778	0.96239	9.26666	12.093	6.71833
COPZ1	32.1785	20.0472	40.4806	18.6861	18.0134	15.715	7.65371	4.80653	6.06174	3.34567	3.29214	2.42227	40.0073	39.6472	28.1651	11.6712	9.79214	10.7725	3.52193	3.05703	4.03965	8.1194	6.67415	5.00155
COQ3	6.82659	9.04523	4.28027	6.6919	10.2654	7.85629	13.0941	14.4559	7.72554	9.60392	14.9821	11.0061	24.56	21.5882	24.2162	0.705781	0.380416	0.371241	19.282	14.8086	19.3013	5.89647	8.72088	3.53788
CORO1A	13.2646	13.8482	11.1555	15.7218	12.0429	10.6279	15.3619	21.3223	13.4109	6.07803	6.22998	5.99902	16.1336	19.2312	17.9566	3.22763	5.0125	3.04042	4.55501	6.60021	3.12929	4.81898	4.5202	7.60917
CORO1B	3.70762	4.98304	4.78653	9.74365	7.47338	13.9042	18.4987	15.2984	12.1166	11.5681	13.095	17.1092	35.4911	20.7623	45.2156	9.79395	7.6099	5.1908	12.5701	10.6217	16.5423	1.73791	1.31213	2.38963
CORO1C	5.7258	4.44322	4.3058	13.4835	17.1511	8.42722	21.6349	14.4521	34.0749	10.8188	10.6024	10.4401	24.0863	20.1362	20.0398	8.85308	6.62211	6.10863	15.8946	18.7397	21.0762	0.789502	1.23636	0.487912
CORO7	2.61278	4.09161	1.78192	0.935068	1.35304	0.598444	21.7624	14.8202	12.5569	9.6525	10.0386	6.20656	32.3145	20.7782	19.7118	4.90652	3.20395	4.71516	5.51882	6.05967	5.58505	1.50217	0.983919	1.21826
COX15	23.1885	33.3219	31.8842	10.7581	7.38004	16.6858	8.93261	12.988	6.01165	1.31417	1.67557	1.51918	7.58301	8.15932	4.49673	8.72246	14.0344	11.3566	13.7353	9.2576	8.66698	6.62189	4.96642	4.21152
COX20	24.4327	37.5041	34.7188	11.7772	13.532	7.37252	1.60586	1.77287	1.78411	1.36955	2.01324	2.19676	22.1778	33.0227	18.8068	0.619647	0.459158	0.391617	13.4162	10.8537	14.5432	12.067	9.61739	10.1604
COX4I1	1.81757	1.81394	1.74305	4.485	7.23431	7.12218	2.73639	2.82395	1.84432	9.24059	14.711	10.9131	36.6145	31.7448	21.273	9.65447	8.03252	10.0406	21.6088	32.6725	11.3879	4.61032	4.72097	3.27333
COX5A	2.93756	3.011	3.04625	7.86752	5.29484	8.50478	0.184326	0.137507	0.230776	13.6369	20.7826	17.5643	1.42293	1.4272	0.976128	6.05187	3.80663	4.18184	17.9708	14.8439	27.747	0.167939	0.188763	0.0932059
COX5B	37.6672	43.8823	53.3745	18.4879	18.7837	25.236	9.47067	11.0712	6.34535	13.5894	7.85468	8.52056	21.575	32.3625	17.1521	8.89484	6.63555	14.3385	4.02139	2.32838	3.76	11.4417	16.8078	9.50802
COX6B1	10.7248	13.9101	11.8724	5.85354	9.11397	6.86621	1.53096	1.56005	0.822125	3.53366	4.04604	3.29337	2.13196	2.7417	3.3152	19.1906	29.6879	27.3466	17.0822	16.0744	16.621	14.6176	12.6003	10.5539
COX6C	35.0348	20.11	32.1619	2.25418	2.7208	2.1009	11.9578	17.542	12.0654	7.81049	6.54519	7.72457	34.0396	26.1424	27.8103	5.79878	9.27804	7.49782	9.88392	10.6845	15.0829	1.22171	0.744022	1.09099
COX7A2	42.8971	55.0798	62.6297	4.62762	5.0256	4.35459	7.03366	10.0089	9.3618	0.968712	0.902839	1.33876	64.2444	60.3897	93.0259	1.93098	1.55251	2.80572	10.4418	14.2217	9.17835	0.683675	0.953727	0.742471
COX7A2L	4.11382	2.31197	2.49298	10.1715	15.8574	14.7182	25.3753	29.8668	33.7492	10.0597	5.52278	13.8623	2.263	2.82423	3.02337	17.2924	25.0221	13.9031	0.201401	0.205227	0.310761	4.2752	4.7925	4.61722
COX7C	18.7402	10.7007	14.4487	6.04729	7.05114	3.36834	1.79591	2.41371	0.959018	54.0195	50.1301	82.9199	3.20538	4.38495	1.86232	11.6346	9.43565	9.04007	4.76891	6.58109	3.04256	10.8403	12.3905	8.99748
CP	12.0862	17.3196	9.75359	3.3289	4.18109	1.83422	15.3054	21.4275	12.1218	6.19965	9.82644	7.90455	6.70355	9.20397	6.91806	7.63255	6.12131	4.78561	5.78765	6.59214	4.98317	32.2426	36.5954	43.592
CPD	0.346575	0.406186	0.552787	6.74604	4.08135	5.10675	0.922387	1.41402	0.830148	7.54724	10.5661	9.01141	49.9737	75.0105	65.5155	3.21467	1.8838	4.56483	9.87475	7.38632	9.47976	2.31417	2.40674	1.63149
CPE	16.1899	23.2001	16.1737	5.73652	6.60847	5.7021	8.60744	8.60744	12.2312	1.95419	2.55218	1.75487	12.8118	10.3904	19.0767	4.5544	3.09699	4.04431	8.56759	6.65701	9.76705	15.5744	10.5127	11.1045
CPM	56.8742	39.5276	36.7976	0.221469	0.232763	0.180497	3.28389	2.02616	4.08188	0.96382	1.24333	1.52766	12.1313	9.87484	6.35678	4.83864	3.22737	2.78222	5.85893	6.89596	7.88612	1.89041	2.43107	1.97548
CPN2	20.9412	29.6318	32.1239	4.60198	5.96876	5.68804	4.37169	5.15859	2.36508	4.58994	3.51131	2.85494	20.3473	31.4772	31.0092	16.6467	9.37212	10.7538	8.64206	7.58773	9.35071	2.28335	3.35653	3.38164
CPNE1	47.6878	30.1387	56.9869	2.08913	1.79874	3.05222	4.09026	2.16784	2.15557	0.893669	1.02504	0.652378	106.046	139.768	109.651	0.783874	0.890481	0.700783	1.25602	0.778731	1.43437	0.552402	0.468437	0.433636
CPNE2	6.50896	4.36101	6.40482	1.15427	0.834535	0.916488	0.339056	0.513331	0.542829	6.12224	9.67314	6.8263	50.1571	66.8595	31.8498	0.886226	1.30098	1.35327	4.24772	6.2314	6.46078	3.01784	2.21208	3.41318
CPNE3	0.249279	0.194438	0.386133	1.1027	1.23944	1.09057	7.35541	7.21566	10.7021	11.9495	9.9181	15.7256	6.84351	4.74256	4.84521	3.56366	2.75827	2.2451	35.6725	20.048	20.0836	46.8618	28.6325	34.4903
CPNE4	10.7668	16.8932	10.53	21.7874	12.5713	13.9222	22.2046	30.5536	23.4703	18.13	24.4211	29.0079	16.6341	8.99907	11.2613	11.5616	15.1803	8.93709	30.0796	45.2097	18.8299	2.13808	2.22574	2.59563
CPNE5	1.5294	1.66704	1.71139	8.56572	13.8165	13.7651	8.98574	13.8201	12.8496	14.6384	15.2825	14.6238	2.24729	3.42263	3.52151	40.6891	54.7268	45.5718	17.2726	22.7481	16.7199	1.50359	1.62839	1.84791
CPNE6	9.72568	13.1977	14.005	7.93192	4.90193	5.02884	24.2359	31.5794	15.4625	1.41663	2.02578	0.936392	5.40488	3.30779	4.96168	12.3316	14.1936	17.3258	15.6299	15.0047	10.1907	2.31809	3.28473	1.38158
CPOX	28.9818	16.4617	43.4437	18.6391	12.8983	23.9885	6.2202	4.66515	6.33838	1.00446	0.828683	1.24554	4.39079	4.89574	5.49288	16.0727	20.6695	10.2062	21.1199	22.7883	15.7765	7.45835	5.61614	8.54727
CPT1A	15.0661	13.2582	13.5294	10.5505	15.6886	14.1165	10.3265	13.1559	9.75851	6.77887	10.8191	7.44998	60.889	32.393	62.7766	12.9965	15.6997	10.982	5.45789	6.56038	8.15408	6.59009	5.21276	9.41065
CPT1C	16.9911	15.6658	22.887	6.52455	7.9991	9.16699	2.11943	3.32326	2.22328	19.9425	16.9113	26.723	11.228	7.76975	17.83	6.21317	3.35511	3.73412	7.43745	11.7884	7.65313	1.17573	1.59899	0.661935
CPT2	51.3565	75.34	67.7906	9.40673	11.0999	9.76418	8.23772	7.92469	6.77141	21.6371	18.1536	31.0709	16.1759	9.34968	21.5625	3.64218	5.30301	5.4232	0.941185	0.6993	1.30166	5.1924	4.48104	4.18507
CPVL	4.39013	3.86331	4.17501	23.1979	31.062	21.0637	51.3549	65.0666	29.4777	35.702	26.3124	52.482	5.88964	8.88747	6.06044	3.7249	4.12719	2.39511	22.5409	32.6392	30.588	3.73084	4.57028	3.67115
CRABP1	18.5204	29.2437	15.872	3.6181	2.32644	4.71439	6.27552	6.6144	9.35681	15.1362	23.8395	15.7416	8.19779	11.0834	4.95967	38.7336	56.0088	47.7973	10.305	13.9221	16.3438	1.24116	1.81954	0.81544
CRAT	9.78673	6.39074	12.7521	16.4391	11.1293	20.2694	20.3949	22.6179	13.9297	5.82199	7.35899	7.24255	18.0756	23.4801	10.8996	9.4381	7.42779	9.88169	17.5233	11.7757	18.417	5.98552	4.47118	5.54259
CRB2	8.81024	9.67364	10.7397	17.2354	13.0989	11.7545	14.0605	11.7827	10.8829	0.788837	0.971848	1.17931	20.5131	24.1234	28.8824	34.6633	20.382	23.3284	9.19319	12.5579	7.06956	8.37383	12.1839	8.68366
CRELD1	15.5486	9.48465	17.3056	0.852876	1.08315	1.20767	2.58907	2.88681	1.77351	8.35589	8.84889	10.3697	35.6094	38.7786	27.7753	2.46735	1.31263	3.0151	9.30564	6.70937	11.874	8.86004	12.4306	11.1548
CRKL	31.1036	27.5578	33.4675	4.10334	3.12264	4.19771	7.13676	8.4071	5.66659	5.85533	6.44672	4.8365	37.1701	59.1749	20.7409	7.16264	7.02655	5.79458	3.23224	3.84637	4.67059	1.73834	1.49497	2.58839
CRMP1	8.65	5.28515	5.30245	15.1092	7.88703	20.2464	2.10924	1.72958	2.49524	7.70594	4.19203	5.4481	7.40258	11.7035	7.38038	21.2719	31.9291	22.1227	37.8174	34.187	21.4803	4.38822	3.16391	3.72121
CRTAP	0.459429	0.29817	0.501237	2.03299	1.32348	2.28711	7.73708	9.44698	5.64033	2.25519	2.28902	2.74682	20.5669	19.3329	11.3323	8.51193	6.2818	7.89055	0.0552348	0.0626915	0.0742908	29.6695	33.9419	34.2979
CRYAB	1.38648	1.6416	1.52097	1.69922	2.74255	1.03483	3.2122	3.46275	4.19192	5.23284	3.46937	6.10149	51.426	51.8374	53.3288	11.2383	9.53009	11.3395	35.9618	54.8058	45.1321	12.2196	13.1605	18.9038
CRYL1	41.914	37.2196	45.309	15.3486	9.91521	9.62359	10.1258	8.03991	14.4901	13.2415	15.7706	17.6112	0.333509	0.501265	0.335844	8.48173	5.78454	13.0449	13.9299	7.87037	11.8682	3.54268	4.55235	3.36909
CRYM	33.1688	52.7385	35.3248	27.7114	42.4816	41.7611	6.63292	7.92635	4.19864	4.14296	5.43556	4.56139	20.8451	12.8823	31.9555	22.6175	18.6821	25.9876	11.053	14.2031	10.8651	7.69489	11.804	11.1807
CRYZ	114.701	165.285	172.97	4.52489	5.76923	5.71041	4.67344	7.3186	3.4303	2.00995	1.26828	1.54364	41.6703	54.3797	45.0456	0.721874	0.506034	0.681449	4.19344	3.53088	2.18059	0.317846	0.389997	0.245059
CS	15.3876	15.6338	11.0637	7.44622	4.74324	7.476	15.2038	16.1769	17.4236	10.1921	6.45157	13.5656	23.4461	21.1015	35.1457	6.31197	5.20738	5.26419	2.92406	2.58194	2.07608	12.7377	9.61698	14.7885
CSDE1	6.2945	7.26385	9.99567	0.876402	0.526718	0.827324	0.339115	0.457806	0.270275	0.1664	0.255092	0.224807	8.18785	8.85107	7.63927	16.2866	25.407	10.5211	3.53533	5.11915	2.25554	32.5605	36.9236	42.6543
CSE1L	2.33708	1.39991	3.15739	41.0297	32.2904	46.0353	10.5896	12.7605	10.3567	26.2142	15.0207	14.6799	4.54429	7.05728	6.35746	6.75355	8.52298	5.97689	1.65505	1.31577	1.87848	2.05335	1.73097	1.72071
CSNK2A2	11.3423	16.038	10.3895	11.8911	9.52475	6.2666	13.9553	19.5096	16.9697	4.76464	7.67108	3.07796	10.9765	17.3538	12.6559	2.1822	1.7043	2.48335	42.4567	58.0384	59.3545	22.075	17.8807	31.4569
CSNK2B	9.49536	7.67225	8.27046	12.4388	12.2024	7.33888	8.46432	13.399	12.1632	6.86802	7.9463	3.79802	3.12899	4.65594	4.77172	10.4547	5.72917	15.9434	13.0791	10.9603	19.2131	11.9812	18.7506	6.68552
CSPG4	2.7881	4.28809	1.61152	0.847396	0.682154	1.02281	48.3593	31.8688	66.0104	5.99744	5.09182	8.4204	2.60134	2.32559	1.65965	8.60219	5.04949	9.30757	10.2108	11.6709	10.6396	0.731447	1.10229	0.578575
CSRP1	4.16939	4.26528	6.61682	12.4196	9.31473	15.2762	15.2154	15.4589	18.6541	28.0429	23.2756	33.5674	5.74239	5.57586	3.86463	3.06949	1.87546	3.62506	6.37688	6.2876	5.38208	17.9724	22.5733	21.2973
CST3	11.96	13.2637	15.0337	19.0839	22.767	20.7251	9.41023	14.5859	12.2427	9.6819	5.90596	9.19781	8.20434	11.0348	6.32554	22.582	24.9079	13.2556	22.3186	34.7054	32.8307	3.48954	2.47408	4.91327
CSTB	78.2256	42.8677	115.852	3.60575	4.81728	4.61175	11.6299	12.6068	13.3511	0.724915	0.865548	0.840176	36.3583	57.8824	40.2123	2.6475	1.9618	3.98184	4.63924	4.08717	6.89391	1.43817	1.44105	1.29579
CTAGE5	31.0033	38.1031	49.9153	11.3179	9.29203	15.7546	21.8161	32.5714	33.5095	22.6307	26.3196	16.4073	16.1078	22.0677	12.9829	1.38253	0.781128	1.39774	15.6698	11.721	11.9091	15.8753	10.5412	20.8761
CTBP1	37.8429	35.5345	52.9801	6.48696	9.15959	4.99496	3.50598	3.45689	2.45418	1.32051	1.51726	1.02075	13.9902	10.8284	17.0821	2.60705	1.42084	2.7348	3.35856	2.18978	3.26788	1.24454	1.64403	0.767879
CTDNEP1	40.6948	33.6546	43.7876	13.2412	11.5198	15.0155	15.3653	9.23454	13.8441	1.28005	1.78055	1.33381	23.187	17.9699	20.4973	2.11112	2.61146	3.22579	20.7296	17.6823	18.6773	2.39985	1.74229	3.30219
CTNNA1	5.49806	4.46992	6.58118	12.0092	17.8337	10.1958	11.2379	12.8899	15.2274	3.98859	5.28089	5.37263	21.6832	14.2241	29.9878	11.3222	10.1334	15.0812	45.1943	72.4464	71.181	5.1538	8.12754	5.61249
CTNNA2	0.908944	0.818959	0.748061	0.223338	0.221998	0.185371	37.0537	39.4622	30.1988	1.37393	0.902675	1.64597	2.72879	1.88286	3.44373	6.15337	5.58726	3.74125	15.7679	18.3381	8.8458	36.5228	27.9399	45.8726
CTNNB1	15.4344	10.7269	17.8113	19.8609	16.8619	28.0833	12.8	14.6304	15.7568	8.75878	10.9047	12.1309	24.3644	36.6441	28.1897	16.4184	23.2157	11.8377	4.19805	5.09223	5.65058	6.89725	8.71122	9.36646
CTNND1	47.4342	50.2802	50.1379	0.591219	0.783365	0.747301	3.44485	5.1156	1.92223	2.14728	2.012	2.26752	68.3843	68.4527	68.6578	5.03179	6.70234	6.80298	4.86891	3.53483	2.62434	0.175136	0.221898	0.14081
CTPS2	15.8926	8.43898	20.5968	16.3436	24.1395	22.3253	9.99151	13.4885	8.67263	5.73437	8.54421	5.19534	42.4843	25.6605	61.4323	1.49831	1.45786	1.54177	16.7392	24.0877	10.2946	14.7105	10.6798	16.1668
CTR9	17.8821	19.3842	16.2548	7.2848	10.6795	9.53581	3.68154	5.92728	3.48274	2.02511	2.22155	2.64277	44.2541	53.5475	57.6189	10.2109	5.5241	13.1823	4.47867	2.6245	4.92206	6.41184	3.37263	6.37978
CTSB	4.66593	3.41546	2.77156	4.6496	5.65856	3.5337	4.70361	4.26617	7.33763	25.5995	17.4077	26.1371	0.378414	0.457881	0.543781	2.83034	3.5917	1.55669	9.89047	11.9081	8.64427	4.86204	3.12143	2.5234
CTSD	10.6132	10.4434	14.9116	10.6215	6.55349	6.7553	16.2514	22.6708	11.2623	33.1456	37.2556	34.4714	16.358	13.4136	9.68394	5.17647	6.38777	7.04	23.8759	23.661	16.6654	40.7872	64.6477	38.9926
CTSG	1.66173	2.16191	1.29282	23.3676	24.9333	36.5703	4.08703	3.98485	3.97668	9.37753	5.83282	12.5659	6.45901	4.61173	9.37848	46.3043	68.2525	42.6462	25.0421	23.4645	19.4828	25.3844	27.5675	27.8467
CTSZ	1.63733	2.38723	2.14982	10.648	11.7341	5.93094	34.479	54.0976	23.6181	30.7652	30.0576	26.7965	4.60109	5.65474	3.21156	1.34858	1.87453	2.02557	22.246	16.3063	31.745	7.91957	7.72158	4.91013
CUL1	3.16336	5.08985	3.10958	1.26195	1.35407	1.75664	13.3901	12.3323	12.1582	18.1015	27.6409	20.5633	2.12398	2.12186	3.05004	6.86671	6.4135	6.81177	37.4837	44.2308	41.2321	39.8729	60.1682	50.1203
CUL2	48.6796	55.9329	49.5559	5.78832	5.67255	3.68137	2.05169	1.52441	2.064	30.0591	28.5561	23.1756	4.02643	4.83977	3.22517	7.70341	9.97592	7.9114	17.2555	25.5381	26.815	6.32433	6.45714	8.39238
CUL3	7.18435	10.4892	9.89285	15.8843	19.1724	25.0019	12.0352	15.6699	12.9138	0.936726	1.25053	0.661328	15.3222	11.8134	14.4182	8.39172	11.1106	9.68405	52.2436	38.7125	70.7378	8.05181	10.2338	6.53001
CUL4B	4.89341	7.19331	5.52466	33.3117	41.1732	48.735	7.74689	5.05097	9.53642	0.269128	0.259708	0.288505	16.2088	14.5879	24.7346	35.3465	46.7635	27.3582	9.87787	5.20564	8.4357	3.11952	4.96316	3.85261
CUL5	35.252	34.8994	52.8779	25.8907	36.6871	38.629	8.6503	4.90472	12.1018	0.170377	0.188096	0.22626	7.04868	4.88473	9.39589	6.32967	3.60791	4.64598	4.62421	5.59068	5.56755	0	0	0
CYB5A	33.5115	41.1186	53.2833	16.1465	20.5061	18.294	1.01884	0.953636	0.929183	14.077	15.5974	17.1881	1.4707	1.85456	2.06487	11.1091	9.84262	13.3642	2.00461	2.8726	2.30931	11.4778	12.0058	8.24107
CYB5B	7.2505	6.33693	4.56781	12.2718	12.6154	9.85426	4.18141	4.37375	2.2705	8.5133	9.4753	9.33058	29.2585	18.3743	35.3443	22.4311	20.4348	22.5657	8.21297	6.72642	5.56018	5.59945	3.93081	7.77763
CYB5R1	34.922	32.4426	53.745	8.84957	10.3805	11.4159	7.04256	5.80307	11.3597	5.64788	4.2585	7.28576	30.2917	34.0479	34.3205	2.69683	2.79122	3.86186	12.3076	18.2521	18.2398	5.10323	7.4405	4.10299
CYB5R3	14.112	18.9383	8.17085	11.632	8.85198	8.0261	7.76755	12.0785	10.1289	4.17312	5.80898	4.97018	59.5987	35.0441	79.2067	9.97578	14.0958	11.552	9.10643	5.74616	10.1263	0.518292	0.524511	0.648901
CYBA	4.4097	6.79535	5.16376	7.05354	3.92882	10.4463	2.31491	3.57422	3.02096	7.04769	9.24656	3.86213	4.3552	5.94485	2.29519	16.9553	17.5996	15.4293	7.49964	6.77968	4.88227	35.74	26.805	32.0945
CYBB	5.96132	4.11331	3.72583	9.09517	9.06788	10.0502	12.6665	12.8058	10.5639	6.23274	9.4052	7.89688	12.3577	14.5573	7.20451	15.2615	12.5602	22.4344	26.2556	16.121	15.097	5.62652	7.66894	7.2132
CYBRD1	2.81099	3.64867	4.07594	3.79853	5.58764	5.9599	1.29163	1.28259	1.70496	4.61504	2.41367	3.43359	25.1346	17.0916	39.2603	3.57604	3.95152	1.99543	8.42216	9.20542	4.85116	50.544	66.8191	58.7321
CYC1	14.9866	20.6815	16.6501	62.1083	100.181	74.53	1.37461	1.44334	0.798646	5.37179	6.83292	7.59571	12.0038	17.4415	15.6889	16.4359	17.0111	12.5899	6.19065	3.72677	4.92157	5.71032	6.48692	3.66031
CYCS	1.13685	0.931077	0.796929	15.7858	19.6849	12.6444	30.6465	45.6633	44.7746	62.6966	37.1164	39.6243	4.38742	4.87443	3.3476	4.784	3.07611	4.2147	11.4406	10.4567	18.2477	7.87023	7.84662	5.77675
CYFIP1	44.3655	46.1845	50.0443	1.53257	1.18928	1.25211	4.50381	5.37304	4.84159	3.35348	2.08251	5.02352	47.3703	67.6921	65.2762	4.66118	3.24418	5.80317	5.28067	5.54998	3.38491	4.40516	3.94702	3.72236
CYFIP2	18.7947	25.5232	25.2601	4.2698	2.78391	3.33898	3.25441	2.11537	3.06566	2.83547	3.03679	4.12277	37.5968	55.0041	36.0177	10.9638	14.8449	12.4877	11.4887	7.42172	7.10003	6.74569	5.05927	3.8248
CYP20A1	2.85065	3.93105	2.45441	6.39036	6.2306	9.61749	11.5656	18.1233	10.0505	2.05979	1.59634	1.87029	25.673	18.5102	18.998	6.04751	8.64793	9.23454	16.8975	8.95569	13.9574	8.26841	6.58992	10.8151
CYP27A1	1.89145	2.82204	1.92549	15.4726	19.0777	13.9098	14.1042	15.2467	15.8249	4.28534	3.05116	6.49229	11.9806	6.26586	7.2243	37.5727	60.492	46.7028	15.3752	11.2546	23.3395	0.709614	0.393836	0.784124
CYP2U1	23.2697	25.2709	19.0812	0.996366	1.51647	0.918649	14.1078	14.658	21.8248	1.44976	0.814763	1.75565	13.6582	16.1713	13.2757	14.6018	10.4841	12.5138	18.1907	25.3579	12.4061	1.54175	1.9534	1.89327
CYP46A1	2.71577	4.19587	2.70491	0.938896	0.788673	0.549254	35.8012	48.1168	43.9996	12.8921	17.2883	10.984	1.14873	0.627205	0.783431	4.44189	3.59793	2.99384	11.266	5.97099	15.671	22.5466	36.0746	32.1515
CYP4X1	0.654286	0.950677	0.5725	16.2336	12.8733	12.3862	7.82429	4.80412	8.77103	27.355	27.3277	21.3096	2.49886	1.56678	1.89663	1.62013	1.63633	1.47107	22.566	15.0741	34.9321	7.85519	5.61646	8.73498
CYP51A1	1.50196	2.40013	2.18085	19.6812	29.0297	28.4393	44.4826	54.0019	44.9274	11.5268	6.00547	16.9214	6.71029	6.54253	7.55579	1.81744	1.61934	1.35036	3.94431	5.89674	5.8573	2.25915	1.9135	2.13942
DAAM2	6.12784	4.39366	4.93904	24.2894	20.3788	24.4108	1.70292	2.23082	1.37255	37.5256	59.5531	43.7173	2.38778	2.37106	1.41834	1.37189	1.11398	0.824506	4.44463	4.42685	6.02247	6.22519	7.86864	7.02824
DAD1	14.7106	19.6092	18.3736	9.22122	11.6556	11.1853	7.26056	6.31669	5.75036	13.3872	8.95605	14.418	2.15501	2.73686	2.79074	4.83456	3.30201	3.24883	15.7122	11.1085	22.0285	1.15217	1.52548	1.696
DAG1	0.339844	0.186914	0.466605	1.61676	2.35562	2.57389	2.75012	4.28469	3.36615	2.18819	2.02188	2.39825	11.3418	7.55361	16.4796	33.5703	19.6051	35.8867	1.02817	1.27801	0.710465	43.8419	29.5056	48.9714
DAGLA	3.25246	2.37104	2.66376	11.7464	10.2194	16.0926	18.2304	14.1285	17.0636	21.5108	18.3702	24.7159	3.34253	2.14925	2.21276	5.59242	9.0038	4.25583	14.1286	12.1506	12.631	11.7511	15.0532	18.8723
DAP3	15.2468	14.5912	14.1338	22.1119	22.311	22.1562	15.0754	14.201	16.4774	43.4366	43.0022	24.1507	2.71244	2.39237	1.43488	2.83817	3.43134	2.96021	3.40233	2.21152	4.99122	1.79979	2.72309	2.74469
DARS	57.6776	66.1562	47.6417	10.4999	6.00596	13.0199	17.8992	12.0461	18.0245	10.7251	10.7358	6.29562	29.8285	43.669	19.3885	1.02455	1.45487	1.39852	6.12046	5.69203	7.7485	7.04718	6.13105	8.89354
DARS2	16.6392	26.3232	11.9969	2.34174	3.11686	2.77496	9.49923	10.6011	8.28333	15.0732	9.94834	14.0181	0.0583912	0.0353851	0.057165	21.7047	16.1266	31.9059	12.6183	19.3944	19.6089	1.53955	2.3355	0.839056
DBI	4.8745	2.52012	7.28251	6.61265	10.1174	10.1835	6.57427	6.07463	3.40547	13.4652	19.1475	12.8593	15.3534	22.462	17.8099	0.0267294	0.0180156	0.0347482	17.9061	23.3675	22.0603	7.55334	3.95795	10.1441
DBN1	9.24084	6.94911	7.13393	5.39692	6.45471	3.38927	8.85547	7.1995	9.34253	10.0723	16.1761	5.92252	6.41556	4.75393	5.42115	1.50144	0.911377	1.40085	3.32052	3.20762	5.34272	13.0081	12.6179	19.9544
DBNL	24.724	27.7897	18.0485	10.8368	10.4683	11.1077	11.2826	11.1811	17.9845	7.15856	11.4107	6.42123	24.3364	24.7988	35.9936	0.63307	0.77741	0.794503	19.5081	26.375	24.9509	7.51145	5.33313	7.12837
DBT	21.0013	29.5279	17.5571	6.66388	7.84338	10.329	23.9614	19.3608	17.1324	11.9783	15.4041	10.3732	16.3972	12.757	18.7092	4.02933	4.46047	3.50955	3.53836	4.28849	5.00324	6.01077	3.20975	8.51125
DCAF7	21.6641	17.2013	12.0886	4.90968	6.72627	6.60843	12.7511	7.02586	14.7148	2.32589	1.53974	3.64933	46.5995	24.8842	35.1826	5.46266	7.0523	4.37559	3.12172	3.50569	4.31421	8.59726	5.82895	12.1479
DCAKD	27.3932	33.1458	21.668	10.7281	7.74567	9.52652	10.3088	10.5047	13.9272	9.09754	11.7813	12.5819	16.4942	8.62646	10.8367	18.6533	26.2079	29.4909	2.53762	3.59581	3.37758	5.05224	6.36582	3.55678
DCD	22.9137	29.4899	25.6404	20.3532	14.7561	29.7971	10.3539	15.0959	10.9233	10.1963	9.3092	8.93194	48.3225	61.5146	52.7682	23.6932	17.6514	25.4228	15.5397	22.7811	11.8568	8.01786	6.75906	7.84949
DCLK1	13.2631	13.6875	20.2395	4.81847	6.64466	5.43041	7.10301	10.9528	10.3633	1.93144	2.90102	1.08354	43.4	61.411	41.6206	0.164866	0.135355	0.0860599	5.61727	4.83085	4.07814	5.21375	7.96662	4.34306
DCLK2	22.082	32.3722	33.0346	0	0	0	8.46883	5.47934	4.69173	15.1078	21.1661	22.9186	7.63686	10.5923	6.29277	3.2337	2.49641	5.19978	30.9402	19.9564	31.4971	3.81175	2.34804	3.82318
DCN	13.9628	7.34443	18.8498	12.1526	13.9754	19.3833	2.93786	3.66058	3.44611	11.6218	7.32171	11.4358	32.3447	35.3851	49.4874	5.03877	5.04885	3.86474	11.5634	17.0329	8.41816	5.02247	6.53423	7.27254
DCPS	18.7214	27.6703	18.347	0.157508	0.232639	0.093717	5.03311	3.16583	3.43258	9.4324	10.3002	8.25335	23.7766	16.6674	31.5753	0.663185	0.692365	0.972892	9.92735	12.3893	12.0717	15.6489	24.5062	15.1638
DCTN1	2.65843	2.76743	2.40588	3.22655	2.46831	2.83614	3.86528	6.06076	3.69907	9.19111	8.91537	11.5808	7.89689	11.5689	8.15749	2.44337	2.54599	3.58442	1.5946	1.29481	2.28187	11.6642	9.94958	14.7319
DCTN2	1.33365	0.850869	1.65506	0.928567	0.57664	0.522783	8.94258	13.5391	10.4896	43.5574	44.9512	33.7134	2.36616	2.52706	3.01685	4.08924	6.37922	4.34686	5.03088	2.94809	5.14155	18.9218	21.6465	28.9692
DCTN3	1.85572	1.79262	2.40686	13.3756	9.69731	9.68394	85.1883	50.2611	133.575	21.1782	33.9275	23.9526	1.00905	1.25727	1.17857	4.88265	4.81917	4.23814	4.41661	3.85129	2.34522	4.60356	3.89922	3.33758
DCXR	5.8228	7.68028	8.54205	4.29303	3.09527	2.79047	24.8382	16.4429	38.5986	34.9531	47.5712	51.9054	9.06883	10.2387	10.0392	11.6216	18.4202	7.25187	10.9354	9.25136	16.1297	1.05264	1.20633	1.60528
DDAH1	17.701	10.7622	11.3109	4.78515	7.17773	6.38818	6.4966	3.83949	6.44463	0.81014	1.16012	1.22169	47.2726	66.1344	24.8181	3.29791	1.99194	3.29791	14.501	17.1111	21.2294	0.174149	0.166138	0.205844
DDAH2	43.5802	37.5226	47.5025	14.7989	15.5833	14.0294	3.21202	4.12423	1.89188	1.21395	1.59392	0.774502	33.5114	39.1079	21.3468	2.62399	2.13068	2.61612	6.10728	6.08285	5.10569	0	0	0
DDB1	18.9028	18.6571	18.5626	22.5489	23.4058	27.6901	9.35381	10.1676	10.0834	4.00229	4.91482	4.44655	16.071	16.7139	14.1907	0.446168	0.512647	0.305625	10.5966	6.65469	5.62682	1.14739	1.52718	1.63388
DDI2	20.8224	11.3274	18.0114	5.97818	3.40756	5.64938	0.00798758	0.00422543	0.00900999	0.0655029	0.0982544	0.0524023	53.9591	45.2717	57.6823	1.8303	0.971887	1.35991	6.65805	9.06827	4.44092	0.103077	0.0995719	0.139153
DDOST	19.6013	30.3428	11.7804	1.82943	1.71051	1.47818	21.0327	17.6044	27.4898	23.5733	37.8587	31.3053	10.1723	10.5894	10.1825	3.09556	3.59085	2.45787	8.22293	5.09822	10.5089	20.4072	26.5294	25.8559
DDR1	16.5474	19.8072	14.3962	8.40405	8.98393	6.52994	1.40308	1.64581	1.97553	3.43286	4.22242	1.80569	70.4613	85.3991	43.1928	3.96563	2.07006	2.71646	0.975737	0.819619	1.42458	1.69821	0.97987	1.01383
DDR2	15.0494	9.45101	11.5579	8.7512	13.2843	8.71619	23.2539	16.6731	27.0211	8.59902	7.37796	10.766	32.1575	35.0839	29.2955	8.08681	11.273	8.63672	20.1488	18.3354	22.4054	17.4823	26.4683	9.31809
DDRGK1	18.9288	21.1056	22.8659	27.858	22.2586	37.9705	18.2107	15.5702	16.0801	4.05648	5.21664	2.43389	0.911699	0.510551	1.10042	7.48535	11.2954	5.95834	9.50769	13.5104	7.98646	3.37931	2.15938	3.04814
DDTL	1.24681	1.6246	0.685748	2.8233	1.58105	1.53023	6.3531	7.88419	4.96177	3.47997	4.10984	4.36388	44.0865	48.5833	58.3705	3.30685	1.86506	3.55486	18.6496	28.1982	22.6593	1.82057	2.30666	1.86608
DDX1	66.0976	37.4112	36.4198	0.301124	0.429102	0.466442	3.05225	4.27926	2.0389	1.01492	0.915454	0.541965	21.1021	24.7528	31.5054	3.26757	2.65	2.63366	1.10411	0.587387	0.814834	1.0493	0.626431	1.26336
DDX17	2.27175	3.3622	1.97415	5.11683	5.80249	6.46256	22.6387	34.5694	24.4046	3.15813	4.93299	4.10872	16.141	14.9788	10.7337	18.4562	28.0534	16.9059	19.9606	16.1082	25.3101	19.1817	25.6843	30.1536
DDX19A	30.3897	44.5513	18.7504	4.59328	6.30197	6.65566	5.42081	6.7218	7.60539	9.95788	11.6308	8.32479	46.2561	40.3353	39.6415	4.84535	5.17483	7.06936	7.87661	10.3341	5.3876	11.2962	15.7695	7.54588
DDX23	54.0717	48.1779	52.0711	7.97527	6.45997	7.56056	5.44122	8.56991	5.72416	4.26355	3.66665	3.06976	43.3964	38.5794	52.9002	3.04788	3.91653	3.97139	5.50681	5.00569	4.82397	0	0	0
DDX27	1.50854	1.92339	2.07877	4.46772	2.58681	5.63827	34.5854	45.376	21.4429	15.0423	9.85272	11.1012	0.621187	0.944825	0.428619	13.2326	16.673	6.89417	15.035	8.10388	11.5168	1.00264	1.23827	1.23927
DDX39B	4.50192	4.88008	4.32185	6.22364	5.35233	3.29853	3.18613	2.81972	4.11011	1.50123	1.10641	0.96529	38.5418	24.8595	55.4232	2.80447	3.01761	3.28123	16.7284	15.7916	18.7023	13.7056	19.7224	19.3523
DDX3X	9.92834	7.10869	10.0376	16.5467	15.4215	19.8064	2.37221	2.08992	1.29997	3.57838	3.4102	1.89297	0.655535	0.846951	0.785986	11.6321	9.35223	14.482	15.9046	9.51093	25.2405	2.82903	2.96482	1.76814
DDX5	24.0297	16.3402	14.7061	3.11591	4.52741	2.3307	10.204	16.01	5.88769	1.37498	1.90847	1.95247	31.5997	42.7544	28.5977	3.50888	5.60719	3.40361	0.285266	0.392812	0.363715	4.76331	5.77313	3.53438
DDX58	4.25172	6.78999	4.35801	2.46166	3.07954	1.29237	34.665	46.0351	20.9376	1.93628	3.02254	2.18026	0.505303	0.694792	0.653357	5.26698	4.76662	3.88703	42.8119	39.0017	66.3585	2.6222	3.17287	3.7786
DDX6	22.2541	34.5384	28.9081	6.37204	9.85755	9.95313	3.02978	2.39353	2.23901	11.0752	13.8329	8.36175	17.4375	11.9272	10.9333	9.8476	6.72591	13.1367	21.1294	12.9946	31.5674	3.64169	4.30448	3.8602
DECR1	8.03357	7.51942	12.9582	4.62336	6.98127	3.12077	1.10619	1.33628	1.66039	7.5677	6.19038	7.58283	1.41111	2.15618	1.0668	4.73122	6.59059	5.38413	4.19454	5.3774	4.25746	10.7332	6.04277	6.07497
DECR2	3.39403	1.95496	4.04908	13.9268	8.27252	8.13325	6.24449	6.31942	3.2284	3.71815	3.92265	3.9338	83.1953	133.612	68.5529	20.1647	30.4487	19.8017	12.4118	11.5926	9.39574	0.861419	1.10606	0.512544
DEFA3	9.69847	5.82878	7.71998	8.68935	4.86604	9.78421	17.2489	27.8052	24.1139	7.59354	8.4592	4.59409	16.6968	19.2347	11.0867	5.01689	7.11395	5.15736	6.40263	9.69358	9.42467	1.56237	2.07327	1.99671
DERA	4.25272	4.88212	4.04859	84.4312	107.903	61.888	2.81423	2.54125	2.5131	0.265443	0.258806	0.308179	4.80901	7.67999	3.17876	49.3404	61.5768	57.8269	2.16732	2.68314	3.00824	0.421904	0.621042	0.561976
DGAT1	1.27762	1.50248	1.61875	6.15496	4.14844	6.3827	21.1866	17.5001	33.051	6.74959	10.7791	10.7183	11.1414	10.7738	7.97727	7.21863	4.02078	8.66958	3.3329	3.3429	3.3229	7.71985	9.34873	8.46867
DGLUCY	16.4428	14.9958	12.3814	23.5959	32.8691	22.8172	19.4245	29.0008	19.9684	30.4598	27.8098	16.4787	18.6261	19.1662	21.9974	10.366	14.7404	6.97631	3.10603	4.19314	2.79232	3.06775	4.64151	2.39898
DHCR7	31.3702	22.116	16.8458	2.70147	2.35838	3.80907	9.84261	5.74809	10.5218	9.49587	14.7376	7.77712	6.12013	8.54371	5.20823	24.2471	34.6733	19.2522	10.3079	10.5243	9.90587	4.13917	4.61103	3.91152
DHODH	9.79188	8.11747	6.97182	13.5399	20.0255	12.3213	3.73413	3.74533	2.82673	1.73915	0.987839	1.06436	37.995	34.8414	46.9999	17.7734	20.9193	10.4863	0.477848	0.437231	0.622635	0.738884	0.706373	0.903655
DHRS1	28.1708	25.6073	28.368	7.10487	5.15103	3.70874	1.47695	2.26712	1.00433	1.66587	0.961206	1.8741	29.6026	21.4915	44.8183	1.31342	1.08357	1.22674	13.1699	14.8688	20.7162	6.2501	6.96886	5.86885
DHRS13	14.5092	16.2793	11.0125	4.49191	4.87821	3.13535	12.7169	14.5863	16.7609	9.51604	12.5041	8.39315	21.2823	26.7092	22.7507	5.67336	3.03525	4.72591	8.10445	5.52723	8.32327	3.30878	4.68523	4.59589
DHRS3	19.5343	23.4997	23.1872	12.8692	15.2757	8.63521	19.5045	28.0084	11.0005	7.48471	11.4292	7.82901	1.0136	0.931501	0.717631	11.4456	14.5359	13.6546	21.1529	31.7505	28.916	23.381	24.1993	26.327
DHRS4	4.32179	5.93814	6.96672	6.96418	7.96005	4.38743	9.93504	7.01414	14.4555	17.9969	14.8114	23.108	36.163	35.259	40.5388	19.8641	21.5525	13.9843	44.4295	23.3255	42.0303	23.6768	31.064	35.2311
DHRS7	0	0	0	10.114	7.68666	12.5515	1.02871	1.35789	0.71598	3.85106	5.22974	5.15657	1.62232	1.83809	1.96301	12.2933	9.40438	12.9817	34.5751	27.3835	42.562	56.0709	83.4896	76.4807
DHRS7B	7.86974	11.7023	6.02822	13.9591	9.52008	18.2585	7.26469	11.391	7.71511	2.32028	1.61724	2.54303	49.9982	53.948	29.7989	3.71908	5.75714	3.50338	8.78266	11.5843	5.89316	2.05081	3.0434	2.34202
DHX15	8.24402	8.8953	7.27947	7.96879	8.43894	12.2879	18.6187	29.1196	20.4805	24.2145	29.808	32.6896	39.7553	23.8135	59.5138	9.46531	6.91914	11.3394	13.5106	15.4696	8.13338	27.9091	31.7605	19.5922
DHX30	14.0224	10.8533	10.7972	13.1149	17.9674	8.83945	10.0066	5.8639	6.00399	11.5038	11.1011	6.48812	1.30124	1.75407	1.94796	14.4211	9.33042	16.988	5.64199	8.06804	4.53051	4.13785	6.59159	5.19714
DHX9	16.407	24.3315	19.8524	15.7543	18.6531	11.2328	11.3962	11.6355	6.19951	2.59511	2.78715	3.92381	16.478	25.8046	9.8209	16.4263	10.1679	25.0008	27.5679	38.7881	30.6831	5.90783	3.57424	7.49703
DIABLO	0	0	0	20.2878	21.0993	11.6655	28.7089	30.2018	25.5223	8.08638	7.15645	10.7306	3.47183	3.39892	4.64531	23.838	12.658	22.8368	3.25763	4.62583	4.41734	3.40566	4.75771	2.74156
DIAPH1	3.63829	3.26355	5.24278	3.86118	5.15854	2.4171	14.5389	20.4418	12.3436	2.07346	2.23933	2.04443	8.15347	12.801	10.3468	16.1581	10.3897	24.5926	18.2987	24.4471	13.3764	11.587	13.7654	11.4943
DIP2B	7.90874	5.59148	9.72775	2.43641	1.91014	3.04307	10.9323	13.414	14.9336	2.71876	3.59963	3.00694	4.51702	3.1574	2.70118	13.9755	13.3466	17.8047	26.5143	28.0256	33.6466	19.7962	21.3007	29.6943
DIRAS2	13.4338	21.0238	19.2506	5.31317	5.41943	4.77654	8.47715	11.5883	10.393	9.91262	11.2112	12.2619	10.6834	15.1918	6.85877	10.0468	13.1412	7.6054	2.527	1.51367	2.40065	6.1533	7.97468	9.16227
DIS3	29.7792	25.4314	16.5572	1.69319	1.35794	0.958345	9.42682	5.43927	10.5863	20.9817	33.0881	19.7228	2.20579	2.41754	3.3175	7.22694	4.54575	10.6236	15.472	18.5664	24.616	1.11953	1.53488	1.17999
DKC1	23.5967	17.2492	18.1223	15.8542	11.3357	18.7079	1.24163	0.921293	1.87984	6.30734	7.57512	7.01377	0.562457	0.516898	0.447716	9.02231	9.23884	10.9531	31.7196	23.2505	29.3724	6.15493	7.1151	6.15493
DLAT	14.7292	16.2169	11.7245	7.07944	5.87593	8.42453	18.446	25.64	27.6691	9.94761	13.7178	6.12773	27.7684	18.9103	27.0465	9.2293	5.60218	7.06964	39.073	40.2452	46.9658	3.68315	3.24117	3.45848
DLD	18.6524	28.3517	19.1933	2.48505	3.70521	1.31956	6.45608	9.61956	3.62832	2.49416	1.9654	2.24225	75.1139	41.6882	92.6906	1.34014	1.83465	1.66981	7.79563	4.97361	5.10613	3.77219	3.8514	5.48476
DLG4	38.6116	36.7196	31.1982	12.7709	12.1196	13.9969	7.02459	8.64727	6.41345	9.24581	4.90953	14.1831	29.5926	41.6367	42.1102	15.371	20.3666	14.4641	18.6047	29.3024	21.9722	3.69274	3.10928	5.95638
DLL3	0.750917	1.025	1.09484	6.91853	10.357	6.08138	33.6188	35.9385	24.7098	0.866108	1.22294	1.35633	4.48663	3.67006	4.6302	1.86391	0.9711	1.94779	11.7143	12.1243	10.8474	6.20697	8.36699	6.71594
DLST	7.49869	12.0729	7.94111	22.0243	19.1391	12.6639	11.3503	9.53423	17.9448	7.88746	10.0644	7.97422	30.8127	39.2862	38.2078	8.90937	8.30353	13.8006	14.7838	21.2147	17.4448	1.3681	1.56784	1.10816
DMXL2	2.69099	2.18239	2.20123	12.5735	10.6749	11.0396	5.49805	4.68434	6.39423	16.4148	19.2381	25.2787	39.4693	48.9814	26.2076	40.6574	40.7387	61.0674	11.4961	18.5087	8.95546	3.75033	2.98901	5.83552
DNAAF5	46.4556	62.3434	54.5388	12.3974	12.0751	12.2859	11.0473	10.4176	8.40696	2.81223	1.59172	3.69527	2.37073	1.54334	2.22848	14.0722	11.8488	21.3053	1.52174	1.12	1.39848	2.84443	2.5543	3.30523
DNAJA1	20.8325	23.1657	29.7488	11.2283	7.83734	13.5076	3.07253	3.90211	3.09096	6.66854	8.46237	8.63576	4.03385	5.16332	2.83983	13.4129	16.7125	16.8332	1.97842	1.88939	1.78058	6.63033	3.73951	9.73996
DNAJA2	2.2782	2.03215	1.3168	8.39665	12.5278	12.9392	0.345885	0.373901	0.233472	0.157333	0.12681	0.100064	52.3532	69.1586	76.6451	15.9906	20.9156	21.7471	9.65518	8.05242	11.9338	7.31861	10.1655	6.96
DNAJA3	3.9536	2.42356	2.86636	15.6692	11.0938	8.55536	20.5833	20.2539	19.6158	4.48914	6.0783	5.6653	33.5269	40.7017	43.6521	15.7914	22.6765	9.53802	29.6077	17.7646	24.3079	13.9445	21.098	18.8529
DNAJB1	11.6634	9.94889	8.99249	45.0616	72.6392	68.043	9.49192	8.27695	9.95702	5.23382	6.76734	5.84095	23.6509	12.6532	33.2532	4.09809	2.21297	5.3439	8.32594	5.20371	5.09548	6.09265	5.48947	3.95413
DNAJB11	13.4805	10.2073	10.7735	3.08184	9.72201	13.0633	57.3577	65.4962	46.8059	4.19586	0.280665	0.140039	3.35484	0.526125	8.82503	9.01802	10.3076	10.0461	73.7526	63.8989	53.8764	5.59757	6.80665	5.87185
DNAJB12	16.2994	14.3272	9.43738	22.1172	23.8645	19.4189	9.61393	5.43187	5.07616	4.90751	3.78369	7.07172	3.67647	3.90809	5.51103	19.6379	12.8039	13.5305	2.56297	1.93504	2.94485	4.8658	5.93141	3.93157
DNAJB2	15.0751	13.5073	23.7885	19.6204	28.3515	29.0971	4.43997	2.35318	5.32797	3.37105	4.31494	3.65084	58.3665	61.2848	34.8448	19.6913	24.8899	21.0697	11.1783	8.09312	7.88073	1.20068	0.73962	1.7638
DNAJC10	48.1622	25.7186	47.8732	14.685	19.9716	22.7765	0.418222	0.336669	0.394383	8.25194	12.5017	4.51381	6.56121	8.73953	6.52184	7.5687	9.21111	5.37378	1.01086	1.48899	1.28783	2.53894	3.08735	2.20126
DNAJC11	13.7957	17.9069	19.7279	6.57576	9.56115	6.1023	4.32659	5.27411	3.44829	5.87351	5.86176	6.93074	6.21241	5.36752	5.93906	26.042	15.7554	31.7713	24.3782	16.5284	34.3732	9.656	5.84188	14.4647
DNAJC13	27.5509	24.9336	23.1152	6.07351	3.28577	5.15641	0.0157972	0.0154497	0.0151969	0.00260008	0.0032163	0.00393132	14.8991	14.8246	13.9903	11.3156	17.8107	13.4429	3.77198	5.48823	3.77952	2.40327	3.18914	2.74934
DNAJC19	24.9217	17.6695	19.5885	5.01936	5.1348	8.09622	8.90344	9.91843	9.62462	3.3844	5.08337	2.64322	29.7707	24.531	17.267	2.81671	3.69271	3.47301	4.67766	3.93859	2.96564	3.74555	4.4984	2.87284
DNAJC3	6.93861	9.00631	10.3385	4.50451	3.10361	6.09461	6.55763	9.72496	9.06264	17.1189	11.7607	12.9077	32.7954	22.2681	51.7839	19.4371	27.0176	28.0866	9.90635	11.1446	11.9272	5.20032	7.92009	6.75002
DNAJC5	10.3746	6.41151	10.3124	1.67804	1.93981	1.76362	18.0334	28.7994	27.7895	4.68149	3.13192	2.86507	29.5927	40.9266	17.5484	6.2121	6.45437	9.26845	40.82	62.8628	50.2086	2.10822	3.18973	2.26212
DNM1	27.3688	17.4613	20.2255	11.6894	6.46426	8.732	7.01251	10.3645	8.38696	5.24287	4.32012	6.96253	0.728376	0.607466	0.495296	9.68074	11.8589	11.9073	10.4657	15.3323	16.4626	8.71334	11.5975	8.91374
DNM1L	10.9171	13.6901	15.6988	3.92949	4.67216	4.39317	6.23904	9.94503	6.65706	0.117803	0.156914	0.18071	79.2482	126.084	84.1616	3.69664	3.73361	2.27713	1.96784	2.27679	2.84943	2.8042	3.09584	2.78457
DNM2	55.6048	56.3277	73.1759	8.09835	7.8797	4.85091	3.91031	5.7286	3.81646	0.626936	0.625056	0.897773	0.152851	0.213838	0.164467	3.84738	5.38249	3.71657	6.45649	9.943	3.84161	0.541301	0.324239	0.722096
DNM3	18.7852	10.5009	22.5798	5.48312	6.19593	7.39673	3.7065	4.19205	5.30029	7.48618	10.825	11.9405	52.4071	73.0555	46.7471	0.38132	0.27455	0.218115	22.8253	16.1831	34.352	2.4329	2.54482	3.76127
DNPEP	36.8205	35.7158	54.8257	11.979	16.0878	11.3801	0.847024	0.542096	1.11553	5.13237	4.0443	6.00487	39.4075	29.4768	33.4569	4.21181	4.36344	6.62097	9.6494	9.06078	12.7854	1.89675	1.19495	3.03101
DOCK10	30.3837	21.9674	45.6059	5.30416	6.55064	8.42831	0.837733	0.532798	1.08068	0.742943	1.15453	0.41159	19.0362	26.2509	25.8892	0.917159	0.814437	1.01805	5.5241	3.84477	6.51843	2.00829	2.8357	1.1628
DOCK11	5.89282	3.58283	8.6978	9.97794	14.458	9.98792	23.1133	35.0397	27.8284	5.92396	4.45482	6.81848	13.8851	16.6483	10.997	13.2653	18.6378	12.3633	5.65727	4.8313	5.97407	9.69823	15.0323	12.6562
DOCK2	6.39778	4.3185	7.7797	21.737	33.0837	26.7365	2.79792	4.06818	3.09171	11.8017	16.1093	18.3988	22.9881	35.7466	13.7929	21.5014	11.8688	32.5316	5.90608	8.10315	6.40219	10.5703	9.98891	12.9697
DOCK3	2.09266	2.98413	2.62001	39.1797	22.1757	26.6422	3.38227	5.31016	3.66976	7.96366	5.94886	8.83967	10.6176	14.4293	7.06069	61.7085	55.2908	42.4555	6.67306	8.91521	7.30033	0.938765	1.18472	1.07301
DOCK4	34.9145	37.952	23.7418	15.9736	25.7814	23.2735	2.02798	2.46805	1.57168	8.31306	8.20499	8.35462	9.40512	5.8688	10.7218	26.06	36.3276	19.1541	1.795	1.78602	2.75353	5.38152	5.55911	4.28907
DOCK5	13.4447	8.65836	16.7655	8.71403	7.66834	4.76657	5.80735	7.79346	8.11867	7.73339	5.22004	5.4211	28.5645	28.3074	22.5088	5.52865	8.44225	5.02001	14.4831	8.11055	16.9163	4.01592	3.78702	6.22067
DOCK7	1.65345	2.50498	1.15245	0.719529	1.09728	0.374155	1.47931	1.87429	1.89796	0.0989129	0.119091	0.118003	2.57004	3.78824	2.61116	10.1149	13.028	12.9673	30.4377	18.2017	30.8638	13.1552	11.8397	16.6808
DPM1	21.4836	22.1066	15.8334	0.68572	0.421032	0.993608	3.64846	3.13768	2.11246	5.75484	6.23249	3.55074	20.1288	27.9589	12.5604	0.354194	0.191619	0.388197	4.31618	2.58107	3.6817	4.44244	4.15369	3.14081
DPM3	79.7913	59.3647	49.4706	2.88568	3.59268	3.77447	4.0036	3.31098	5.30077	0.861168	0.514979	1.23492	33.0201	28.6284	52.8651	0.674653	0.463487	0.383878	0.386577	0.274856	0.42794	2.02132	1.15013	2.06579
DPP10	24.6935	28.0765	16.8656	6.90413	7.59454	7.13196	6.52374	3.80987	5.09504	18.3127	22.7078	19.0819	6.35496	5.85928	9.24647	6.22355	7.96614	6.45382	14.7252	12.163	19.2164	3.24533	1.70704	3.44654
DPP6	0	0	0	9.49521	7.60566	9.81805	1.16868	1.7016	1.29256	23.0442	23.1825	28.5287	8.88565	5.58907	8.93896	5.43141	6.82186	5.62151	0.410962	0.641922	0.276577	24.0464	14.0671	33.6408
DPP7	6.79074	9.92806	8.67856	1.34536	1.61174	1.90638	5.43573	2.81027	7.33823	4.56318	3.93802	5.83631	18.5603	14.8668	15.8505	11.0528	13.3297	8.68753	6.25492	8.3253	5.12904	3.87185	5.50578	5.89296
DPY19L1	5.19993	3.51515	7.0251	1.32355	2.01709	1.47708	26.2472	28.5045	31.2342	19.1972	15.1466	16.8359	12.3795	14.6945	7.42771	11.6949	12.3849	18.8054	11.3022	8.7705	12.2177	0.175393	0.270631	0.218013
DPY19L3	7.17096	9.10712	6.78373	1.36217	1.86345	1.52018	9.82923	11.3429	7.58817	9.21431	11.6837	13.2594	7.04214	4.05627	8.39423	29.9788	46.4672	31.3279	5.80185	8.27924	5.58138	0.5219	0.333494	0.609579
DPYD	22.1221	14.1582	25.4183	25.2746	24.5921	33.3877	0.382709	0.34329	0.262921	6.62397	6.67034	5.82909	55.0792	59.9261	72.5393	4.04756	4.35922	4.90564	4.98223	3.32315	5.09682	2.09006	1.86642	2.40774
DPYSL2	6.31899	8.71389	9.73125	30.2519	41.7476	42.1106	2.26344	3.05112	1.96467	5.41586	6.98105	5.91954	22.0025	34.6539	14.0816	45.1313	38.3165	54.0222	9.5463	12.2861	14.0999	0.992695	0.649222	1.27065
DPYSL3	2.80687	2.46162	3.89874	72.2242	111.37	77.4965	8.38424	6.72416	9.42388	0.0491946	0.0388637	0.0298611	6.34799	7.96673	7.4081	42.6473	59.621	43.3723	4.31245	5.15338	6.6153	2.90886	2.75178	2.68488
DPYSL4	64.7787	42.7539	100.925	18.4456	9.83152	11.381	3.69124	2.17045	4.26338	6.32687	4.27064	8.83231	24.2255	33.6735	20.7128	9.89254	10.1102	11.871	1.3355	2.02195	1.82564	1.71844	1.31461	2.30099
DPYSL5	21.5576	15.4137	22.3552	25.1238	20.5513	15.0743	8.19426	5.4246	4.40851	0.523743	0.77095	0.564595	26.5857	22.8903	40.809	21.8947	19.9461	20.997	9.01832	12.5535	8.70268	15.1996	19.0451	16.0508
DSCR3	9.59531	9.26907	8.87566	1.84508	1.66242	1.6126	11.9756	13.1612	18.2389	6.62673	5.07608	7.31591	9.79644	15.1159	12.6472	4.2651	5.78348	6.31661	11.9082	7.57359	16.0879	4.61577	6.28668	6.2036
DST	1.15412	1.21183	1.73811	21.9833	22.4669	16.0478	5.67742	5.71716	3.5938	9.09927	13.4214	8.49871	1.42541	2.20368	2.16377	8.2111	6.29791	5.49323	24.096	15.8551	23.1803	13.2472	13.075	12.0417
DSTN	33.4089	40.7255	49.0109	16.8032	17.8955	16.5008	3.57074	4.9419	5.26327	21.6771	31.5185	18.664	11.1051	16.7798	7.40712	0.476899	0.737763	0.451623	6.41608	6.65348	9.64979	5.52033	5.77978	3.31772
DSTYK	23.8619	12.5991	14.8421	40.0662	63.505	36.9811	20.544	20.0715	30.5285	1.38252	2.18576	1.53459	4.6827	5.48344	6.46213	1.88814	2.32997	1.76164	10.9113	8.82724	11.5223	3.3072	1.7462	3.079
DTNB	44.7113	23.3393	44.2195	12.0726	12.2899	7.15905	4.69615	3.38592	4.45195	10.4412	12.9993	11.9969	19.7822	15.5488	13.6695	12.4694	7.731	9.2772	4.42352	6.71933	2.78239	6.80593	6.89441	7.9153
DTX3	5.49428	5.70307	7.8788	0.412333	0.236267	0.494387	1.59949	1.10525	2.53519	0.231146	0.259808	0.193238	11.3332	13.0785	11.6959	101.319	68.1875	82.1695	1.52802	2.13465	2.17743	3.92438	2.93151	3.23369
DTX3L	31.779	49.1621	22.5631	24.2622	21.7875	28.7022	10.2255	6.02284	12.015	3.09452	4.58298	4.5149	22.2547	30.6225	20.096	18.8789	22.0128	14.1403	5.99589	6.93724	3.88534	2.60077	2.72821	3.52664
DTYMK	32.3064	43.8398	38.5739	4.31419	3.69726	2.39869	2.31448	2.93476	1.87936	8.43362	11.4276	13.1902	6.32198	6.30302	4.57079	31.8733	19.379	34.3913	2.96537	4.61708	2.92979	1.58224	1.09175	1.18352
DUSP3	15.9257	24.3823	12.7884	2.97187	4.73419	1.92875	7.50765	11.4567	11.7119	2.79232	2.67225	3.92601	15.215	18.334	16.8734	8.75854	6.52512	13.6195	11.5309	13.0069	7.70264	8.35227	4.34318	13.0546
DUT	0.69108	0.734618	0.861086	6.41843	5.59045	6.18736	10.7808	8.72164	17.1198	4.1696	3.09385	4.55738	41.5906	26.6596	49.7839	12.0437	7.67183	7.35869	21.9265	13.134	17.5192	5.9752	6.24408	5.19842
DYNC1H1	12.3167	19.5219	19.214	0.201487	0.207733	0.113639	1.18979	1.09936	1.74185	7.26055	4.69032	6.70149	1.6788	0.908232	1.96084	17.6057	28.0988	18.8557	16.2739	25.8918	13.1981	3.28326	3.99901	3.9629
DYNC1I1	18.4515	29.7807	18.7467	5.54573	5.68437	5.54018	12.2994	13.5294	14.5379	5.57629	4.99636	3.25098	5.04254	3.20706	2.68263	0.103577	0.10803	0.127503	25.911	17.2049	23.7345	2.4251	3.04108	3.4776
DYNC1I2	34.0693	52.4326	54.7834	6.86491	6.86491	4.6956	1.05893	1.56933	1.60427	0.255347	0.232366	0.243091	32.8002	50.2171	48.4787	0.0993705	0.0786021	0.152434	8.39869	9.26375	5.57673	5.91135	7.87982	4.10839
DYNC1LI1	16.6378	26.454	18.8173	7.99088	11.0993	5.1701	19.3844	23.7652	28.8633	30.4637	21.2332	46.8227	19.8293	20.0673	11.2234	6.00427	7.12706	6.34651	5.14726	5.18844	6.95394	9.69791	13.1019	15.216
DYNC1LI2	2.36944	1.97137	3.14425	1.00914	1.47133	0.595393	1.08247	1.04675	1.00886	0.85299	0.805222	0.509235	16.2409	15.1202	14.6655	7.15806	8.56103	5.42581	51.8122	40.9316	50.8278	16.0731	12.6495	10.6082
DYNC2H1	5.08177	6.04731	3.6233	27.3192	16.6374	38.9844	3.43592	3.97193	4.7244	6.95408	7.73294	5.68844	24.9445	21.128	29.4595	6.37422	9.64419	10.237	19.2895	13.2904	18.8844	9.24847	12.6427	9.74789
DYNLL1	8.43058	11.9208	4.39233	0.298717	0.231805	0.256299	3.55042	3.13147	2.87584	2.34332	3.00414	1.42708	0.704375	1.02416	0.953724	16.9065	15.8752	23.6184	19.6288	15.7619	30.9938	6.10623	5.55667	8.51209
DYNLL2	28.9418	23.5007	17.2203	8.67366	9.48899	6.06289	1.39066	1.94414	1.488	0.473846	0.380025	0.505594	8.62142	10.475	6.85403	3.15398	2.79127	2.50741	6.31178	5.61117	4.05216	9.75673	15.0546	9.24938
DYNLRB1	17.0197	18.1771	19.6067	11.6342	13.4375	14.6358	13.7789	14.0269	7.71616	22.0663	33.4083	28.1786	12.8913	19.6206	13.0331	10.9217	12.964	9.73121	20.8259	28.9896	16.8898	8.33348	7.03346	6.95012
DYSF	23.3852	13.7973	15.0133	9.79302	7.51125	10.7625	15.7338	17.8579	8.95255	1.29385	1.64578	0.958744	4.31985	6.13851	5.10606	1.80226	2.39521	2.13388	11.1397	8.77806	11.9751	6.6251	9.57327	8.54638
EBP	11.5101	8.48292	7.18228	5.08847	6.96612	3.63317	6.69805	9.67868	7.03965	10.8285	8.37046	15.6364	6.44334	3.36342	8.24747	8.82876	12.1395	9.2702	16.3633	12.1907	13.5489	7.16491	8.47609	10.2172
ECE1	9.78189	12.6284	9.60582	5.64657	5.21743	7.44218	7.82844	5.76173	8.03981	30.0433	25.9574	22.172	0.54066	0.528225	0.708264	14.6976	20.2092	16.5642	11.9246	13.6656	12.3062	22.5516	17.2295	24.7392
ECH1	27.7464	16.6201	42.23	22.9774	33.7079	13.4188	0.476668	0.314124	0.659708	14.7249	10.278	8.36374	10.3166	14.371	7.90252	7.83647	5.32097	11.261	10.0373	10.228	10.2782	2.55036	2.75439	3.8587
ECHDC1	39.2864	51.2688	44.1186	38.8895	32.1227	58.9565	17.0968	9.52291	23.6791	0.186085	0.230932	0.0995555	23.7967	12.7074	23.9395	6.33593	9.77001	9.42153	8.60092	11.5252	4.75631	9.2167	6.79271	6.72819
ECHS1	24.0792	19.3356	34.4573	6.91719	7.06936	8.26604	11.8009	16.4622	10.0544	5.19399	3.17872	6.53404	8.60176	6.66636	8.2835	14.8187	12.1069	19.857	9.97185	7.47889	14.7583	8.56326	5.23215	7.56992
ECI1	5.52694	8.73256	4.36628	11.375	9.07725	18.1772	3.98577	4.55574	6.07431	20.5158	11.4683	17.9718	8.92592	12.6837	12.3892	6.7933	9.49024	4.77569	0.434726	0.387341	0.322132	1.9095	1.87704	1.08841
ECI2	12.8121	11.4156	10.1984	26.7801	25.3608	32.0826	13.752	12.1018	17.1488	17.1418	8.96517	17.159	23.5014	24.794	12.3147	23.3919	33.6375	28.4679	12.8972	19.9519	9.42783	9.2474	5.36349	5.92758
ECM1	15.1363	12.0636	21.3119	3.62406	2.29041	2.65281	5.39017	8.15533	5.88068	0.0160324	0.00835288	0.0115433	52.9058	49.8902	53.8052	2.84216	3.47596	3.7005	20.394	20.0269	19.15	3.01993	4.78055	4.66278
ECPAS	16.0878	22.4747	14.2055	18.3452	9.61287	20.6567	5.15954	3.84901	2.78615	1.74384	1.77348	0.966086	7.39183	7.88708	7.50271	8.03613	4.6931	12.906	4.25399	4.003	4.4752	9.42066	14.131	11.9548
ECSIT	18.72	10.3147	27.3873	10.7217	14.0347	8.01984	8.45361	5.99361	8.92702	2.10812	3.20434	1.22482	25.8146	20.7808	34.1011	39.3016	47.7907	56.6336	13.8907	21.3639	14.0435	2.04142	1.06154	1.09012
EDIL3	3.96191	6.20435	4.68298	2.12999	1.56341	1.43348	13.2885	17.2618	9.19567	0.0586361	0.0389344	0.036413	17.7939	16.2992	21.1213	2.09137	3.09731	1.10633	25.9962	30.3896	13.7	0.425202	0.452415	0.318902
EEA1	13.2913	17.9698	17.1059	14.7053	11.3525	14.97	19.9432	29.8749	18.0087	2.26689	1.94046	2.72027	4.81983	2.91118	7.71654	6.49166	6.16059	3.83657	24.8016	21.751	32.8125	1.94798	2.39212	2.22459
EEF1A1	11.2954	5.86229	15.9603	5.31462	4.7619	3.61394	7.38664	5.60646	5.99795	33.1464	30.0306	24.3626	5.53008	4.20839	6.13839	7.44027	11.8747	8.95064	16.4472	20.0656	19.8353	27.5628	40.9859	24.9168
EEF1A2	28.2199	35.67	35.021	8.12886	10.4781	9.29942	10.1884	7.18284	11.951	2.10761	3.22254	1.47533	28.7853	17.9045	27.2885	17.271	16.5111	20.7079	0.600016	0.643217	0.608416	7.77527	8.91823	6.19689
EEF1B2	47.7302	48.4461	35.2726	8.17867	6.60019	9.03743	1.16194	1.8196	0.640231	9.90479	12.6979	14.8374	41.164	26.6331	61.2109	2.54713	3.24504	2.33062	17.4182	15.7635	22.8875	6.5326	7.01602	6.24517
EEF1D	22.7511	16.2898	34.8092	5.85635	7.53127	4.72022	1.64231	1.93628	1.54541	18.7053	17.0966	23.4938	41.5806	33.6803	41.3312	8.19563	5.13046	5.991	5.80496	8.71324	7.89474	8.49376	9.54698	13.5051
EEF1E1	21.4929	20.5472	34.3456	7.31681	7.93142	10.6899	20.827	20.702	11.434	0.47527	0.39685	0.359304	21.328	22.309	20.1336	14.8127	22.8115	14.6053	15.363	12.8895	13.673	12.4712	12.0597	7.10861
EEF1G	14.5505	15.9473	14.0994	0.261405	0.392107	0.2567	1.2168	1.56116	1.16813	4.46365	3.67358	4.87431	41.0555	21.9236	65.2372	2.84247	2.11764	2.87658	11.0145	6.88408	15.0458	31.3143	39.2994	47.3785
EEF2	25.9134	18.243	19.8756	7.48795	5.2865	5.92297	0.51985	0.633177	0.65865	9.59967	10.1852	12.0092	21.0747	18.8197	30.9588	0.273694	0.378246	0.373867	67.0196	72.4482	60.3177	4.40431	2.9597	3.60273
EFEMP1	7.25563	4.54202	9.84589	12.8028	7.82251	18.6409	0.574981	0.499083	0.804398	0.207836	0.16045	0.118882	26.3444	16.4389	23.6046	5.52787	7.08674	3.40517	4.94062	2.90508	3.24105	2.34211	3.5928	2.89017
EFHD2	20.7232	16.5164	17.0966	9.54147	13.9496	14.4935	18.0534	11.139	27.9648	15.9921	13.9291	11.2265	2.09686	3.0698	2.36525	3.87212	4.9718	2.21485	11.0456	13.7628	5.79895	3.96706	3.86392	4.01467
EFNB1	41.031	35.5739	26.424	5.81761	3.05425	9.33145	0.612264	0.882885	0.617775	7.81645	8.69971	10.6147	62.629	100.833	99.7054	0.208508	0.116764	0.255839	7.61995	7.92475	10.2336	5.96626	3.8363	9.04484
EFTUD2	9.31125	5.31673	10.0096	5.23842	6.26515	5.38509	7.14309	7.05737	8.16455	3.01834	1.94985	3.17831	17.7289	15.0518	14.6618	5.26452	4.5696	8.18632	2.46116	3.3644	2.32333	0.500011	0.430509	0.612013
EGFR	1.62956	1.10973	1.89518	15.0352	21.2597	16.4485	15.2018	21.1305	9.57712	31.6828	33.9956	41.0926	3.06003	3.33543	4.24426	7.18846	4.6725	4.75876	30.4292	31.5246	33.1678	3.10759	2.53268	4.13931
EHD1	0.956259	1.42674	0.974428	12.6829	13.5453	14.2302	9.74337	13.4653	5.63167	17.1639	10.9677	10.1439	19.7773	15.268	24.7018	16.8929	24.7988	21.4371	34.6603	20.9001	36.1507	5.14104	8.12284	3.8712
EHD2	0.321093	0.370541	0.446319	10.4205	12.4942	8.95125	28.5302	19.1438	31.64	22.7677	33.0132	13.0004	1.06991	1.31813	1.1876	6.30937	3.48277	9.28108	18.4223	18.9197	25.6438	6.50279	6.5093	9.37053
EHD3	44.2888	33.1281	38.6199	10.1048	15.3795	5.80015	2.30713	1.91723	2.05104	5.07129	5.30965	7.50552	1.45038	1.39672	1.80573	4.97734	3.79273	7.17235	11.2273	6.916	15.213	6.81276	8.09356	9.6128
EHD4	7.86563	7.28358	6.48128	18.0173	27.044	22.0712	14.6765	19.4463	16.9366	4.83259	7.71765	3.05903	36.112	52.6874	20.5477	5.19331	6.47087	7.26545	8.46208	12.8539	7.5651	3.84455	5.80527	6.0321
EHHADH	6.09258	5.31273	5.48942	12.0363	19.1378	18.3915	4.79118	3.59817	2.57765	3.85791	4.37488	4.22827	22.3452	21.1833	21.5408	4.99184	7.5277	4.27302	1.56013	1.86591	1.86903	3.64142	5.86632	3.05879
EIF2A	0.993594	1.54504	0.697503	4.28763	2.54257	4.03038	58.7615	68.1046	52.8854	4.33021	5.82414	4.72426	3.12862	4.21738	4.12978	2.81922	3.97511	3.08987	47.3487	40.4831	63.2578	2.35316	2.92027	2.36728
EIF2AK2	14.2745	12.1476	17.3007	12.5312	15.5637	7.01747	1.45851	1.00491	1.07784	12.4133	7.05077	10.8492	30.2066	31.5659	48.4211	23.8226	26.1095	28.1344	4.91727	4.16001	2.55206	4.2812	4.30689	2.52163
EIF2B1	2.97123	2.76324	2.81969	4.29133	5.64739	4.11968	3.38872	3.83264	3.60899	1.96415	1.80112	2.50821	30.1983	21.5616	24.672	36.1697	29.3698	41.4866	12.8355	7.21353	16.3395	1.16298	0.711745	1.53397
EIF2B3	16.2672	12.7047	16.3486	4.01007	5.74643	2.51832	7.1597	6.11439	4.39606	9.91909	15.2853	8.63952	13.3726	20.634	17.3042	21.1082	11.694	32.5278	1.85545	1.74227	2.17644	2.00295	1.46616	2.79212
EIF2B4	19.2703	14.8766	14.3949	15.1646	22.201	13.451	0.812907	1.06572	0.760068	2.50664	2.71218	1.6995	8.43338	8.72011	12.6501	11.9062	14.5255	9.20346	7.02953	6.31955	11.0223	1.15485	0.904246	1.51401
EIF2S2	13.6076	12.1924	10.6275	6.25616	8.29567	4.55449	4.37512	2.37569	5.33764	0.797206	1.22451	0.61066	2.66128	1.485	3.15362	72.6046	115.877	66.7963	0.981715	0.644986	0.819732	3.903	6.18236	2.94677
EIF2S3	39.2693	58.1971	61.8884	6.28899	8.94294	7.78577	14.9781	11.4732	22.2425	1.04503	1.19134	1.28539	25.3575	25.7125	27.9439	12.3903	8.49973	19.9855	8.19389	8.38235	11.0044	3.7069	4.85974	4.28147
EIF3A	6.87636	3.782	8.43729	12.3871	10.3928	6.63947	15.7115	14.3603	17.0784	9.24089	13.9168	7.85476	31.6663	35.7512	38.7912	32.2989	30.9747	36.0133	16.6879	14.702	21.0601	8.57946	10.2868	13.7186
EIF3B	0.480676	0.730627	0.347048	5.52984	7.0063	4.95473	13.583	19.152	11.301	14.5331	8.5309	23.4127	24.7917	19.4367	37.4603	12.4522	11.593	8.57959	31.1292	23.2535	33.3083	13.3138	18.5861	13.9129
EIF3C	10.9722	8.42664	15.0648	5.69461	4.36207	3.4851	2.28543	1.86491	2.26258	2.86515	4.20318	4.06565	18.9028	14.7253	25.67	5.64972	7.11865	8.20339	18.4421	20.692	21.3559	4.15861	3.83008	5.65571
EIF3E	1.41647	1.79608	1.79184	1.5553	1.84615	1.25513	1.28717	1.69906	0.98597	1.91085	2.21085	1.49237	2.20856	3.08977	3.43652	0.0586611	0.0861732	0.0787819	67.6993	91.5295	88.2122	16.8147	21.8086	11.5349
EIF3F	0.190435	0.128925	0.294032	28.0964	29.2483	16.7173	2.82313	1.6233	2.57188	3.1423	2.14933	4.53434	1.52434	1.76061	2.11273	21.9766	25.361	29.6904	0.801746	1.13527	1.01581	4.68286	5.56324	6.02216
EIF3H	22.2361	27.1947	32.2645	9.71154	7.98288	15.4802	17.6335	19.5203	12.0613	15.0946	15.8644	19.94	22.3037	21.7684	26.653	4.01537	4.57351	6.11139	16.9607	25.9499	17.3169	9.28613	6.87173	9.09112
EIF3I	0	0	0	0.775563	1.09587	1.15792	6.13496	3.64417	8.98159	6.75379	7.61152	3.78212	0.35184	0.502076	0.334952	7.82937	12.5035	12.3469	71.0671	49.3206	104.113	6.98189	7.63819	6.37446
EIF3K	28.1643	31.037	44.584	0.649461	0.928729	0.459169	30.0648	42.9325	36.1379	12.2726	8.93448	17.4885	3.78621	2.74879	2.11649	2.34472	3.57569	3.5499	4.05694	4.09751	4.43829	5.53367	3.44748	7.0333
EIF3L	4.86629	4.36507	5.04148	3.11952	2.77013	3.71847	3.81698	2.48867	2.38562	2.319	2.32596	3.20022	6.40378	3.81025	8.74756	2.80031	3.15035	3.85043	16.8494	27.0432	17.3548	12.14	17.0324	16.741
EIF4A1	13.3955	21.1649	15.4182	1.09032	1.72162	0.81665	13.4382	19.472	20.8427	18.2088	14.7855	26.6577	1.64881	1.37675	1.61748	11.0176	10.5879	12.3177	6.93614	4.50849	7.55346	9.17211	14.8038	12.0613
EIF4A2	14.2663	10.1576	16.8484	9.84338	9.2134	9.53823	1.80159	1.94211	2.66454	4.40294	4.27966	6.67045	11.3419	13.0659	8.20022	7.78311	9.44091	9.91568	9.29918	5.51441	7.47654	1.51717	2.11645	1.02409
EIF4A3	35.9088	51.4932	34.4365	10.1038	15.1961	14.7819	2.86294	1.8151	2.10712	2.10358	2.50116	2.84614	73.187	94.8503	64.99	0.795116	0.923129	0.714809	2.32671	1.37741	1.80786	4.10811	5.39806	6.06768
EIF4E	0.352549	0.240086	0.275341	11.1344	8.91865	12.3926	5.00315	6.6742	4.06256	6.46376	4.31779	7.43978	11.324	12.9093	14.5286	25.3003	14.0923	26.1858	2.91345	3.48448	2.07146	1.01303	0.525764	0.669614
EIF4G1	55.0486	37.4881	72.2788	0.416526	0.517325	0.607294	13.7056	19.6402	8.56601	5.24553	3.74006	7.17064	14.4999	12.2525	21.7354	11.4984	15.7183	15.3619	7.73627	10.9855	6.72282	3.90041	4.83261	4.58299
EIF4G2	23.5241	20.7012	34.7451	15.1599	9.85391	11.9005	19.9584	27.3031	19.8187	3.86729	2.76124	3.68166	46.1619	41.0379	60.5644	14.077	7.86906	14.5557	16.0302	22.6828	12.4555	0.918529	0.935063	1.23083
EIF5	31.9095	35.8982	41.2909	2.18856	1.26061	2.33738	31.0346	31.5001	17.3173	3.64881	4.76899	2.6016	16.1663	14.2425	12.8684	2.75393	3.82797	2.59145	21.356	16.8072	24.7089	3.59537	4.39714	4.44029
EIF5A	24.7911	30.1212	32.6499	8.21695	12.7198	8.17587	5.74243	6.12717	3.85317	29.509	45.8865	22.9285	24.8085	22.1292	31.3579	4.69191	3.75822	2.52425	7.14952	8.05751	5.24775	45.7103	29.3917	38.351
EIF5B	0.158737	0.152229	0.189214	17.5293	15.4959	19.9308	8.19661	7.23761	6.0573	25.4644	23.0962	33.7148	9.41255	11.4833	7.07824	20.9909	26.7424	26.6794	0.644755	0.556423	0.849142	39.7126	57.8216	28.5931
ELAVL1	12.4834	15.5169	7.14053	11.3747	14.4231	7.41629	13.4201	18.5869	9.21962	6.67379	4.44475	6.63375	#VALUE!	#VALUE!	#VALUE!	7.31029	5.6801	5.88478	6.47518	6.33273	4.63623	4.60493	2.48206	5.01016
ELAVL3	15.3509	18.0527	21.1536	3.74427	3.16017	5.69504	16.6154	21.4006	23.5773	7.33929	5.29163	8.04387	13.205	16.9024	19.715	6.55657	9.69061	9.86108	35.9312	19.2232	42.0035	8.66843	12.4219	5.61714
ELMO1	13.5497	20.9885	19.0238	6.63323	8.6431	3.42938	11.086	7.88211	6.54071	7.43064	6.09312	5.21631	29.4591	19.443	45.4259	28.9936	37.3727	41.8957	25.093	20.6013	23.6125	6.12689	4.11727	9.58858
ELMO2	38.5426	44.6323	38.504	7.4068	5.12551	4.12559	10.6278	14.05	11.4461	3.86064	4.42043	2.76422	48.9485	53.0112	43.4662	7.22251	6.64471	10.0465	4.33272	2.52164	2.24868	5.53163	8.66253	8.50211
ELMOD2	2.19022	1.77189	1.59886	9.5005	5.49129	15.1723	15.6096	20.6047	9.97456	10.8149	16.7199	7.41904	31.7097	32.5976	24.2579	1.34907	1.97773	2.07891	38.8881	53.7822	22.244	5.91369	7.19105	8.26143
ELOB	51.0065	28.9207	39.8361	14.9108	20.5024	21.6803	4.44986	5.01499	3.76013	7.2441	11.5906	11.0255	12.5112	17.6283	8.90797	6.2848	6.95728	3.88401	2.38265	3.48819	2.15868	8.21076	10.6165	8.99078
ELOC	15.4813	15.8838	19.6148	21.9047	16.6476	23.679	7.03535	10.0535	4.76997	3.22785	5.17424	2.29177	40.5955	48.3492	39.2152	16.5226	26.4692	18.7862	3.85825	4.95013	2.65448	10.0858	8.26023	13.061
ELP1	36.1269	19.5085	34.0677	5.8057	5.58508	7.02489	12.7494	17.301	18.8564	2.0751	2.18508	2.65198	24.1824	26.1654	16.1055	32.3599	29.9006	52.0671	5.60742	4.10463	5.17004	3.31143	2.35112	2.27826
ELP3	10.6735	8.47477	16.1063	5.43708	3.71353	4.96405	3.88516	4.49902	4.98078	10.3617	14.2163	9.90582	29.0443	37.7286	37.1767	9.04272	5.16339	6.84534	10.206	11.0429	9.84884	4.17011	3.27354	5.00414
EMC1	11.977	18.4685	10.0008	21.3023	26.1379	18.5969	6.59667	5.58738	3.83926	1.11134	1.35583	1.45696	58.7085	50.6067	43.6204	23.9156	12.5078	33.8166	7.52846	10.2312	11.4809	3.45249	4.65396	4.32252
EMC10	13.9966	16.67	12.569	5.75919	6.37542	4.58431	3.09858	4.03436	3.96929	5.76138	7.35728	3.17452	30.9696	48.1267	36.8228	5.56457	3.77834	8.61952	0.807825	0.9395	0.888607	6.74928	5.58166	4.64351
EMC2	23.9696	13.7585	28.9313	5.70063	4.62891	6.48162	5.29618	6.36601	8.40504	3.05772	2.65715	4.58046	1.63805	2.30473	1.76581	11.6868	16.642	12.8087	16.7261	11.909	22.9315	2.38412	2.39127	2.48426
EMC3	21.5445	31.2395	20.1225	11.1034	8.70507	7.98335	28.6292	28.572	36.5595	5.83623	7.01515	6.9276	10.8661	16.7663	5.87853	0.761961	0.886161	0.737579	2.75092	4.04386	2.78944	1.42431	1.72057	1.20924
EMC6	22.9313	20.684	19.2623	0.0347209	0.0373944	0.0371514	9.14357	13.4502	9.34473	14.8384	20.1209	10.8766	18.2585	19.9566	25.635	8.06884	11.3851	11.5062	5.76852	3.02271	4.62635	12.4765	15.5956	11.0916
EMC7	24.2153	33.175	20.8009	9.4813	10.5337	6.15336	8.54603	6.29842	9.05024	7.90803	4.27824	9.60035	30.8769	43.135	43.9996	3.84437	2.54881	2.97554	10.0602	15.0803	7.17294	0.306645	0.391586	0.466101
EMC8	13.236	10.3108	12.9448	18.4692	25.746	14.6645	11.948	7.44358	14.457	8.90132	13.3698	9.91607	17.6422	17.5892	22.8995	1.67194	2.23204	1.75052	20.8587	30.7249	19.7115	6.42455	9.46979	7.9022
EMILIN1	24.1454	14.5838	37.3288	10.932	10.1668	11.8066	2.97576	2.99064	4.788	7.11828	4.02183	9.97271	42.6934	57.0384	64.2536	9.30942	13.4242	14.5879	4.81082	4.72904	7.02861	3.15415	3.91115	2.51386
EMILIN2	17.6421	16.4954	18.8241	6.51669	3.46036	3.6298	31.0802	32.1369	40.311	1.46819	1.93801	1.70016	8.12459	4.32228	11.0657	0.276048	0.329601	0.435051	30.6807	28.3183	24.1457	0.0943941	0.112235	0.0767424
EML4	15.5335	18.3605	13.4675	6.62779	5.00398	7.52917	34.0032	43.252	23.7682	2.03229	1.11573	1.58112	24.6696	21.6845	23.1647	2.10593	3.29788	2.10382	25.4066	22.7135	15.498	3.45611	2.599	4.10586
ENDOD1	19.2725	15.6878	26.7117	10.7665	15.1377	7.35353	16.1994	11.6636	21.853	0.0275588	0.0226809	0.0419721	35.6316	57.153	54.0887	16.007	11.8131	8.41966	5.79697	4.91003	6.76506	0.624914	0.756146	0.714277
ENG	27.4352	22.003	30.4531	5.84215	9.05533	8.20822	3.03721	4.52848	2.55126	2.13036	1.36556	2.03875	45.0007	47.9258	36.7206	6.83011	9.48702	4.61715	8.92258	12.1704	7.88756	7.94601	10.5126	10.5126
ENO1	26.3561	26.0926	20.0307	1.42285	2.06741	2.10724	0.909212	1.15106	1.19834	16.8946	14.5632	22.926	53.4058	64.5676	77.4918	5.53869	8.42988	5.36145	14.5773	22.2304	17.6531	9.31917	13.1866	6.47682
ENO2	17.4229	24.3747	12.8755	13.6387	9.588	20.99	9.61883	11.1771	14.6206	4.26343	5.66184	6.72769	27.5493	14.7664	29.8634	4.23291	6.27741	6.0446	11.4164	15.1838	13.0832	0.0599455	0.0727139	0.0732534
ENOPH1	5.18975	5.07038	6.50794	14.3742	7.50335	16.1279	4.21706	3.69414	6.66295	9.21566	14.4962	5.45567	4.74318	3.68071	7.32822	15.3519	16.3651	13.1565	20.1195	25.8335	21.89	8.14324	10.7654	5.91199
ENPP4	1.56474	2.35493	1.05307	0.210556	0.311834	0.278355	0.491498	0.387792	0.784431	1.78733	1.20108	1.11172	42.7156	51.3441	38.3159	25.5817	32.412	23.9956	5.76606	6.26195	3.45964	7.76938	9.05133	10.6596
ENPP6	17.5035	10.9572	17.9936	2.40721	1.60561	2.04612	14.1667	13.4584	19.2384	9.08386	8.45707	12.3904	14.0442	15.4065	21.7685	4.85845	6.42773	5.6601	6.35538	8.31284	4.53139	5.03638	7.35312	3.54561
ENTPD1	14.8814	7.90201	10.6104	7.83925	9.24248	6.49874	17.8311	17.3319	15.8162	34.267	35.3635	33.5131	12.128	11.0971	19.5018	5.93544	5.58525	9.15839	19.6869	12.7571	16.0252	30.5685	48.3899	25.9832
ENTPD2	27.2197	30.5949	20.1153	10.7561	12.6922	12.2189	3.95625	3.84152	3.1017	12.0331	8.0261	12.0211	13.7803	9.68753	12.8708	4.90142	5.45038	6.94532	9.35369	7.13686	10.71	6.76492	7.10993	7.67142
EPB41	73.2134	80.0222	58.6439	2.49634	1.94964	2.61117	5.74725	5.94265	4.79895	3.00619	4.38002	3.17754	26.2392	15.8747	16.1371	4.04358	2.83051	2.43828	5.50158	7.68571	3.62554	2.15217	3.06254	3.168
EPB41L1	37.5062	48.758	38.2563	4.5179	3.63691	3.87184	0.122934	0.193866	0.116664	7.57861	5.08525	11.0345	43.3896	39.7015	27.4656	0.960691	1.12593	0.606196	22.1544	30.1965	32.4562	6.74402	9.58326	5.15243
EPB41L2	72.9164	59.354	64.531	20.525	15.0859	25.9642	5.8781	7.64152	4.73187	6.28059	3.78091	7.17243	32.9291	40.898	50.5792	11.8034	7.36533	7.37714	8.07871	11.189	4.6291	4.25926	2.83667	4.16556
EPB41L3	20.731	26.2661	15.5897	2.2357	2.14403	2.2737	6.94462	6.45155	6.00015	1.36783	1.83015	1.85751	25.3999	29.7941	28.9305	6.98274	5.41861	9.88756	38.9764	28.024	46.4209	6.02984	6.669	7.09712
EPB42	31.2032	42.9044	37.1942	11.3869	10.2596	14.8258	2.44359	1.89378	2.71971	9.52675	11.3845	6.22097	11.4502	7.5686	18.1601	30.5893	24.8079	34.5659	5.04342	4.11543	7.89295	5.14258	2.93127	6.16595
EPHA4	19.0253	28.6331	18.5877	0.0208385	0.0152746	0.02361	0.572128	0.508622	0.850183	4.58926	6.78751	6.18173	13.6369	19.9098	9.92765	7.40805	5.06711	4.20037	36.5495	40.0582	22.0759	5.01453	4.35261	4.6234
EPHX1	8.80357	13.1789	5.37898	20.9595	17.7527	13.8542	0.574305	0.898212	0.710989	5.18	8.1844	7.6146	33.4256	23.1639	45.5256	37.8181	58.2399	33.9606	17.7433	20.8307	25.923	3.22593	1.74523	4.72276
EPHX2	0.393585	0.518352	0.357376	28.2698	37.5988	20.4673	15.8817	16.5487	21.6467	11.5745	11.9217	17.7784	4.96053	5.45162	7.55985	46.8887	61.6117	68.0824	16.9049	11.1741	16.8204	1.21517	1.69273	1.61982
EPM2AIP1	28.1057	40.5284	40.7813	6.51398	4.27317	8.37698	24.4799	35.7162	31.9953	2.13712	2.84023	3.09882	13.8706	7.1711	11.8871	11.2605	10.416	6.18202	18.1203	26.6731	10.7816	2.85741	1.48014	1.60587
EPRS	9.12913	9.35736	12.5526	14.2067	16.6361	7.81371	6.96259	9.87992	6.29418	8.82346	11.5058	13.2705	33.628	20.6812	41.2279	21.6692	18.1154	30.2502	2.61639	2.06957	3.9743	6.59976	8.59948	9.33866
EPS15	2.88374	3.38551	3.46049	4.94202	7.75897	2.96027	7.89015	7.56666	9.60232	18.374	24.4559	27.8551	4.51804	4.01654	4.83882	9.22157	4.97965	12.8272	12.9966	11.32	8.70771	21.9738	27.3574	26.2367
EPX	33.9122	32.6575	22.8229	8.67069	5.1764	7.34408	6.32672	4.20727	9.13578	2.99725	3.35693	1.69944	52.5693	67.9721	82.1658	3.73547	4.2435	4.21735	13.1901	18.5453	18.6377	3.10823	2.06697	3.08647
ERAP1	0.725311	0.871824	0.718058	7.24503	6.0496	4.5861	35.8672	56.5266	41.1396	3.40046	1.88386	2.52994	1.28882	0.670186	1.52983	2.45515	1.83645	1.43135	67.4292	73.363	53.6736	11.4838	6.86733	7.1774
ERAP2	36.589	57.7741	32.7106	9.15636	11.4271	12.883	1.3649	1.37582	0.854429	0.464378	0.371967	0.450911	58.6732	41.7753	51.8671	1.1043	1.24786	0.641596	3.15799	2.63692	4.71488	1.08586	0.70581	0.848058
ERG28	9.25562	12.6154	7.821	11.1772	14.7762	7.63402	1.59666	1.68288	1.46095	4.53248	4.73191	6.36814	71.2123	41.6592	66.2987	5.05364	7.41874	7.59056	13.2431	11.6804	18.7655	3.18922	3.47944	3.34549
ERGIC1	6.95171	10.8238	9.55165	4.13466	4.34139	2.8157	12.9128	9.52966	17.7422	0.382478	0.591311	0.459739	35.3342	55.2981	29.7161	27.0146	32.9038	40.4949	10.4931	5.81319	5.4879	3.3858	4.89587	4.28304
ERGIC2	26.7653	42.9583	41.4327	5.71559	5.12689	8.95062	5.51763	3.19471	4.65688	1.17946	1.04854	0.678192	52.2745	59.802	42.1855	7.14541	5.33048	7.13112	10.5765	16.9331	16.3513	3.16615	4.13816	4.86005
ERGIC3	3.89513	6.08809	5.25453	3.17492	1.68271	1.94305	19.672	15.4819	31.4555	13.442	13.805	18.6844	4.12446	2.33445	2.1406	17.1231	18.5957	19.743	48.0943	44.7758	62.0416	14.763	18.2027	12.9766
ERLEC1	0.817083	0.992756	0.858754	17.9764	19.1628	13.2486	2.05382	2.70077	1.84022	5.89189	5.56784	5.70924	0.34921	0.550354	0.549307	15.8784	8.9713	14.4335	28.6219	43.1904	28.2498	5.71057	7.54938	9.09694
ERLIN1	2.06148	2.50058	2.38513	14.4672	22.3807	19.8055	5.38961	5.58902	8.65571	11.0231	11.6734	11.1664	24.3218	15.1038	15.9551	29.5089	45.06	30.0105	15.2135	16.6588	8.42827	0.145277	0.0829531	0.105616
ERLIN2	13.6985	18.041	12.6301	11.5207	7.0737	10.1728	20.2222	12.922	13.2051	2.83161	2.64755	1.82072	25.5526	39.1466	24.0706	5.32503	6.83734	5.33035	2.84947	2.49328	3.21705	1.86464	1.76022	1.69868
ERMAP	4.11576	2.99216	4.82367	8.11492	9.34027	5.55872	12.0746	10.7705	18.8001	0.164228	0.107569	0.256032	5.15029	2.92537	3.92452	0.797619	0.698714	0.776083	2.14294	2.17937	1.86008	5.63262	6.65776	4.98487
ERMP1	9.40853	7.03758	8.7123	11.1338	8.60645	17.9255	18.3966	23.6949	9.65823	8.55011	11.1921	5.41222	20.4592	16.2446	20.5002	26.0849	35.5015	35.2668	13.3752	14.3917	14.2445	15.613	8.49347	17.7208
ERO1A	6.81843	4.59562	4.45243	11.1339	5.95666	13.7282	5.62954	8.24727	2.9161	1.20832	1.72185	0.652491	9.48291	9.12256	9.01825	24.4789	25.0419	14.1733	13.679	11.1621	16.6884	3.10556	3.78257	3.28568
ERP29	14.213	21.1773	17.8515	5.85863	8.17279	6.87803	3.23498	4.84276	3.12499	31.1223	27.5744	46.0299	28.1384	43.6707	31.318	5.92099	4.4289	7.11703	26.7956	38.5588	26.5544	10.8436	6.11578	14.2702
ERP44	10.7578	8.10061	8.34804	11.8439	17.304	17.9199	11.764	9.64646	11.1052	1.29748	1.58162	1.3377	12.5062	8.46669	6.87841	3.63703	5.59011	5.25551	23.1943	27.9955	34.8147	9.30784	6.16179	11.0856
ESD	3.46593	2.83167	5.18503	9.42764	10.6155	13.8681	0.0321952	0.035962	0.0309074	4.49233	2.52469	4.79331	4.47421	3.21248	4.45632	13.9494	8.73234	7.82563	10.7666	12.5216	17.2481	1.79138	2.40404	2.80352
ESYT1	55.926	35.569	81.8757	4.53836	5.52318	2.34633	13.8752	19.3559	22.3113	6.03561	6.71764	7.84629	20.9121	12.4845	14.3875	5.65	8.94394	5.18105	9.36109	8.49987	12.029	0.170166	0.20522	0.104822
ESYT2	30.1412	16.3366	21.0989	14.2888	15.9464	20.6331	5.72566	7.28877	8.86905	4.70093	2.67013	5.5377	79.8831	81.4009	119.345	4.8978	3.86926	3.52152	9.12	7.60608	13.2331	1.64855	1.35346	1.64031
ETF1	18.7431	12.4829	16.8313	14.9991	17.6089	20.2637	8.99462	7.36659	11.1173	2.1468	3.31036	2.34216	0.509207	0.505642	0.763301	13.1986	19.0588	21.2234	8.00718	9.87285	7.79899	7.76585	5.61471	9.30348
ETFA	3.01767	1.61747	2.77022	2.83165	3.78591	4.40605	41.3454	36.6734	60.1163	49.6062	27.2338	63.0495	2.85911	1.69831	2.2587	2.9237	4.05225	3.84174	8.39484	10.0402	7.88276	35.0926	22.1434	52.4634
ETFB	33.6902	26.1099	23.6506	6.33972	8.86292	4.29199	12.5778	12.7287	7.84853	0.0663703	0.0943122	0.065773	31.8312	41.1896	36.0011	5.15572	4.1452	4.60406	13.6642	21.931	20.141	2.73551	1.66592	1.60301
ETFDH	3.68487	4.20812	2.41728	6.25162	3.49466	9.48997	12.5116	16.1649	10.1969	36.1735	23.3319	47.6766	0.254089	0.356741	0.332095	1.37221	1.49022	1.67547	7.15765	10.2855	9.24768	3.0962	2.83302	3.07143
EWSR1	9.34147	13.4144	12.7604	0.480184	0.520519	0.70539	9.32249	6.52574	14.7389	14.1489	8.22051	21.3648	17.085	10.7294	22.4668	6.7897	10.0963	6.23973	14.2255	8.0374	19.2471	10.4936	7.76526	12.9701
EXD2	5.8051	3.05348	4.76599	5.90948	9.44335	7.39867	30.824	36.5572	42.4446	49.2937	46.4347	36.1816	12.0768	6.36445	18.1876	5.28188	4.80651	5.51428	11.8227	9.80102	17.604	12.2332	14.4352	19.1939
EXOC1	7.70923	6.30615	11.3711	9.47274	14.9101	12.9303	6.15018	5.71352	8.98541	0.203779	0.159355	0.220081	6.58061	10.167	4.01417	1.60166	1.56963	2.51781	3.36832	5.14679	4.67859	0.923456	0.827416	0.664888
EXOC2	41.8133	42.4823	40.6425	23.5366	34.3635	25.4431	5.67523	6.56624	7.35509	12.7398	17.3899	14.791	25.1431	32.8369	16.343	0.470928	0.564172	0.308458	6.39608	7.22117	9.91392	1.3695	1.16133	1.86525
EXOC3	27.6795	41.63	25.4098	4.7833	3.07566	2.59255	10.173	9.13536	11.76	1.52685	1.34973	1.97574	18.045	26.454	16.9082	9.58606	13.9573	11.7525	5.27617	5.51888	4.15235	0.814142	1.3067	0.76855
EXOC4	39.8218	28.5921	62.0424	42.5501	38.0398	34.4656	16.0362	17.7039	15.7315	9.36297	13.1082	5.63651	2.35464	3.36478	2.8915	12.518	15.4972	15.0716	4.00958	2.57014	2.57415	0.679362	1.0829	0.836295
EXOC6B	26.1919	34.7828	20.3511	13.9744	7.39246	21.4367	4.71653	5.28252	3.43835	7.15268	7.12407	9.80633	39.0874	49.7191	34.8269	0.899017	0.599644	0.658979	9.23294	8.95595	12.9446	3.93138	4.24589	5.71622
EXOG	43.3207	28.8949	36.2161	9.25661	6.05383	5.56323	12.6008	13.445	7.29584	9.18026	6.18749	14.1927	26.8859	33.7956	15.9433	2.78048	2.99736	1.66829	22.1061	25.2893	21.266	1.79902	1.25392	2.85324
EZR	21.2027	22.4113	26.8214	17.9928	20.7457	12.541	3.71129	5.70425	3.50717	4.55565	3.18896	6.23669	6.12213	3.68552	4.75077	23.2428	34.6318	32.8421	0.619502	0.761367	0.366125	4.79094	5.67726	3.277
F10	15.3031	18.8075	10.8499	1.71995	0.975212	1.81455	19.7827	26.311	18.6551	14.6822	18.1325	23.374	2.69028	3.66416	2.34054	4.87434	4.00183	3.06108	25.5923	30.8131	19.143	1.53759	0.953306	2.18492
F11R	6.06904	6.96725	3.45935	2.76901	2.86039	4.30858	2.03764	1.30205	2.35959	4.51964	6.06084	2.54908	48.6475	40.2801	62.0742	2.40067	2.29744	2.26623	2.24498	3.3585	3.02175	5.89992	3.59305	9.43397
F12	14.3117	11.9359	10.7194	13.1282	8.12633	11.6578	14.023	13.1816	10.7416	13.5406	21.0692	8.15146	26.7713	31.6437	22.7289	29.2394	26.4616	46.6953	2.09777	2.27398	2.10406	4.54225	7.15858	2.56637
F13A1	37.9011	48.3618	25.0526	5.32211	7.77028	3.46469	2.59255	2.38255	3.88363	4.57908	6.88693	5.84748	48.8319	55.1312	61.3817	5.69139	7.63215	7.21668	12.1247	15.3256	7.52944	1.58254	1.15367	2.29785
F13B	12.8771	13.9202	18.8521	2.66904	2.89591	2.05249	9.14411	12.0977	11.9879	4.50235	3.72794	6.82105	48.8721	72.3796	46.5751	2.89482	2.95272	2.17691	8.61219	12.9097	10.6533	1.9126	2.7465	1.13035
F2	16.7109	15.9589	19.9361	6.46897	7.30347	8.20912	2.75196	1.48606	2.63913	0.175467	0.107912	0.181258	2.13149	2.22954	1.77553	1.28033	1.56201	1.36612	1.63738	1.67013	1.49493	13.2562	10.1145	9.41189
F5	8.631	9.09707	8.77773	7.55458	10.2516	9.37524	3.73069	2.20857	4.92079	13.0695	20.8458	14.2196	1.03874	1.54357	1.06783	15.8666	13.3438	23.0541	28.7708	26.8432	29.6627	2.40971	3.49168	3.12781
F9	25.4022	37.519	31.6511	0.86076	0.927039	1.01484	4.91289	4.57881	3.72888	8.63379	8.88417	9.90296	5.64772	4.99824	4.07766	4.77904	7.33105	6.81969	16.6246	17.2397	15.0618	3.36559	2.69247	2.27514
FAAH	11.1494	10.0902	9.27632	3.70325	5.43638	3.57734	5.24951	5.02378	3.28094	3.19688	4.05365	2.88998	89.1251	112.476	49.197	3.2095	4.73401	2.38145	7.88946	5.55418	9.62514	0.751313	0.952665	0.713747
FABP3	35.192	35.5439	21.3615	1.34001	1.24755	0.920584	3.93585	4.97098	3.02274	5.56327	8.62863	6.82613	33.3297	38.6625	22.8642	2.95287	4.60943	2.37706	11.7431	10.651	10.3339	4.11573	3.3749	6.59339
FABP5	4.58016	2.54199	2.61527	0.172776	0.211823	0.24275	8.8195	12.8147	11.8358	11.9274	12.8219	12.7503	69.7306	108.222	46.9287	5.67701	3.76953	5.13769	7.2065	11.0404	4.41038	5.20178	8.1772	7.17846
FABP7	2.48445	1.56023	3.97512	6.06305	6.32983	7.61519	36.7043	59.2407	32.9238	2.94472	1.56365	2.44706	8.93079	9.46663	13.6552	0.465615	0.608093	0.409741	13.0928	10.8147	9.81961	5.66587	6.65173	7.14466
FADS2	1.666	2.15747	1.25617	25.2453	23.2257	37.4893	15.6746	14.7028	24.6719	5.17325	3.62127	7.22186	15.3245	13.6848	12.4282	16.3379	19.4748	26.206	11.5597	15.3051	13.0047	#VALUE!	#VALUE!	#VALUE!
FAF2	17.1738	12.6399	9.32536	3.33657	3.94049	4.93813	0.998766	0.834969	1.50015	0.774418	0.909167	0.808493	18.7048	22.4644	9.83871	9.61435	9.99893	13.364	4.36092	3.29685	3.13986	2.10941	1.60104	2.75067
FAHD2A	10.7813	10.4794	16.3876	0.820521	0.826265	0.923086	11.6345	10.8899	15.9975	1.41513	0.786814	1.70665	27.0012	32.2125	27.2173	10.1725	15.574	12.797	15.7064	17.7168	19.2717	11.8834	10.1484	13.2143
FAM120A	70.609	88.6143	95.0397	4.00457	2.09839	6.41532	9.25889	10.1292	10.7774	3.57572	1.92016	2.05962	14.7579	12.9574	20.5577	6.65395	10.5132	8.1644	10.2383	9.64444	15.7362	4.40449	2.3564	6.27639
FAM120C	14.3328	9.57432	9.216	1.17411	1.35258	1.77291	3.07016	4.27673	3.81314	3.00085	2.64975	2.55372	53.9146	71.8682	32.9418	10.3087	13.1745	9.21597	6.8854	9.68087	10.1629	4.14014	2.5172	4.92676
FAM129A	33.2321	18.0118	33.1988	11.8947	9.67038	13.3339	15.7881	22.6085	14.0356	15.1005	13.8773	16.0518	16.687	11.3972	22.1603	9.66053	11.5926	15.0897	15.0053	9.09318	8.53799	14.3493	12.4983	18.2811
FAM129B	1.42865	1.18721	1.71867	11.7257	9.67372	13.1563	4.74248	2.85023	7.65436	9.55931	9.77918	6.61505	61.6577	43.0371	77.5038	0.16224	0.226162	0.134659	12.8101	16.5122	19.1127	0.738071	0.568315	0.634741
FAM162A	11.8649	15.6617	8.31731	0.381868	0.526214	0.593804	1.42576	1.17198	1.71234	1.97334	1.58064	2.88305	0.643101	0.412871	0.951147	4.09536	5.9096	4.68919	6.10625	3.66986	6.19784	2.19501	3.53397	2.79645
FAM20B	22.5861	35.1214	13.3484	13.7251	19.572	13.1349	7.56779	3.98823	10.1333	5.22105	5.64395	7.37212	26.1367	16.5707	29.6129	5.78863	9.19813	6.14752	0.748997	1.14372	0.522051	2.5604	3.73819	3.77403
FAM210A	19.894	32.0691	14.1645	31.8839	48.2722	32.968	19.7251	19.6068	31.4024	27.4167	27.9924	22.8655	3.38521	5.38586	3.48338	10.5127	15.2224	10.4181	21.4271	17.9345	24.9625	7.02304	5.2111	6.32074
FAM213A	32.9245	33.4513	42.5384	11.7437	12.2487	15.6426	10.1795	9.69085	10.6783	1.32287	2.10601	1.38637	15.8683	24.4213	22.9614	20.9408	26.2807	23.0349	28.6362	29.9535	27.5767	0.00358902	0.00407354	0.00358184
FAM213B	0.340331	0.356327	0.224619	0.936172	0.821023	1.3097	24.3839	27.822	16.8493	1.39398	2.07007	0.890756	6.03205	7.75118	9.30142	1.98134	2.41526	1.29382	31.7485	26.2878	45.1464	0.610863	0.527786	0.428215
FAM234B	0.657056	0.662969	0.525644	4.27692	6.60356	4.90135	21.5917	20.5985	19.9291	37.7487	51.376	51.4137	7.17552	11.1508	10.9857	3.02664	2.71792	3.80146	6.07121	6.08336	7.53438	44.0913	55.1582	35.5817
FAM3C	25.7593	32.3537	36.1661	10.1374	15.2061	12.2764	4.19719	3.39552	6.55181	5.49755	8.24083	4.91481	37.0465	30.4523	23.9691	12.3324	17.3887	13.0847	15.3247	9.9304	21.4546	5.49556	4.86357	7.02882
FAM49A	5.60762	7.99647	5.42257	14.0907	8.00354	12.3012	5.96235	7.97166	6.72553	3.19262	4.4122	2.15182	50.6986	38.8858	34.4751	8.68222	9.87169	4.88809	15.841	8.9977	20.7993	4.78907	7.70083	6.925
FAM49B	15.0347	13.862	11.8323	13.0261	7.63332	13.6123	11.8131	15.5461	7.77304	8.901	8.0465	14.0013	0.697872	0.610638	0.997957	5.55506	6.21056	6.94383	10.6501	9.54245	16.2946	11.5888	12.1219	16.4561
FAM91A1	20.0255	18.5436	10.994	7.93718	12.0566	12.4217	11.4911	10.6063	6.04432	3.75761	5.76041	4.50913	21.8406	19.7221	25.619	11.6885	10.0287	9.2456	4.18455	3.10912	4.98379	1.35523	2.01794	1.17498
FAM98A	34.4688	26.0929	34.9169	2.99443	4.80606	2.81776	3.49154	4.0886	5.35603	4.05937	6.20678	4.94025	54.7077	77.6303	81.7334	9.59045	13.1197	14.7118	3.4239	5.51247	3.98884	1.73569	0.965042	1.425
FAR1	43.3623	28.966	26.8846	0.0170898	0.00977534	0.0115185	4.95087	6.03016	7.55502	8.1848	5.05002	11.4014	1.95449	2.19293	2.36688	4.20474	3.30493	3.46891	9.7072	10.61	10.4352	0.224784	0.319418	0.172859
FARP1	10.1634	12.5213	14.2694	8.53334	6.07574	6.60481	12.0575	13.3718	10.1042	3.29265	3.13461	4.3924	11.1539	14.6117	16.5636	18.6483	15.2916	12.8487	17.8467	26.9129	9.90494	10.5585	8.58402	9.16474
FARSA	5.48655	3.14928	4.16429	5.2524	7.61073	7.58972	19.1788	13.1758	20.7514	3.8132	3.75219	2.49002	9.95256	5.46396	10.4601	12.1498	9.82921	9.57406	4.86321	7.46016	6.30758	5.14554	4.00323	2.76315
FARSB	0	0	0	4.55924	6.77503	3.10028	8.7094	13.9786	6.99365	6.66117	3.99004	6.60122	9.5932	10.1016	14.2651	27.2143	23.8942	35.5147	44.1486	68.6069	48.6959	16.3387	12.4664	11.7312
FASN	4.70816	5.89462	6.93042	5.5337	5.63884	5.50603	1.48576	2.14989	1.58233	1.60117	1.6428	0.986322	9.72247	8.99329	14.574	6.76247	7.39814	5.89011	33.9178	20.1132	36.0546	19.444	13.4747	25.705
FBL	2.30241	3.45822	2.54186	9.2455	13.2488	7.61829	1.6568	1.68	1.67006	0.553574	0.731825	0.68145	3.21511	2.16055	4.05104	20.752	30.713	21.7274	17.8619	11.5924	19.2016	10.6789	16.9474	9.16247
FBLL1	0.23746	0.137489	0.249333	17.6059	14.5249	27.7117	0.140405	0.153322	0.187862	29.8324	26.7597	30.0711	5.98806	8.35335	9.51503	11.703	14.7224	7.77079	27.8721	35.6205	24.6946	12.654	7.1495	8.93372
FBLN1	6.64234	10.1561	5.99139	2.65093	2.4203	4.11954	14.8481	9.77008	11.8488	33.6636	19.4912	17.6061	1.43876	1.74234	1.22582	7.26998	5.36525	9.02932	22.3604	24.9318	17.4187	7.13933	7.41776	10.9732
FBN1	0.182778	0.0957759	0.288973	11.6202	7.39045	7.84364	19.9893	22.2082	11.5938	2.35657	2.37778	2.40606	2.5305	2.31541	2.12309	3.80609	2.33313	5.11538	33.9544	46.7213	45.7706	6.593	6.45455	9.85654
FBXO2	31.5022	27.3754	18.9958	3.06282	4.89132	3.25884	9.61923	6.92584	9.99438	31.9664	31.0074	47.2464	13.7336	16.0546	8.45989	14.9758	9.91397	13.7029	1.20778	1.4131	0.859938	1.40656	1.33201	0.796111
FCER1G	3.62425	2.58772	5.29141	0.536487	0.648613	0.466744	22.083	26.3671	31.5787	0.973785	1.35161	0.796556	3.34348	4.42343	2.15989	23.0415	19.447	25.2995	22.6169	17.5733	21.3956	4.4271	4.3297	3.58152
FCGBP	6.47917	6.11634	7.34738	13.5685	10.1628	13.1751	25.7511	24.9528	35.5881	16.3624	19.4222	9.89926	20.9969	12.2622	12.3882	6.92643	10.5143	7.9931	17.3073	16.8226	13.8631	6.02066	9.08517	6.39394
FCGR1A	43.128	46.5351	44.3787	0.621146	0.365855	0.756556	23.5392	30.6716	25.4459	22.2284	15.182	26.185	0.0177185	0.0100641	0.0179134	4.24626	6.21653	6.63691	1.51892	1.5569	2.08244	21.7216	32.9951	11.4256
FCGR2A	13.1872	12.4883	12.7916	12.3352	12.1748	17.9477	8.11457	8.72317	8.38235	16.6771	19.4621	9.17239	2.91085	3.71133	3.53668	0.306004	0.363532	0.17687	8.73953	10.4874	4.99027	11.6415	7.17117	12.4331
FCGRT	74.5355	63.1316	86.6103	4.12033	2.95015	2.74002	2.62367	4.21887	1.95201	0.207744	0.213561	0.334468	95.465	54.7969	71.7897	0.485459	0.56556	0.44371	3.38146	4.57174	3.46262	1.04345	1.26466	0.867105
FCN2	3.701	4.78909	4.76688	3.6126	4.31705	2.7239	2.76301	1.56663	3.93453	3.87876	6.08577	4.9493	12.5697	12.0795	12.2177	13.9092	14.5629	16.691	28.0502	19.8315	25.5257	2.74928	3.45584	2.69979
FCN3	56.2016	72.6686	84.3023	8.64482	12.1892	11.6273	2.71554	3.81805	2.78071	10.0232	12.3686	13.5814	24.9069	26.6006	40.1749	8.71556	13.0646	8.87244	5.85917	5.33184	3.56823	4.70822	2.59894	3.9502
FDPS	20.106	26.1378	11.0583	15.1941	20.1473	11.0005	18.5671	28.1663	26.5324	11.656	6.08443	17.3907	11.8519	14.2341	17.7423	13.2246	15.6447	18.3293	16.1627	26.0704	10.2956	6.56491	8.50156	7.12293
FDXR	8.00902	10.7401	4.32487	1.64458	1.52617	1.90442	8.28576	8.48462	9.57834	1.60301	1.98612	1.5485	34.0845	23.416	40.0493	9.89372	7.5687	14.8802	9.67001	6.82703	11.1495	44.8302	31.5156	40.1678
FECH	18.776	23.9019	20.4846	8.946	9.50066	13.1864	10.603	13.9006	8.89596	20.4107	27.9423	26.6564	20.0933	10.8705	30.2405	15.5248	24.4981	14.9814	3.60451	5.13283	3.39906	19.4685	19.0791	17.4048
FERMT2	21.2603	24.577	34.1654	1.90503	2.10696	2.14887	20.9668	32.6872	23.4199	3.15028	4.62462	1.81141	15.5927	24.9328	8.65396	12.1001	11.9186	15.2341	15.7523	10.3178	9.1521	1.561	1.75144	2.21194
FERMT3	41.2741	57.9076	64.594	9.20775	12.0345	5.88375	26.0137	31.0343	20.6028	21.3354	25.6238	20.0979	30.8946	45.168	44.7045	9.24975	8.58377	8.32478	3.24652	4.91523	1.75637	7.29207	6.46807	4.47004
FGA	53.2196	34.4863	29.324	3.37896	1.96655	1.99696	6.40173	4.75009	7.47722	0.539508	0.463977	0.653345	9.80041	6.42907	15.1416	0.237005	0.250277	0.333229	6.35564	4.79851	4.25192	2.34654	3.04111	1.37742
FGB	0.373635	0.444252	0.590717	10.0241	12.3196	14.8657	25.5807	25.99	37.2455	52.6524	51.2308	60.9715	#VALUE!	#VALUE!	#VALUE!	4.15467	3.61456	5.80407	25.8104	18.0673	25.3459	15.5302	13.8064	23.5127
FGG	25.4811	37.9668	24.0796	5.57511	7.46507	8.76407	7.18833	8.97823	6.14602	7.81155	10.5456	10.6628	20.2589	24.7361	25.7288	17.4493	18.2171	21.9512	1.51011	2.08093	1.31229	10.014	7.77085	12.4474
FGL2	1.41468	1.83615	2.48178	3.41868	5.84617	1.48176	7.87173	11.9385	4.99818	75.9185	98.8283	78.3817	1.48185	4.18472	4.29195	3.19472	2.84717	4.87899	3.58679	5.88199	7.48184	10.4817	18.4815	18.8418
FH	59.6271	62.6681	86.6382	0.334608	0.275048	0.445698	2.65603	2.8632	2.45683	5.15911	3.94156	7.25371	19.2616	16.3531	18.7801	4.79135	3.21021	6.9235	20.528	28.185	24.9621	0.901562	1.20449	0.847468
FHL1	47.2119	39.1387	30.8294	1.99525	1.48846	1.70195	17.0082	26.788	19.3384	4.57555	3.03817	5.20698	25.996	22.3306	31.5592	4.59108	3.20916	2.42409	17.8068	19.7122	15.029	8.42607	10.2377	6.85039
FHOD1	4.37828	5.02626	2.48686	8.66259	10.2825	5.17157	31.6901	39.3907	17.9683	11.5633	18.5013	13.6679	6.32156	8.3571	3.92569	14.2456	16.995	8.74682	41.7627	32.4497	27.814	5.95307	3.55994	7.65565
FIS1	56.826	80.5793	90.4102	3.85463	4.49064	3.57324	5.29663	6.89621	7.06041	2.5593	3.63677	1.90668	18.6593	19.1257	24.1264	7.38687	10.7405	10.807	9.53094	14.6205	5.63279	5.33084	7.3299	5.08029
FKBP10	8.8585	10.1873	11.7641	10.6501	12.7801	15.1551	24.0615	21.4148	26.2992	42.6843	44.7331	32.6535	10.1912	7.61279	11.8727	7.251	10.4052	4.93068	27.0434	42.1337	37.7256	22.8296	27.2814	12.3737
FKBP11	25.3409	14.7484	25.9491	14.7998	12.1506	8.77629	18.6135	15.17	24.2907	3.97889	3.581	5.87682	30.9602	30.279	47.7715	7.45111	11.3853	11.4971	13.8643	10.6478	13.9336	6.33745	3.94823	7.78239
FKBP15	17.9669	23.7703	22.6923	12.4773	7.36162	10.3437	4.5434	6.26989	2.98047	0.717923	0.452292	0.894532	28.8159	40.2846	34.2909	3.43318	2.57146	3.94816	18.9873	19.9177	17.5253	14.8063	16.3462	11.7414
FKBP2	8.41104	13.5418	4.46626	5.35619	6.46492	4.23139	15.0481	16.8689	15.334	9.25538	12.4485	9.74591	8.07579	12.8244	8.09194	20.7073	20.6244	14.5986	27.0476	21.0971	24.0994	0.0335477	0.0381773	0.0429746
FKBP4	60.8749	90.5818	62.5794	2.73598	3.32148	2.12039	0.462451	0.409731	0.274696	2.35633	1.33604	3.44024	9.62012	10.4186	6.60902	4.68631	6.10626	2.56341	2.49001	1.97458	1.65337	0.429652	0.538354	0.379382
FKBP5	21.8383	16.335	20.6153	2.79779	3.27342	4.4373	6.90355	7.1935	5.18457	4.8211	7.75715	3.43262	74.8318	77.6006	67.1241	10.5297	15.7419	14.4994	18.4728	15.979	12.3583	2.80992	2.78183	3.71191
FKBP8	8.70967	8.7358	6.50612	7.79633	4.65441	5.50421	15.2484	13.1441	20.7073	13.6623	16.6816	19.2911	2.76648	3.00163	1.87844	13.0366	15.4223	11.1202	23.3555	34.823	35.1267	5.00393	6.38501	6.74529
FKBP9	4.15229	6.03328	2.92737	8.26831	8.97111	6.29218	9.02179	10.6908	12.6215	1.06997	0.876305	1.27968	23.2594	33.1912	15.8862	17.9017	15.8967	13.104	21.1281	16.4377	28.8821	2.85316	3.81182	1.6691
FLII	5.77084	4.43778	3.7395	13.0152	19.8872	10.4512	11.9053	6.75031	6.59554	0.104516	0.0722206	0.133676	9.26948	7.41558	12.1708	4.84741	2.69516	3.60162	10.1837	13.4221	5.31587	20.0854	11.9508	31.6947
FLNA	3.02992	4.254	3.8177	3.59413	4.25905	5.36963	2.57598	3.18907	1.6409	8.3764	9.15541	10.1187	34.6648	52.6905	49.3627	5.65382	6.46797	4.69267	52.7654	77.4597	58.5696	10.5105	7.89335	6.04351
FLNB	24.9431	37.2401	32.6505	1.88671	2.0433	2.12821	8.18389	7.93019	9.70609	4.1853	5.83431	2.26425	9.72603	13.101	13.0426	6.42496	5.64754	9.68242	3.68177	4.04259	4.24876	7.16879	7.93585	8.27995
FLNC	0.460855	0.275591	0.381127	0.180244	0.25144	0.287309	1.60468	1.36719	1.52284	2.21316	2.42562	2.28619	1.58463	2.12182	2.02674	15.6139	11.0703	20.6884	1.38317	1.94612	1.22272	45.3817	45.1548	53.3689
FLOT1	0	0	0	0	0	0	0	0	0	0.0703402	0.0764598	0.0978433	1.65887	2.21293	1.2823	4.55638	5.70914	3.677	30.7452	49.5613	49.1002	9.58493	13.8981	8.42515
FLOT2	1.56312	1.55374	0.925367	18.4922	28.256	29.1067	13.7319	7.11311	13.2238	5.73157	7.26763	9.01576	1.5552	1.58786	1.3328	27.7342	28.3998	39.4658	18.7428	12.4827	28.8826	9.79649	14.8123	10.4822
FMNL2	0.172279	0.267204	0.256178	10.0499	7.8892	12.6227	2.66337	2.56216	1.94159	3.28386	1.84224	1.90464	0.00717192	0.00950997	0.0060029	43.9071	38.1114	39.8677	1.97482	2.89509	2.88126	2.67046	2.19779	3.41285
FN1	1.14251	0.608959	1.08196	78.6871	54.6089	92.5361	9.81737	6.26348	7.81462	11.3551	15.7382	15.8517	0.0762553	0.120026	0.114917	6.33538	5.44843	6.69016	6.38611	5.90076	9.89847	1.62239	2.49686	1.31738
FNDC3A	1.90173	1.13153	1.95498	15.1242	13.9748	16.1375	1.79739	1.59788	1.82974	8.27381	9.41559	11.4675	0.903781	1.45509	0.750138	0.368919	0.451188	0.468158	3.79687	3.90319	3.2729	5.98199	4.32498	7.26812
FOLH1	1.1638	1.6782	1.55484	12.6936	20.2082	16.8317	0.825182	0.579277	0.875518	4.89304	6.45881	4.36459	2.08592	2.85563	1.75217	48.6862	47.0309	37.4397	2.84627	2.88896	2.37663	7.88244	9.97128	7.87455
FOLR2	3.23889	4.38546	1.68422	2.10252	1.29726	2.20134	2.80055	3.24024	4.29324	1.74542	1.06296	2.31093	3.2511	5.153	4.21343	11.9629	17.083	8.30226	64.5561	99.9975	55.1309	24.777	31.7394	21.2339
FOXRED1	14.5787	12.6835	14.5641	9.66271	13.5471	6.20346	6.4049	5.39292	4.33612	9.40947	9.67294	13.2015	26.6303	19.4401	41.0373	10.5658	7.95605	7.87152	21.464	25.8427	19.1673	3.98864	2.50885	5.20916
FRYL	31.1917	36.0264	29.3826	10.2239	8.46543	11.5633	3.26939	1.84066	1.96163	5.246	4.96797	8.1995	4.04539	4.66838	5.0891	4.07017	3.34568	2.35663	2.64203	3.96833	3.21271	7.84923	9.05801	7.22914
FSCN1	17.2557	17.3248	19.9821	1.74087	0.953996	1.24472	13.7111	9.46063	11.106	2.97998	3.54021	1.89825	2.72375	1.69689	4.13465	16.3969	9.29706	9.90375	24.3669	14.7176	27.9244	8.24792	9.93049	11.1264
FSD1	4.77225	5.13972	7.33973	22.3669	15.545	16.4173	6.51725	4.98569	9.05897	2.73623	2.36958	3.37651	33.8151	39.0565	45.0755	5.03485	7.91478	5.80518	13.9013	19.0309	16.5704	7.77117	9.14667	8.82028
FTH1	15.3183	16.2527	18.964	12.6091	15.4966	14.9922	6.62872	7.1325	8.02738	8.32011	6.68937	4.5927	11.0688	15.4631	10.947	9.39912	10.9312	14.1363	4.73042	5.56297	2.9849	7.20483	5.00015	5.45406
FTL	32.832	28.6295	30.4681	9.01076	12.5069	12.8133	0.810642	0.478279	0.584473	3.75623	2.05466	3.05006	4.81809	7.03924	3.69548	11.606	11.2346	17.1421	15.1616	14.358	23.3943	1.23569	1.63111	1.77445
FUBP3	29.144	37.1586	24.5976	0.803142	0.481082	0.438515	11.2169	5.9786	11.2617	2.66448	2.32875	2.43	4.29084	3.6086	5.29919	0.4946	0.720138	0.334844	20.369	22.243	24.952	32.9287	39.9425	24.927
FUK	2.05159	2.85786	1.68025	3.00553	3.67276	1.65905	4.38137	4.74064	3.06257	2.35607	3.1218	3.30557	64.5157	58.9673	98.7735	9.44895	14.4191	5.87725	6.2392	4.76051	3.28182	6.94314	7.91518	10.255
FUNDC2	2.98229	2.65722	4.10662	3.30546	2.54851	4.43262	3.68532	5.24421	4.53663	0.652684	0.784526	0.837394	5.92259	5.54354	5.97589	7.10873	9.98777	8.21059	5.14323	3.36882	7.10794	4.10123	2.68631	4.51546
FUS	0.781226	0.938252	1.21246	0.641078	0.896227	0.5353	21.968	11.643	29.9204	53.3576	61.3079	47.8618	1.55533	0.987631	1.97526	0.670716	0.513769	0.998696	17.2291	18.7798	22.1567	17.8862	14.5236	14.8813
FXR1	4.10974	3.9207	6.35366	0.275862	0.176551	0.375723	7.58961	4.08321	5.10781	3.28348	2.89931	2.31813	6.71839	7.46414	7.31633	15.2689	16.2309	22.14	71.5394	49.5768	64.2424	15.5217	13.8143	9.98046
FXYD6	3.98538	3.0249	5.19295	1.14267	1.28093	1.29579	0.935315	1.45348	1.04568	2.09572	1.84214	1.77508	1.87347	2.00274	2.41303	63.227	100.151	59.054	15.8658	11.0267	18.1346	5.43903	5.90134	6.1189
G6PD	10.9316	12.6151	7.31325	6.73227	8.49612	8.65097	0.598725	0.693922	0.64782	12.2624	11.8822	14.5064	19.7755	14.1593	15.7215	10.0773	6.8022	12.2238	35.3813	42.316	50.9844	12.665	9.98004	19.1749
GAA	15.8599	17.2873	24.2497	8.8578	8.19346	12.144	16.0838	15.7461	21.5041	12.9902	11.2625	18.6409	57.8021	82.8882	36.2997	2.6502	1.88694	2.81981	3.32994	2.30432	1.9247	3.61115	2.62892	3.71587
GABARAPL2	1.22956	1.173	1.00578	0.595411	0.571594	0.830598	2.90019	2.75518	2.36076	14.2848	22.6557	7.85663	9.17104	14.5544	10.9686	12.238	12.03	7.22043	25.0729	30.4134	26.3767	39.3454	49.1031	21.9154
GABBR1	1.62185	2.58037	2.07111	18.5817	18.6375	28.4672	15.7884	14.7148	19.7829	20.726	31.5864	25.721	18.3752	10.529	10.6943	10.5883	16.4224	6.5012	6.01307	7.39006	4.51582	35.0593	41.7907	47.8209
GABBR2	34.4585	24.1554	32.77	4.08314	4.27913	4.65478	5.16519	5.44411	5.94513	1.10931	1.21358	0.692208	15.2354	11.5484	9.78112	4.23923	3.03953	5.16763	26.5595	23.3724	28.0468	5.8503	3.28202	3.34637
GABRA3	2.38253	2.49689	2.24911	44.0973	54.1074	70.247	13.2317	18.4847	17.929	6.07454	8.69267	3.84519	0.929796	0.595069	0.893534	18.9925	23.7787	25.564	9.39763	8.54245	11.7564	2.31613	3.65254	1.55644
GADD45GIP1	4.69238	7.25441	2.97966	20.0401	13.0261	19.8798	0.343572	0.342885	0.432214	23.5722	31.186	21.0264	3.42174	5.35845	4.76991	22.892	20.4426	14.3533	14.632	15.9781	15.3929	15.5982	16.9552	21.1823
GALK1	10.3761	6.91049	14.1115	1.73989	1.72423	1.88256	13.96	10.5537	7.99906	10.5102	13.1063	9.70095	17.4183	23.8979	25.8836	0.407926	0.451574	0.403439	8.25166	5.84217	12.4435	12.1336	9.901	13.7837
GALNT13	37.0789	50.0565	52.1329	9.19312	9.23908	14.8285	16.1952	24.0985	24.1471	2.38068	1.64029	2.24498	10.1065	14.1289	5.76072	1.45391	1.02355	2.22012	7.53358	7.41304	3.90239	1.78288	2.11271	1.39065
GALNT2	3.20598	3.35345	1.98771	3.70374	2.7741	3.13337	0.355589	0.379058	0.28945	0.5509	0.469918	0.304648	1.52496	0.895152	1.65458	1.55768	1.96735	1.19941	34.4407	45.3239	31.5821	55.3676	50.7721	62.8422
GANAB	7.6376	4.45272	4.57492	3.69249	4.93316	3.27893	27.6308	16.5508	35.8371	22.4704	20.8076	20.4705	3.26254	5.1907	5.22659	6.83467	9.40451	8.37247	14.8319	8.70635	12.1622	4.16182	2.62611	4.86933
GAP43	22.3483	15.4873	26.1922	13.1207	11.0214	11.3626	3.71737	2.55011	2.45346	12.5996	11.5412	17.7528	25.8882	27.2344	25.5517	2.09684	1.80958	2.53299	4.57283	6.67176	6.41568	5.09887	3.04913	4.5482
GAPDH	12.431	9.94484	17.2046	16.4024	19.1908	9.87426	23.5854	37.6186	19.4815	35.1169	18.8929	38.8393	2.37151	2.59444	2.78653	8.12986	7.25997	8.60953	16.5871	22.8238	14.4142	11.69	15.4425	9.2468
GAPVD1	17.1829	12.2686	17.8874	3.52787	5.63047	4.50156	11.8237	6.38481	7.95736	24.325	14.8626	20.9438	7.22824	9.94606	5.60189	3.76899	2.93981	3.42224	9.48745	10.199	11.6221	14.2009	15.9051	20.705
GARS	6.26756	9.95288	9.08796	6.10021	9.38822	4.00784	19.1504	27.4808	13.8457	14.73	17.131	10.3847	0.964154	0.748183	1.41538	12.5237	12.7116	11.1586	20.5264	30.6869	29.5169	13.7585	9.16317	8.888
GART	25.4368	14.3463	34.7466	10.9407	7.9211	17.0894	0.942447	1.06497	0.745476	4.1045	3.99778	2.88136	36.009	33.6324	57.1102	15.8753	13.4305	18.0026	3.66233	2.69914	4.64383	12.8292	17.6529	7.67184
GATM	39.7696	61.1258	49.1154	12.9261	19.1952	18.6135	19.5625	15.6696	25.2356	0.0212024	0.0135059	0.0305739	40.9242	40.5559	36.3407	2.53395	3.82626	1.52037	6.94364	6.26317	8.38098	0.571334	0.508488	0.5222
GBA	21.5036	23.0948	30.062	3.75398	5.24431	3.3035	0.672312	1.00309	0.755007	1.56529	0.859342	1.26162	45.456	57.32	61.3201	6.16697	4.89041	6.03747	5.21367	4.68709	6.73085	2.27731	1.68065	1.6556
GBE1	39.0026	42.9419	47.3102	9.15721	7.84773	7.64627	10.1324	12.3818	10.4769	4.5053	2.98251	4.38817	25.6759	41.3382	26.8313	6.52406	9.29679	6.98727	23.795	27.7687	31.0286	6.74857	7.39644	10.5075
GBF1	24.9254	18.8686	20.0899	18.1316	10.2625	9.60974	19.2056	30.8442	12.6181	11.2576	11.7529	15.1865	27.711	21.8917	25.7713	14.9707	11.3777	16.333	19.1093	22.8356	26.0459	8.58042	7.99695	12.2014
GBP1	8.01013	11.4705	12.2475	0.214983	0.344188	0.256045	1.53897	1.50819	0.847974	20.7369	27.3934	14.0181	6.88688	8.07831	4.31807	8.22049	7.89167	7.20115	12.6023	9.41393	16.9501	1.6084	2.16812	1.17092
GC	1.9201	1.83753	1.37671	11.8444	11.4536	9.70059	3.6003	4.22315	3.27627	4.65677	3.35753	2.47275	38.0909	52.794	29.749	15.0232	20.5367	11.7331	6.89958	4.83661	7.96902	3.33802	3.89547	4.10911
GCA	5.6164	3.2519	5.05476	1.18596	1.12073	1.55717	2.31603	3.27023	3.55974	3.21551	4.09656	4.84578	44.326	23.8917	45.1682	30.334	17.1691	28.5443	28.1445	35.1525	25.8648	16.6116	25.1998	10.4653
GCDH	28.8317	18.6253	17.8756	15.7341	23.9316	22.4683	11.2746	11.252	8.38829	4.10403	5.29009	2.80716	29.3475	35.3344	47.2201	14.8946	16.4585	10.322	5.02664	7.96723	6.02192	1.92391	2.0201	2.58958
GCLC	7.48499	5.89069	10.2844	7.29337	6.25771	11.4579	13.2809	18.7128	18.4339	2.6397	2.81392	3.64278	66.4405	65.1781	106.637	6.16094	8.70541	3.62263	8.14589	6.26419	10.9725	1.88539	1.23682	1.48569
GCLM	5.69985	8.65237	8.73786	14.0149	9.7123	17.4485	11.3812	9.9472	12.6787	23.0981	33.9543	34.6703	11.194	10.4664	15.2462	2.98592	4.49083	4.12057	25.4016	17.7303	17.5525	21.3448	16.2647	21.5583
GCN1	9.44981	14.0519	10.1585	9.03923	13.5769	5.88454	39.1592	32.6588	58.1123	8.68779	10.2777	7.52363	1.79109	1.64601	2.15468	7.47006	6.74547	4.35505	15.9077	15.2555	20.4891	1.7704	2.1298	1.22335
GDA	5.95782	7.18513	3.96195	1.79086	2.22246	1.67267	4.25956	6.75567	5.20519	11.6623	10.4144	8.23358	9.02226	9.35608	11.8101	5.1245	4.30971	6.4415	96.4146	107.599	126.207	1.02237	1.35668	0.931375
GDAP1	0.0998673	0.129628	0.0665116	2.40735	1.94273	1.31682	0.338327	0.295021	0.403286	0.0960135	0.0894846	0.0805553	0.40559	0.215774	0.351241	20.6381	25.6532	16.8201	81.9485	70.0659	95.1422	33.3829	41.0276	22.667
GDE1	1.14498	1.83655	0.696148	14.5419	19.4861	9.08869	12.0996	15.4512	11.9786	29.0166	17.7001	18.8318	0.437572	0.240665	0.617415	30.6599	37.405	36.2093	13.6616	16.6808	10.5058	17.6246	26.9656	19.105
GDI1	16.6386	26.0394	19.8499	2.63558	3.14689	2.83325	3.42512	4.08617	5.37401	8.7942	10.852	5.58432	15.1145	21.0545	14.4192	5.97994	3.85706	7.42709	5.84811	5.86565	9.01193	0.0366161	0.024899	0.0268396
GDI2	13.2572	20.0051	16.0412	12.3748	10.0112	9.02122	10.2144	6.85386	15.8527	11.758	11.9814	13.3924	13.7008	11.5223	16.071	6.02989	6.62685	4.87215	12.7079	17.0286	20.2818	5.60646	7.00808	7.0305
GDPD1	14.6996	10.3632	15.2288	4.22148	3.66424	6.12114	4.63663	7.03376	5.43413	2.80681	2.60191	2.49244	13.5623	10.3752	12.4909	5.14526	7.40918	4.05961	11.4785	13.8776	6.48538	4.35991	4.33375	6.09079
GDPD2	26.5361	20.7513	35.2931	11.887	14.8944	19.0905	16.0962	24.9974	24.1282	8.53873	10.0586	12.0482	12.7717	8.77414	11.3796	9.1573	9.08404	10.9338	5.83446	4.36418	5.26852	6.21141	3.84486	7.70836
GET4	3.09995	2.34666	3.64864	9.51298	8.58071	5.46996	6.76902	8.40036	3.52666	2.63935	2.03494	2.77131	25.8622	17.7674	34.1123	14.4228	8.01908	20.4227	1.18728	0.641131	1.6052	1.93607	2.21487	2.2381
GFAP	30.9387	28.3089	48.419	11.9566	8.58487	15.5795	32.2001	22.8621	37.2233	30.2562	16.8224	25.2336	9.42945	6.082	13.7481	15.0582	15.0432	12.6037	12.5725	6.75141	14.9864	16.1421	22.9541	13.7047
GFM1	14.1074	15.885	21.1612	27.2709	27.789	15.3535	13.6547	19.5944	21.7792	3.77722	2.28522	2.91223	29.9099	47.4372	35.9817	11.4672	10.7563	7.76331	19.307	29.5397	10.9278	1.23301	1.33781	1.51537
GFPT1	2.27817	3.03452	2.75431	8.93031	7.71579	7.64435	8.44179	13.0763	11.464	6.06069	9.50922	6.70312	13.8161	19.8676	10.5693	7.79743	7.891	12.5539	37.7747	58.3619	55.1133	35.1893	50.7782	21.0432
GGCX	0.499429	0.77811	0.750142	3.15595	4.80967	3.75874	9.76989	13.5606	9.94574	33.2986	21.6108	33.4651	4.30582	3.58244	5.14976	6.76384	10.254	7.39288	3.85139	5.32262	6.08135	28.9369	44.1866	21.4422
GGT5	0.692171	0.643027	0.531587	2.43924	3.09539	2.31727	9.46664	8.17917	6.89171	28.8037	46.2587	27.1619	1.38431	0.7586	0.910873	6.79708	10.2976	7.29327	30.1321	24.7987	17.2958	11.6077	12.3738	13.8944
GGT7	8.88597	7.97072	12.3515	12.6392	19.793	19.6666	7.10567	9.87689	10.0048	22.3904	20.644	32.3765	10.5116	9.32376	13.1605	5.36955	4.67151	7.54959	0.613112	0.60882	0.712436	2.98715	3.19924	3.34262
GHDC	0.574066	0.824358	0.382902	10.1598	12.395	9.14383	13.1891	11.3426	15.9852	28.2526	27.6593	36.1351	0.122234	0.10231	0.0793299	1.39419	0.803056	1.19761	27.1518	38.8542	38.7728	10.77	9.44528	15.1749
GHITM	29.8195	19.2038	35.0976	52.9905	34.6028	45.4658	6.11549	7.72386	6.60473	0.703859	1.06635	1.022	4.06527	5.0328	4.08153	18.1115	28.1816	22.0961	6.03127	6.76105	6.95405	1.46274	0.824985	1.38521
GIMAP4	2.56261	2.91881	2.88037	5.68857	4.54517	8.67507	13.7878	10.2857	18.6549	44.5837	48.8191	67.6334	10.9189	17.3174	5.98358	5.95332	4.34593	6.44745	6.92371	10.981	9.24316	4.19125	3.26917	5.88032
GIT1	1.77906	2.52448	1.77906	1.59125	1.23163	1.35416	22.5726	17.8324	16.2748	54.5642	31.2107	84.1925	2.88363	2.23482	3.19507	5.21163	4.02859	7.75491	8.86674	4.79691	11.7396	4.85928	7.54646	4.15955
GIT2	19.3547	16.1418	26.3611	28.3014	39.6219	36.5371	7.18022	5.75136	4.65996	0.787462	0.489014	1.05992	46.7278	46.6811	35.5132	26.1648	35.2178	30.953	1.69171	1.01164	2.70504	3.33377	3.85717	3.21042
GJA1	3.96434	5.56197	2.51735	4.98456	1.3399	2.9895	3.09515	4.98278	6.88277	50.7483	30.9564	66.0183	2.56048	2.66546	1.77953	2.75566	2.78046	4.19136	13.4106	15.905	7.36243	25.221	37.226	41.9927
GK	6.43033	9.51689	5.5108	14.5422	20.9699	8.98708	9.40978	6.39865	12.2327	2.53265	3.1101	2.88976	34.9125	34.3539	47.7952	12.2427	16.1971	10.7123	12.1847	9.37	19.3858	15.4873	20.4587	14.5271
GLG1	35.4383	37.1039	35.899	8.09043	7.20048	4.57109	4.23418	5.47903	4.65337	2.34686	1.24383	1.38465	36.7139	38.1458	52.3541	16.4183	12.2152	24.0857	3.34947	1.94939	3.87869	0.378133	0.360739	0.566443
GLIPR2	19.1469	17.3662	10.3776	17.7213	21.7795	17.5796	9.76401	12.869	7.86003	4.13393	3.32368	3.67506	43.8857	52.7068	40.4626	14.8477	15.1298	23.103	3.75838	4.87087	4.25449	4.75539	6.44831	7.57534
GLOD4	18.2742	23.9209	28.2154	18.0887	19.6805	18.5952	1.99142	1.79825	2.44347	7.1253	5.09459	4.7027	53.927	39.6363	85.7978	15.6925	25.0452	25.0608	11.1039	14.6461	6.16268	8.49527	11.8849	4.70638
GLRX3	21.4949	19.066	27.0191	0.680037	0.933011	0.967693	0.656913	0.781726	0.799463	6.62657	10.6423	6.14283	46.1185	67.702	27.7634	8.44094	7.90916	10.0447	5.32581	7.71178	5.28853	5.48496	6.21994	6.49967
GLS	30.3628	23.4704	43.9957	17.44	11.3535	16.3413	5.78106	5.28967	5.30123	1.70624	1.16707	2.38703	32.2569	20.6121	47.6111	9.65863	8.82799	12.2954	5.3975	3.07118	4.63645	10.1215	13.826	14.1397
GLT8D1	9.88634	5.98123	15.6303	30.4042	44.6941	27.7286	11.1917	16.9666	14.6052	10.5376	7.16555	5.93266	15.1448	10.2228	15.3266	0.519609	0.77006	0.356971	3.52307	3.47375	2.71277	3.858	4.17436	2.48069
GLUD1	32.3578	30.3516	27.763	4.43113	4.1697	6.36311	4.98498	7.57717	2.62708	6.09267	6.05002	4.78884	25.24	30.8686	33.4178	12.8882	11.7025	18.4301	22.1612	11.6568	21.3855	9.01343	12.9613	12.3033
GLUL	2.11632	3.3459	2.49514	0.647366	0.665492	1.03643	9.50253	9.22696	7.71606	3.67532	4.96536	4.63091	20.2814	14.4809	21.1737	3.05194	2.92376	3.57687	3.47543	4.30605	4.78914	7.28406	3.82413	9.74607
GMDS	25.1387	14.1279	22.0969	2.40824	3.85078	3.04402	15.6962	15.8846	8.66432	7.23338	5.71437	8.01458	27.4529	27.2607	42.4696	20.7431	28.2106	18.3576	10.7858	12.8351	7.04311	2.51177	2.4339	3.3507
GMPPA	4.28676	6.87596	4.40678	24.2389	26.3962	19.8032	12.8235	19.3506	17.2988	17.0226	9.805	18.6397	1.93795	1.66276	1.55811	18.5388	29.0873	21.7645	61.4211	41.4592	53.1292	8.30064	5.87685	7.8275
GMPPB	11.9436	12.29	8.42025	8.75992	11.3616	6.15822	4.66948	3.62352	5.48197	0.788433	0.765568	1.16925	19.4313	23.6284	16.4	5.49042	4.55705	4.44175	5.31709	4.7907	3.32318	3.49516	3.86215	2.19496
GMPS	5.56589	5.98333	6.92397	14.0323	9.48585	17.1615	1.1037	1.38735	1.6434	14.7248	13.1787	17.3164	4.2266	4.0998	2.48524	1.42134	0.744781	1.19108	10.1636	6.42337	7.07384	8.93925	12.6848	8.42077
GNA11	0.939954	0.489716	1.50769	0.190416	0.141479	0.201651	24.1229	37.4387	19.1777	73.2668	70.1164	95.4667	3.7248	2.65205	4.0265	0.165417	0.133987	0.261027	10.8204	7.90968	10.6039	9.99318	6.79536	5.26641
GNA13	41.2799	24.8092	37.8537	1.17876	1.1434	1.09153	16.2639	11.3034	18.9475	30.4236	36.3258	34.1961	20.1665	12.6444	24.0788	5.7408	3.13448	4.35153	15.0272	11.2253	21.0531	13.8946	10.1569	11.7687
GNAI1	10.4335	12.781	5.84275	0.297036	0.469614	0.197826	22.9761	33.7749	20.4947	9.7034	11.091	13.6527	10.4534	6.15708	13.1191	7.45033	9.43956	6.22847	8.27944	10.5894	9.55448	1.48249	1.98357	1.2275
GNAI2	4.02965	6.43535	6.0888	14.5426	16.8839	12.4048	12.9003	11.507	11.9972	68.2731	73.6667	90.3936	0.347634	0.352848	0.557604	4.53301	7.06244	5.01805	7.01383	7.23126	4.15219	0.971483	0.689753	1.0084
GNAI3	5.90248	6.03233	4.94038	17.255	16.3578	17.6864	10.7405	10.4182	10.0101	44.3759	59.9962	38.9176	16.3966	11.0513	17.0196	0.0746181	0.0661116	0.0845423	21.3977	18.0383	15.3422	14.528	20.9203	10.097
GNAO1	5.47964	3.53985	5.69882	7.83468	7.34109	6.34609	3.03982	3.66603	2.43186	30.1327	20.3998	33.9896	13.5555	10.37	11.4409	5.70373	6.78744	7.1867	5.59967	5.77326	8.15312	7.92092	6.79615	11.8972
GNAQ	21.4247	16.3899	13.9689	4.30776	2.82158	2.72681	3.66788	5.26708	5.00299	6.35406	5.12137	5.80761	18.2076	24.9809	21.2483	4.42098	3.329	6.13632	4.74794	5.31295	6.42396	8.92087	8.01094	8.4213
GNAS	5.98176	5.03066	4.88709	2.09088	2.81014	3.16977	13.8778	9.54791	17.8468	6.6278	8.24498	4.91783	8.06587	10.0097	9.17896	6.77473	5.16234	4.68811	7.486	10.1061	7.99505	1.7957	1.17439	2.7977
GNAZ	42.2722	52.7134	48.2325	18.7484	25.5915	11.4365	1.36859	2.20207	0.766413	2.14621	1.30919	1.44869	4.55234	6.99694	6.10013	20.8397	26.0913	30.947	6.01997	5.03871	9.22861	2.44517	3.31321	1.3693
GNB1	13.8151	11.9638	20.0042	18.163	26.6451	14.7484	0.212146	0.157624	0.144047	6.94447	8.79864	11.132	24.5639	38.6144	14.9594	3.55332	2.35585	5.10967	11.7648	8.61184	10.953	0.0740491	0.10204	0.0617569
GNB2	32.3624	22.1682	36.1812	0.0534135	0.0351461	0.0858889	21.0546	18.5491	17.4753	0.481982	0.334014	0.32823	9.64699	12.0298	12.2324	19.5759	16.0914	22.571	18.6696	24.8119	28.9378	10.8255	14.9608	6.15968
GNG10	32.6747	30.0607	39.667	2.74045	2.89665	4.11889	11.6087	16.4031	12.9902	10.0549	13.8255	7.75236	17.2827	18.0086	18.5271	14.3111	8.18593	13.1233	16.3036	23.9989	23.2653	7.21055	4.7878	4.77338
GNG12	0.758394	0.466412	0.772803	5.54156	3.39698	7.44786	5.88206	8.28194	4.18214	0.795759	0.763133	0.643769	9.7831	12.3267	8.83414	5.998	4.5045	4.40253	6.08019	3.87308	6.88277	2.18707	3.25873	1.56375
GNL1	2.3297	1.64942	2.09673	11.2788	17.64	10.0607	20.7408	28.1868	32.2935	9.06245	10.4128	13.7115	8.01754	5.59624	5.47598	8.48272	12.0539	10.3574	25.4694	19.7133	26.6665	9.20224	11.2083	6.03667
GNPAT	20.6538	19.1874	20.9842	11.3578	14.2654	7.99589	17.0453	23.0282	9.69879	16.1934	20.7762	22.4279	4.45883	4.11104	5.03848	12.6993	17.5759	12.6739	7.5294	4.33693	9.83339	16.3394	19.1334	14.6564
GNPTG	19.1057	23.9777	10.4508	0.750524	0.526868	0.418793	8.51175	6.49447	13.4145	1.12313	0.908609	1.68694	20.4271	29.3742	11.1124	4.11865	2.17876	3.645	0.106664	0.16053	0.145384	3.07585	4.22929	4.08473
GNS	36.8567	49.9777	42.5327	19.5655	25.259	16.9437	10.2062	13.5742	10.2572	2.7595	4.35449	3.12099	27.9753	25.4855	37.2072	4.26548	5.66029	2.20525	2.22595	2.77353	1.82305	8.09503	11.9726	11.6649
GOLGA2	8.71339	13.2356	4.58324	10.3168	14.0824	15.1141	2.47931	2.84625	1.91899	0.268774	0.268237	0.334893	0.027239	0.0399323	0.0269393	0.74767	0.485986	1.10057	11.0114	12.641	8.82009	2.87452	2.41459	3.33444
GOLGA7	27.4729	25.7421	44.1765	3.83566	3.19127	4.54909	0.289339	0.39408	0.40276	3.70793	2.60668	4.84998	21.1178	16.1551	32.3525	7.48849	10.4764	9.12847	16.5477	9.13432	26.3274	8.64322	10.4842	8.16784
GOLGB1	59.6474	34.5955	48.553	4.31259	5.87375	3.96758	0.285311	0.453929	0.337237	4.14499	4.87451	6.19676	6.01021	4.85024	3.48592	4.64982	4.25923	5.73787	6.33889	10.0345	6.25014	1.14554	1.68967	1.49378
GOLIM4	16.8332	10.6386	18.6176	8.03344	10.1462	4.51479	14.7329	18.0478	12.9502	15.2475	21.5905	18.1751	10.6154	12.5474	7.04861	5.85839	9.05707	6.59069	23.1227	33.5741	27.4235	11.3786	15.1335	8.82976
GOLM1	0.863265	1.31821	0.597379	11.8685	15.073	15.073	16.8395	11.1478	23.6764	0.686396	0.494892	0.66855	2.68114	3.39969	1.95992	10.7244	10.3383	11.5287	37.3493	53.5962	58.0034	8.43539	7.63403	9.81879
GORASP2	25.4043	19.1803	34.3721	11.8647	8.48325	14.9732	2.17413	2.76115	3.17423	0.0226444	0.0325174	0.0121374	4.92267	4.72084	6.69976	2.45126	3.76759	1.61048	17.3991	18.4256	17.4165	4.72478	5.32483	4.63974
GOT1	9.50963	5.01157	12.4101	26.7598	34.092	21.4346	50.1236	75.3859	62.0029	36.7644	39.9261	56.5804	5.05946	7.02759	8.0243	16.2537	20.951	24.1692	4.31429	4.52137	4.7112	1.67861	1.37142	1.09445
GOT2	1.08272	0.684276	1.41294	7.76525	4.04569	6.5927	17.2424	24.2428	12.9663	34.3526	44.7614	52.2846	9.21488	10.2285	14.2646	1.47668	1.20202	1.32015	23.9205	18.4667	22.6049	40.6658	56.7288	59.4534
GP1BB	1.30853	0.717072	1.13449	38.7678	50.6696	54.1199	11.0611	6.74726	11.9017	88.7683	96.8463	53.7936	2.70012	3.46156	4.25539	0.0888929	0.0943154	0.0866706	4.43929	2.60587	4.23509	0.042784	0.0652029	0.0353396
GP5	6.06785	4.19895	5.813	7.32182	4.67132	3.94646	21.0212	16.1232	33.2975	33.5944	44.479	41.3211	17.3328	22.238	16.1022	7.72057	4.53969	8.88637	3.43602	2.53234	4.47369	19.1746	25.2913	12.847
GP9	20.1611	22.6208	15.6249	3.54098	2.66636	4.73429	9.08521	4.77882	11.2202	1.06323	0.993059	1.02921	23.9251	35.6484	36.2466	2.75736	4.41729	3.73071	24.3779	35.0066	14.1635	22.0236	28.961	14.6237
GPAA1	26.3054	26.016	18.9136	3.06567	1.98042	2.25633	3.96009	3.68288	3.19975	1.48185	1.6078	0.921708	74.6032	98.5508	117.127	2.42649	3.80231	3.04767	0.628068	0.911955	0.962828	0.159479	0.199348	0.154535
GPC1	44.5528	52.4386	69.7251	0.458814	0.487719	0.551035	13.5865	14.3202	13.2468	2.99584	4.57764	2.62735	43.3015	47.5884	63.8265	12.5887	13.3315	20.0161	3.54586	2.91824	2.58848	7.42352	10.4523	5.60475
GPD1	16.7235	12.2583	17.5262	5.08116	4.14623	2.90134	1.15386	1.01078	1.05693	4.40082	5.9499	6.26236	54.0628	37.5196	47.4671	6.13863	9.31844	8.72913	13.2722	15.0109	9.75508	2.72129	4.16357	2.67503
GPD1L	10.2617	7.27558	11.0109	3.09047	1.59777	4.21849	8.66564	6.53389	9.01227	2.14394	1.58866	2.7614	25.9246	40.7016	20.3767	2.52343	2.47044	1.79416	15.4314	16.3881	19.5053	6.29238	5.93371	4.35433
GPD2	10.511	9.60704	5.85462	29.8929	38.1134	46.1845	3.77194	3.91905	4.22458	23.0542	36.8868	35.4805	4.81799	6.03213	7.29444	9.77931	8.16573	9.30013	22.6899	32.2651	17.1082	11.9883	8.43973	8.22394
GPHN	2.47308	2.40137	1.69406	10.5575	5.64828	15.7624	18.7661	13.1175	13.7368	76.8869	63.893	82.1921	2.13171	1.11275	2.92896	4.25965	2.77303	6.53431	4.21894	5.05007	6.50983	5.08035	6.06594	4.31322
GPI	23.0974	23.0974	21.5961	0.568783	0.721786	0.667751	8.67893	11.8815	8.2797	10.7307	13.1773	14.7654	21.1361	12.9142	23.757	31.865	27.3083	48.148	5.85319	7.49208	3.13731	7.09432	4.55455	7.17945
GPM6A	45.4079	66.2501	72.698	1.10761	1.1353	1.33356	17.9357	21.4152	27.047	28.5643	29.1071	32.4776	14.3172	22.3777	8.14647	1.12682	1.1088	1.62713	8.37473	6.46529	10.4768	19.0595	14.7902	18.7736
GPR17	5.39337	5.74394	3.71064	7.35055	11.261	7.49756	0.771551	0.779266	0.840218	21.9668	17.5515	14.1466	3.07631	4.18379	3.38702	6.86621	8.44543	5.00546	24.7363	29.9309	16.4496	8.28986	6.28372	9.95613
GPR37L1	49.2936	78.2783	77.4896	8.5837	9.30473	11.9657	9.7914	10.2418	11.1818	0.766919	1.02384	0.454783	39.8326	48.4762	55.2478	11.0271	11.424	7.31095	11.0074	17.2156	9.45538	4.77044	5.54325	4.65595
GPR89A	9.02618	9.74828	5.53305	4.60877	2.77909	2.50717	9.91287	15.7714	14.5422	10.8933	13.061	14.9456	11.3507	8.12711	18.252	6.19381	9.53847	6.91229	3.65668	2.79371	3.8834	12.5517	19.1413	13.5307
GPS1	1.59848	2.50322	2.09081	26.4966	31.8489	17.0903	0.929011	1.32756	0.562981	1.80576	1.78409	1.19361	15.0592	23.5827	13.5834	3.60813	3.49267	4.35863	46.6784	27.4469	48.4989	9.0236	11.7126	12.7955
GPX1	3.29667	4.20326	2.69668	2.22656	2.51378	2.02394	4.30182	3.25218	3.35112	3.23328	3.33028	5.04069	18.1532	24.8517	15.7388	28.2607	32.3303	31.8781	15.1842	9.74826	20.529	7.76363	7.8335	5.83049
GPX4	40.1862	54.6935	46.8974	14.2515	18.9688	13.9095	3.91111	2.74951	2.85511	2.23773	1.39858	2.71436	4.18291	6.42913	4.04069	5.26496	7.90798	6.14948	7.48622	4.12491	4.36447	11.4278	15.4847	17.3589
GPX8	56.2733	84.016	66.515	12.8437	16.7482	15.4895	26.6391	17.9281	27.4116	0.864615	0.729735	1.23726	20.9915	30.0388	33.2925	12.9889	10.1054	10.3262	29.3681	32.8336	25.5209	1.32021	1.8034	1.68986
GRAMD2B	17.3013	11.142	13.7718	4.61481	2.64429	5.72236	7.97028	8.97453	6.05741	8.55515	8.02473	5.37263	3.0964	1.99408	2.60407	23.1462	29.9049	17.5217	31.0016	22.8792	21.9801	4.31783	3.88605	2.38776
GRAMD4	12.2558	18.9107	17.5013	5.30834	6.90084	8.0209	10.8611	6.95111	17.0845	14.9045	7.82484	19.8825	24.9008	18.9744	31.1758	2.30894	3.05011	1.77327	4.06098	6.24579	4.62546	3.33335	4.58336	5.07336
GRB2	19.9862	22.7643	30.9187	4.56132	2.71398	4.16904	10.0058	16.0693	16.1493	5.17246	5.42591	4.28797	35.7496	25.9542	56.6273	8.56471	11.8792	6.59482	6.188	4.14596	9.50477	4.00818	5.25071	3.94405
GRHPR	24.8025	18.3538	33.1609	13.6232	14.713	8.20115	5.76189	3.72794	3.60694	11.4899	17.9587	11.9954	30.793	19.6152	31.4705	15.3096	10.334	8.75711	25.4889	13.7385	40.5019	4.55205	6.2181	6.57771
GRIA1	19.828	18.9754	24.4281	1.79748	1.1432	2.07968	5.33024	5.87393	7.03059	10.8144	12.0905	12.7718	39.3196	63.4619	61.3386	4.58938	7.25122	4.42875	29.5972	28.6797	20.5405	54.3569	43.703	50.0084
GRIA2	23.8222	36.7814	20.4394	4.86646	4.14136	4.97352	16.3224	13.2538	25.6914	21.487	17.4474	24.3233	12.3715	15.4396	14.8829	0.0193637	0.0110373	0.0261216	25.0085	18.4313	24.8835	11.4372	9.63015	6.9424
GRIA3	4.39227	5.69677	6.88269	5.08737	6.25746	3.62729	26.7359	28.2599	16.2554	1.89707	2.42825	2.57242	17.6335	12.5374	12.6609	1.25258	1.03964	1.88764	34.1181	19.7544	54.6913	12.3639	19.8441	14.0578
GRIA4	37.4636	57.7689	54.3972	20.5033	26.0187	16.6897	7.12435	5.92746	3.97538	17.1197	21.0401	24.7722	11.9141	7.54162	12.2358	0.3083	0.172956	0.280245	0.0111611	0.013304	0.00765651	5.83412	5.4724	6.10832
GRID1	59.1242	47.122	74.1418	2.28439	1.31809	1.56709	2.6175	2.4081	4.11471	1.74901	1.77	1.02317	23.7858	18.0297	12.6779	3.94022	4.82677	2.69511	7.73263	6.44901	5.42057	1.31127	1.95247	1.32831
GRIK2	6.19123	5.24397	3.65283	6.7115	6.51687	5.5437	4.08569	5.22151	5.10303	16.2183	17.759	18.5537	10.1333	13.1024	5.33012	0.0870128	0.126865	0.0584726	3.60653	3.39014	5.29439	3.48517	4.21706	2.96588
GRIK3	3.5163	3.77651	3.22093	7.52896	9.08746	10.1265	33.6993	43.7416	50.9533	7.95097	8.83352	6.67881	17.3856	16.951	24.7572	5.44185	5.78468	7.83082	19.728	15.9797	20.5566	2.77834	1.55309	4.32587
GRIN1	3.48757	3.32365	5.5243	2.50362	2.7665	2.87917	3.01009	1.83616	2.88066	2.9487	3.74485	3.70651	78.6556	58.9917	116.332	3.41211	3.75673	4.67117	6.57754	8.0838	8.24166	1.35708	1.88228	2.14691
GRPEL1	8.93524	4.691	6.26361	0.0734478	0.101064	0.0473004	4.16798	4.26384	6.05607	0.458539	0.727702	0.447534	3.09902	3.89546	3.4554	5.85434	8.19607	8.76395	12.3595	16.71	16.3393	36.2902	52.5844	49.9352
GSDME	14.014	19.017	12.1221	30.2213	34.8754	34.3314	5.69719	6.17006	9.04144	2.45534	2.13615	1.97164	24.2534	17.1471	23.453	1.89742	1.43824	1.21624	6.05267	7.60215	4.03713	0.425242	0.523898	0.471168
GSK3A	22.276	29.1816	24.2141	13.2885	13.448	19.0557	11.0814	7.65724	5.85097	3.08911	2.74622	2.65354	33.7845	45.8455	41.9941	16.6554	12.6914	26.4321	29.2628	30.3455	43.3967	9.49593	13.6931	8.64129
GSK3B	31.6674	46.2661	26.9173	3.85806	3.96608	3.76161	16.9994	15.5544	9.46865	12.3022	6.69238	10.666	21.0649	29.2802	11.0591	5.70396	8.22511	4.181	23.2596	20.9569	24.725	27.9523	41.8167	35.6672
GSN	12.2417	9.12003	8.8752	17.2514	21.3744	23.4274	16.6918	16.575	24.6204	10.658	7.64181	15.5074	6.36895	4.64297	6.2161	23.0937	29.7447	30.6915	12.1812	13.0339	17.4313	6.72465	5.56129	10.5577
GSR	18.6705	13.4988	27.7444	7.62397	9.56046	10.6126	18.3109	17.0657	22.4674	8.23542	11.6614	7.66718	0.426322	0.44977	0.484302	17.6275	18.6499	24.6961	0.279516	0.309145	0.331785	14.6315	9.64218	22.752
GSTK1	23.9037	30.2142	26.1984	8.16971	9.05204	8.3331	13.4067	10.5377	20.8876	0.904649	0.924552	0.626922	44.6967	40.3611	46.6187	11.8339	18.9698	6.27197	20.8573	11.2838	33.184	1.8833	2.31081	1.40494
GSTM3	33.0084	20.7293	27.463	17.0261	26.0159	10.5051	14.7612	18.1858	16.2816	2.35505	1.64618	3.39598	27.9743	18.1833	44.5911	1.87502	1.30876	1.70439	24.4162	36.2581	15.8217	3.54444	4.86652	4.00522
GSTO1	43.0513	40.3821	62.7257	2.74125	2.93588	2.62612	16.479	8.91516	10.0687	7.7472	10.3812	5.90336	43.9295	40.6348	64.9717	13.6673	17.4122	14.3643	2.39374	1.39794	3.61934	8.13664	6.85919	11.4483
GSTP1	38.6945	52.0828	41.2484	7.24103	8.63855	11.5929	3.47445	3.70724	3.19649	3.22133	4.00733	1.86193	25.4879	23.1685	18.4277	7.01524	8.08156	11.028	0.445241	0.391812	0.350404	0.848758	1.33085	0.581399
GSTT1	46.7374	30.426	52.1122	9.20643	8.27658	5.32132	14.1502	21.8479	15.4237	1.08882	0.592318	0.77524	35.132	47.9903	21.2197	5.6767	3.71256	7.6011	19.8526	16.1401	20.4879	2.14057	2.72495	1.17089
GTF2I	1.93637	2.56375	2.99362	11.9413	13.5414	12.1443	21.468	19.1494	14.3191	2.7521	3.28051	1.48338	26.0041	37.784	17.7348	5.01782	4.67159	2.64941	29.4333	36.88	41.0301	2.474	1.86045	3.28053
GTPBP1	30.1059	46.9953	27.577	9.3203	9.01273	13.3933	0.07589	0.0839343	0.0676939	13.9247	13.8551	13.5766	44.8154	68.0298	66.0131	4.8022	4.12509	2.50675	5.12026	5.24827	5.07418	1.26617	1.31175	1.63842
GUCY1A2	27.5338	32.2696	21.0634	2.42948	2.08692	3.3454	6.13143	5.09522	8.65145	2.08331	2.99164	2.73539	15.5561	11.9627	16.1939	5.69788	8.16506	5.60671	13.5422	18.4986	11.416	1.49352	2.28807	1.37404
GUCY1B1	35.55	55.1024	53.6804	11.5998	8.53746	7.20348	30.8875	23.2892	23.8452	0.213466	0.18849	0.30056	9.03302	12.7998	12.2307	0.425074	0.411047	0.539419	25.1089	14.2619	30.7082	1.47655	1.56662	1.79253
GUK1	22.7899	13.446	26.1172	12.2686	18.7464	16.6608	3.66644	4.51339	2.47851	3.46323	3.34548	4.91086	40.1569	25.098	32.246	7.00613	7.62968	6.2845	9.75746	11.8943	9.49401	16.0016	25.3466	16.3057
GYG1	18.6255	27.3795	20.6185	15.8025	9.41829	11.6622	31.1516	47.6308	33.9864	3.71121	3.4774	2.36775	11.5469	16.997	9.82637	9.10878	10.1563	13.5903	22.101	17.725	23.0734	6.41926	6.81725	4.60903
GYPA	12.688	9.08458	11.6475	1.72067	2.58961	1.78089	38.0833	49.7368	36.1792	17.4772	13.1429	17.4248	19.7234	27.8495	25.1671	7.33638	5.49495	6.25059	19.3623	22.0149	19.4204	0	0	0
GYPC	18.2038	17.8579	12.1237	6.54397	5.18937	6.82536	23.1147	29.7487	19.0697	2.33719	2.72049	2.65972	5.45462	4.32551	5.88553	1.27225	0.863859	1.72263	11.7371	12.3827	7.81693	1.10842	1.74576	1.1461
GYS1	39.4059	43.0313	28.057	3.41399	3.79295	3.64614	1.18869	1.5144	0.924804	7.15142	8.14547	9.10376	21.3664	21.9647	22.6698	18.5814	19.1574	24.8804	3.79121	2.01313	5.59961	0.908115	1.32948	1.01709
H1F0	1.31262	1.74842	0.983156	7.14529	5.70909	4.67302	52.1223	81.5193	36.3292	5.1606	8.17439	5.81599	5.60026	5.20264	5.40985	4.45946	5.86419	6.85865	19.0335	27.827	18.3864	7.06835	7.48538	5.8738
H2AFY	23.3016	18.2219	29.1737	8.56378	13.3338	10.9702	0.244753	0.12874	0.200453	21.1548	33.8265	25.3646	20.1731	26.4671	11.5793	5.72143	5.99033	7.9299	8.3137	7.4075	7.00845	17.6414	14.6071	11.4669
H2AFY2	13.8372	12.6334	14.1832	7.52092	9.80729	10.1232	3.75788	4.5583	5.28733	6.44245	4.61923	6.94496	47.8963	66.1926	68.5396	5.65874	3.61593	4.39118	13.9886	21.6544	17.9194	6.20346	4.19974	8.9826
H2AFZ	19.109	18.5549	23.1219	0.096559	0.0659498	0.132962	19.4166	11.5529	30.2123	9.63738	8.18214	7.81592	11.2704	9.07268	5.92824	13.9304	13.0389	20.0737	1.61255	1.37712	1.32229	15.1883	13.8365	19.8207
H3F3A	24.9502	19.2366	23.4782	12.8309	9.50769	20.4909	7.9736	5.00742	12.1996	1.24017	1.06159	1.50557	6.38657	5.55632	6.97414	13.2868	13.1938	15.0805	12.4571	7.43686	6.4403	5.78591	4.09642	6.74637
H6PD	6.60619	7.29984	5.16604	8.66642	6.98514	10.0271	0.750865	1.07299	0.643492	6.4656	7.67467	7.75873	10.8202	8.8942	14.802	6.86419	6.21896	5.5394	8.33821	5.82841	5.46153	4.62509	2.66405	2.75193
HABP2	10.4687	7.27575	10.5734	22.1436	32.8833	25.7309	6.52789	7.50054	5.92732	14.5697	15.065	21.9419	15.6287	8.95523	8.20505	10.0165	7.47234	10.8679	8.4009	7.62802	5.35978	6.15038	8.70894	6.64857
HACD2	22.9743	15.209	33.2898	1.01501	0.910464	1.54992	16.8408	21.9435	26.6758	14.6342	23.1074	10.3464	10.8567	14.6674	17.3816	12.0784	17.9968	7.57316	10.2595	5.63244	11.2649	3.78043	4.54407	5.08468
HACD3	5.53384	3.34244	3.2705	15.0471	20.118	20.4641	17.682	15.1888	10.5208	32.3469	37.1666	37.1989	4.42813	3.16168	6.00012	12.4203	6.63242	13.476	19.4691	22.7205	23.7524	12.114	9.42469	9.96982
HACL1	36.367	37.2762	51.2775	7.02446	9.34253	4.91712	15.4191	16.8839	19.4589	1.54893	2.1654	0.954138	13.1039	7.44299	16.6157	17.8334	19.1531	21.2396	2.36617	1.47886	2.88673	2.6654	4.11804	1.61257
HADH	9.14404	13.3686	10.3419	0.562329	0.50947	0.604503	6.12651	8.02573	7.59687	4.43361	4.91244	2.34095	23.5669	13.551	27.1727	4.73186	2.73975	3.52997	23.6368	26.6387	12.8348	4.59264	4.43649	2.7464
HADHA	16.0851	25.7683	8.95939	16.0755	24.4187	12.1531	5.18623	4.30457	4.9684	5.01289	4.65196	7.84016	16.3725	19.5978	18.9102	20.9725	16.6941	23.3633	12.0719	11.0458	15.5486	1.56941	1.31673	2.01983
HADHB	35.532	24.8014	46.8312	4.74192	6.5723	2.58435	2.43662	3.59645	3.43563	3.76289	3.08557	3.0931	61.7686	46.2647	36.0729	14.5696	22.306	22.7577	19.6962	15.7963	20.8976	0.433641	0.281867	0.435809
HAGH	0.206454	0.111692	0.212235	9.25831	13.4616	5.92532	1.02656	0.561527	0.825352	4.18725	2.22343	2.77614	12.5373	11.5468	7.00834	0.190073	0.278647	0.149017	1.54781	2.27992	2.27838	2.74874	1.91313	2.70477
HAPLN1	6.84547	9.09763	9.87117	13.7845	20.3598	11.5377	31.9821	17.2703	16.5987	41.8426	63.8518	23.0134	1.82035	1.6638	2.21537	4.85298	4.31915	6.96403	2.2433	1.71613	1.82156	12.4477	9.57229	17.7504
HAPLN2	2.50649	1.52395	1.90243	14.5426	16.8694	18.4545	5.18409	7.87981	4.5931	16.3746	10.1195	9.12064	1.1866	1.399	1.33848	1.40148	1.67757	1.63272	23.7462	16.9786	19.2344	7.75666	10.8283	12.3486
HBA1	2.37248	2.81851	1.63939	7.36224	8.29724	4.82963	49.0664	33.7086	76.3964	25.6549	33.377	36.5582	13.4161	16.8238	8.38504	5.75389	9.21774	4.99438	39.7426	63.31	48.3668	14.2373	20.4448	17.8393
HBB	14.3101	12.9936	20.2345	1.11326	1.49065	0.778165	35.1328	29.7926	25.5064	14.2019	19.8969	12.2846	2.1061	3.02857	2.06819	2.4445	3.33674	2.13404	24.2483	25.6789	35.7662	9.08749	8.17874	10.2325
HBD	17.8992	17.2369	23.9849	9.14274	6.19878	9.1336	22.0494	29.6344	29.8329	1.03284	0.626932	1.51414	6.12688	7.29099	8.79208	9.93789	10.6634	10.6932	16.8768	13.9402	24.0494	3.6718	2.60331	4.76232
HBM	48.9864	71.9121	37.7685	9.53143	11.7713	7.17717	2.47475	2.16045	3.13055	1.68194	1.37583	2.08056	21.0188	21.3971	27.5767	4.71205	7.52043	7.57227	3.17819	2.38046	3.84561	0.614495	0.962299	0.827724
HBS1L	16.1394	24.8386	22.1433	6.8034	6.93947	4.72836	10.6449	10.2404	10.3256	9.73964	15.0867	5.98014	5.94044	7.33644	4.15237	12.5288	12.6541	11.2258	5.95933	4.89857	5.80439	16.6266	18.3724	23.4601
HBZ	19.6918	17.5454	17.7226	27.4658	33.0414	17.1661	24.8287	35.4305	22.0479	2.0532	1.3818	3.15372	6.78911	5.18688	3.98521	0.74977	0.432617	0.778261	8.74861	10.892	10.3584	3.43894	3.91695	3.32545
HDAC2	4.44304	5.94923	6.53127	5.9428	6.39445	8.8726	105.266	115.267	111.582	3.10824	3.5838	4.51938	1.99513	2.99469	2.25849	1.01387	1.21664	1.22982	27.1152	42.842	31.6434	0.232574	0.218154	0.230946
HDAC6	21.9341	20.8154	34.5462	12.7558	9.54135	18.8276	10.6135	13.4472	10.9743	0.743769	0.99442	0.803271	26.602	40.4085	36.9768	5.33005	5.14883	6.65191	27.1864	34.7442	23.7609	3.70484	4.64958	3.11577
HDHD2	19.2183	13.3375	13.1453	3.48896	2.15618	3.41569	15.0304	21.1778	9.43907	11.5385	8.58466	16.5462	8.33672	8.27836	12.5384	7.58067	10.3097	10.81	1.00289	1.54345	0.895585	9.46638	15.1746	8.32094
HDHD5	34.1757	29.0493	19.0017	2.87279	2.38154	3.22614	26.6135	21.7166	29.3281	2.59718	3.82306	3.71917	25.3638	20.1896	35.7883	9.12044	13.5895	10.5706	7.85955	5.62744	11.0977	19.3782	12.2858	23.2151
HDLBP	6.1106	5.03513	3.68469	6.88308	10.1044	8.83099	0.963177	1.0595	1.0123	1.55476	2.21243	0.915756	18.1914	22.8303	26.323	5.2068	6.98232	4.64446	1.62691	2.28581	1.58461	5.31029	4.24824	3.8712
HEBP1	2.61777	1.47904	1.40574	8.96097	13.9881	12.1332	9.73118	10.4221	14.0324	13.8961	18.8292	21.8308	2.54489	2.68995	1.48876	5.11852	5.79416	6.70014	25.3558	18.738	28.3225	19.8539	14.9897	21.9385
HECTD3	72.7845	39.8859	89.2338	6.04883	8.66193	6.59928	1.70855	1.70684	1.17719	3.80743	2.21973	5.8901	13.2312	9.24858	13.3899	4.68911	3.51215	2.99634	14.0435	20.7283	16.0377	10.323	8.7023	14.4109
HECTD4	32.4486	24.1093	19.7936	3.53841	4.21779	4.87239	2.52139	1.7675	4.03171	5.96053	5.44196	6.96786	38.718	21.1013	38.3696	0	0	0	8.99045	10.4919	13.0182	1.03927	1.44459	1.21491
HEPACAM	11.6682	6.09078	9.63789	3.20371	2.1593	4.29617	1.35634	1.22477	1.06744	5.1738	5.97574	6.20338	5.6744	5.16938	5.64603	20.6186	16.2062	31.5877	52.4351	61.2442	74.4579	4.90017	3.78293	2.9009
HERC1	20.8204	16.6979	27.9826	9.77176	13.1039	15.1462	9.33453	5.00331	7.68232	7.93058	6.02724	12.2686	17.842	25.068	27.2804	5.63661	7.79544	6.90485	7.63468	6.99337	10.5359	2.59899	2.79391	2.54441
HGS	0.074683	0.10127	0.0809564	14.3972	7.71689	11.4602	10.2173	7.92862	7.23385	10.2007	8.58896	11.2003	23.4555	25.1677	36.0745	20.3105	17.6701	27.7848	25.3152	15.2651	35.2388	8.69576	12.5306	4.78267
HHATL	58.4401	60.7192	59.492	0.657505	0.65619	0.595699	17.3702	20.0973	10.8911	16.1698	16.9621	9.57253	12.8715	13.3606	13.9012	6.23959	7.92428	4.53618	16.1196	18.1023	16.2002	8.01359	6.98785	10.5859
HIBADH	27.814	16.3268	20.6658	8.33911	6.47115	5.54551	4.38066	6.26873	5.1429	4.97844	7.39298	2.89745	19.3694	10.8856	16.4834	4.13987	3.19184	6.23879	0.429199	0.582423	0.575126	8.07204	8.52407	4.88358
HIBCH	3.5845	5.39108	2.95004	11.8728	8.56031	12.0272	17.4269	23.9621	21.2434	19.1902	24.3332	13.7594	14.7522	22.084	15.0915	3.19516	2.12159	2.42832	24.2126	28.7646	17.3604	14.8653	11.8328	20.1127
HINT1	64.4787	41.2019	103.359	15.5064	18.3286	9.86207	5.92056	4.34569	6.98626	10.2649	6.08707	12.5642	8.41978	7.36731	5.60757	0.999493	1.29334	1.06846	0.230832	0.21352	0.238219	2.37784	3.16253	3.13875
HINT2	9.7847	15.3424	8.00389	4.85854	2.57502	4.50872	9.24065	8.39975	5.1378	1.16726	0.653664	0.827585	45.0982	51.412	64.7159	2.57769	2.76586	1.89976	24.3563	16.1482	21.945	13.2032	8.68771	8.26521
HIP1	14.7585	16.7362	9.29788	3.5397	2.28664	2.01055	5.08977	3.67481	4.98288	13.9914	15.7823	18.5386	29.7612	28.9576	23.0054	10.7917	14.3421	12.896	6.44163	9.35969	9.13424	8.18789	11.5204	5.44495
HIP1R	9.92808	7.69426	6.21498	3.18562	3.80044	2.55486	4.40237	4.99669	4.78538	13.2148	20.1261	15.5538	33.6346	32.6256	27.5804	7.19032	6.55757	8.16821	19.8442	17.3637	31.3538	30.6344	31.5228	36.5468
HIST1H1B	12.1168	12.5045	11.0505	2.24084	3.52484	2.52094	5.94322	3.17962	8.64738	14.425	21.1903	10.6168	15.8932	15.5913	9.56772	14.7531	17.63	15.9186	23.806	28.7576	17.3783	8.59422	12.9945	7.45978
HIST1H2BD	20.1808	14.9136	31.1188	8.7675	6.48795	8.07487	2.85217	3.61084	3.77912	2.9713	3.39619	2.88216	13.9871	19.7078	19.442	2.61522	4.18435	1.96403	1.1581	1.45805	0.623059	34.3121	54.2817	34.1062
HIST1H4A	10.8496	17.4027	14.4299	14.5087	12.3324	13.2029	9.41721	12.4401	13.25	5.65403	6.01024	7.53683	0.379667	0.557351	0.473824	2.72095	4.26917	3.80661	21.5679	26.4639	25.3423	4.65392	5.41716	6.67372
HIST2H2AB	35.2739	32.4167	56.2619	1.50695	1.70436	2.3207	3.35701	5.15637	5.22351	3.34618	2.11144	3.28261	55.3235	70.7034	53.4425	0.408744	0.620882	0.229714	33.3332	31.0332	36.4332	0.293488	0.290847	0.278227
HIST2H2BC	8.68972	13.8253	12.7913	6.07893	6.92391	7.46493	6.65278	8.46233	6.97211	1.24874	0.837904	0.975265	41.4979	44.7347	53.5737	2.73215	1.56279	3.49169	3.47447	4.27707	3.88098	4.1985	2.84658	4.26987
HK1	17.2625	13.7755	9.61524	4.61837	3.52382	5.8561	3.3185	3.46452	4.84501	0.84191	1.11974	0.870535	41.977	34.2532	45.9228	10.7778	13.2136	11.3813	0.291883	0.34413	0.466429	1.21469	1.80989	1.80746
HK3	0	0	0	0	0	0	9.01864	5.96132	13.546	0.676103	1.04187	0.356306	0	0	0	12.5225	10.018	9.01621	19.5227	11.9284	13.5097	9.92411	5.61704	11.5219
HLA-A	46.1866	42.5378	74.3142	6.3561	3.7056	6.24169	3.55254	5.68761	2.53296	2.81882	3.82514	3.15144	16.7911	10.5112	24.7836	3.41365	3.47851	4.60842	9.48464	14.9573	6.11759	11.72	14.1695	17.3339
HLA-A	6.83418	5.48785	6.59499	36.8575	43.0496	44.5239	1.69791	2.05956	2.3516	4.51161	4.77328	3.69501	1.39277	1.6184	1.19221	15.7693	22.897	10.5812	18.5474	10.7204	24.2414	2.12194	1.62752	1.75696
HLA-A	0.0447626	0.0585495	0.0246195	14.6802	11.5826	16.6767	33.9388	42.3216	30.8843	15.2979	12.07	17.7914	0.074953	0.0503684	0.0657338	11.4236	7.848	11.9376	27.9608	40.4873	24.8292	0.579203	0.912244	0.342888
HLA-A	0.0433882	0.0385287	0.0607868	18.2949	21.277	26.4545	19.7295	27.0886	31.3304	14.5497	13.6331	19.3656	0.264949	0.369338	0.349202	4.30682	5.72807	6.93398	23.7826	26.3512	18.7169	1.8361	2.91205	1.68554
HLA-B	9.2925	12.8422	12.7958	6.10536	5.07966	8.72457	6.44695	3.78436	5.73134	14.2682	15.9518	20.6746	3.4516	2.54383	4.01767	6.54935	4.58454	5.71103	20.6664	32.7769	10.7879	1.33375	1.12035	1.08968
HLA-B	4.86199	5.50377	4.42441	0	0	0	0	0	0	0.000268421	0.000199973	0.000179573	8.73641	4.63903	10.9642	0	0	0	18.3284	20.7844	12.1884	19.0374	15.0205	14.3923
HLA-DPB1	62.033	41.8723	33.932	2.89268	3.9514	3.89355	3.02073	2.8848	2.89084	9.13323	5.827	14.1565	5.41897	3.32183	7.58115	22.1425	23.936	27.3017	6.54813	9.28525	5.98499	7.3628	8.61448	5.6399
HLA-DQB1	61.7619	52.6211	40.5775	3.41097	5.05848	4.8163	3.81525	5.34898	4.09376	0.494444	0.442033	0.629922	42.0846	47.1768	59.1289	2.2374	3.31806	2.27096	0.250456	0.156285	0.301549	1.31747	1.67582	1.10931
HLA-DRA	62.132	99.2248	45.2942	6.70548	3.74166	4.21104	11.1221	13.1908	8.13027	0.379363	0.281867	0.583839	28.5149	27.4884	35.7292	3.43721	5.46173	3.96998	0.0435684	0.0543734	0.0663547	3.25853	5.20062	3.76035
HLA-DRB1	17.4874	16.8228	23.6079	11.4805	16.9566	10.1143	11.2161	10.3749	6.04549	9.74757	11.8433	10.7613	1.97081	1.32241	2.01219	6.99124	4.91484	4.53033	2.63417	1.87026	3.45867	10.1412	14.1064	8.26506
HLA-DRB1	0.0343988	0.0259023	0.0521485	68.0613	66.0875	49.1402	15.4251	16.6128	15.9495	20.4502	25.1333	15.2763	5.00688	3.16435	3.97546	5.36329	3.18043	4.37108	4.43506	4.36853	6.1736	5.7462	5.60255	7.18275
HLA-DRB1	29.5456	43.5502	15.866	15.3763	17.7903	16.0221	13.0955	7.54299	13.6586	23.1545	17.3427	36.7925	7.52522	9.15066	10.3923	12.4607	11.4888	6.80355	4.21095	6.5354	4.54783	14.0924	10.2311	21.9982
HLA-DRB1	6.52528	6.79282	7.21696	4.79858	4.94254	6.68923	11.3906	9.79587	9.46555	5.02532	7.14601	4.03533	20.4625	12.3593	19.6235	14.7976	21.5453	15.6559	35.7765	53.6648	29.0505	8.2865	9.18973	10.8802
HLA-DRB1	1.09717	0.811909	1.22225	10.2752	6.28843	7.93246	5.56589	6.58445	8.78297	1.69443	0.901438	2.51115	1.80013	1.4473	1.60391	19.7774	25.9282	25.0778	39.0548	37.9613	23.3157	15.2187	19.1299	9.80086
HLA-DRB1	1.61757	2.3196	1.8958	5.25661	4.36299	3.93194	23.0636	30.9052	36.6942	0.383695	0.430506	0.240577	3.60349	3.06297	2.17651	7.29831	3.91189	5.89703	82.0172	91.2031	112.856	0.539121	0.611902	0.36822
HLA-DRB3	36.8867	30.948	52.5267	0.791249	0.986687	1.19399	17.7591	19.8369	12.6267	5.37172	3.99656	6.12913	11.7388	9.9897	8.40497	1.42619	1.02828	1.27644	19.1416	21.228	13.3417	0.408387	0.462294	0.471687
HLA-DRB4	12.5237	11.4091	11.6846	3.53286	3.22197	1.89715	6.59774	8.92014	7.31029	0.514674	0.661356	0.622241	12.3471	10.3469	12.9398	1.11048	1.01942	1.62574	17.0297	9.75801	17.9493	5.26646	5.55085	7.44151
HM13	17.622	24.0012	25.8339	6.7384	6.63733	10.8488	7.31448	10.8474	7.86307	1.92308	1.12692	1.53654	3.92016	2.9166	3.31253	4.54498	5.41761	6.52659	2.31679	2.21022	3.4636	3.36856	3.69531	2.32094
HMBS	10.6983	15.2557	14.6352	12.2465	11.475	13.8508	0.89518	0.960528	1.37589	19.1276	17.999	24.445	53.2579	62.6313	75.36	3.69182	5.40852	5.15747	3.16538	3.06409	3.27617	6.91444	6.36129	6.7001
HMGB1	7.73539	6.1419	10.1411	15.7434	20.4664	17.2705	17.4855	27.9418	10.5962	14.0277	19.5125	15.2902	5.23199	3.78273	5.01224	6.90799	4.40039	7.27411	27.0308	42.6276	39.2758	18.5282	16.9163	23.1047
HMGB2	5.4428	7.88662	6.77629	2.94974	4.09718	3.42759	6.91379	6.78243	6.24315	8.38373	7.02557	6.24588	36.1666	37.1069	30.163	1.11518	1.00813	0.925602	11.3036	6.10397	17.0911	0.0477891	0.0537149	0.07025
HMGCL	18.0212	21.5713	11.8039	7.11539	6.52481	5.67096	4.30429	6.68456	4.64863	30.0781	41.8386	47.3429	25.6553	18.7797	39.4579	8.19664	10.2786	8.97532	21.8535	18.8596	26.5739	9.58826	9.16637	5.62831
HMOX2	4.5324	6.63997	5.91025	6.16482	8.29785	4.69143	7.98502	7.21846	9.20673	1.42349	0.874023	2.27331	9.81296	13.1592	9.20456	21.6996	21.8298	25.8008	3.05608	4.73386	4.28156	11.825	8.51399	18.7189
HNMT	0.907168	0.801029	0.908075	6.63724	9.52444	9.32532	45.7315	59.7711	55.015	32.9825	52.5082	25.2976	5.52781	3.51016	3.36091	27.352	15.2077	28.9384	7.9941	9.17723	6.25938	15.7103	19.9521	10.4316
HNRNPA0	16.379	11.5636	12.661	2.43922	3.85884	3.02463	4.09989	3.14052	6.04324	1.42653	1.35521	1.44651	55.3728	46.5132	76.1377	17.5644	9.32669	19.6019	1.99538	1.64619	3.07288	1.63117	2.47448	2.61313
HNRNPA1	12.873	15.6664	12.1006	11.2672	13.2502	14.7149	23.0599	22.714	14.2049	4.67223	5.5179	4.23771	3.5777	4.55799	5.54901	5.63337	6.13474	4.51233	4.16545	2.42846	3.17408	5.96677	3.36526	8.68762
HNRNPA2B1	17.692	18.3466	12.1013	11.8342	17.1004	13.4555	20.8402	12.6291	21.0486	4.02978	4.38037	3.21979	23.9304	38.1929	14.5018	0.400082	0.232048	0.546512	16.5121	22.9518	10.6338	9.23975	9.79414	11.7068
HNRNPA3	16.1073	25.8039	13.5784	4.69747	3.19898	6.1255	18.4988	20.0342	14.503	18.8583	21.7058	28.5137	10.627	13.7195	7.25827	17.5746	24.5518	21.0017	20.1753	17.8148	23.2016	3.46041	5.55396	4.33589
HNRNPC	11.5681	14.8997	15.374	25.8776	32.1659	30.2509	16.9817	15.8269	23.8083	15.9561	11.4086	25.7532	7.14588	5.86677	4.99497	12.4065	8.759	15.8431	17.277	24.3606	24.447	5.73287	7.33807	4.74108
HNRNPD	0.506183	0.373563	0.446453	5.50542	8.05993	7.34423	16.5429	14.9879	20.232	5.35367	7.55938	5.87298	6.27448	8.31368	8.25094	2.61581	1.69766	3.30115	0.986414	1.22118	1.43326	14.9167	11.2323	18.7801
HNRNPDL	39.9377	36.2634	35.4247	11.7191	6.70333	16.2544	0.322555	0.280623	0.318684	4.13452	4.01048	2.43523	2.65681	1.80663	1.43999	4.57287	3.75433	7.16569	2.42964	2.30573	1.66188	0.0871542	0.081925	0.0662372
HNRNPF	28.232	40.8517	32.9185	34.6018	29.9998	46.4356	10.9539	12.1698	5.70697	7.95636	7.44716	7.07321	20.536	17.4146	20.3923	23.2151	21.5668	23.0062	9.65009	11.2038	7.44022	5.97193	3.73843	3.64287
HNRNPH1	29.8825	23.6968	35.351	8.14747	7.54456	8.86445	11.4541	18.109	16.4023	11.0121	8.06084	16.7384	26.1046	34.3014	23.8335	2.72206	3.27736	2.73839	7.99966	8.70363	5.58376	8.35437	6.85059	4.90402
HNRNPH2	18.1783	28.14	28.249	6.90471	7.80923	10.4675	2.65375	3.63564	3.44192	0.938017	1.30478	0.717583	14.8951	13.8376	9.86058	30.3265	25.353	16.7706	31.5121	24.1067	22.9723	7.47215	11.7238	4.55801
HNRNPH3	27.7709	20.0784	20.2728	10.7356	14.5039	8.10541	4.28815	3.85076	4.18952	7.40827	6.91933	9.65298	18.4623	24.2779	17.7238	8.95983	12.49	13.601	21.1328	23.8589	18.8293	2.6295	2.82145	1.45674
HNRNPK	10.3813	11.8451	14.9491	4.46961	4.36234	5.13112	44.0092	25.3493	31.2905	5.26132	6.22414	4.15118	0.722466	0.838061	0.541127	16.0723	10.4791	8.80759	3.03858	2.23639	4.59129	0.597503	0.604075	0.911789
HNRNPL	3.94378	2.89868	5.87624	8.9751	13.6511	8.6161	45.1017	65.3975	69.9076	10.5053	9.58081	15.2852	0.656096	0.751887	0.689557	5.93125	9.14005	7.03446	36.5391	53.5297	32.0082	0.571779	0.808495	0.468858
HNRNPLL	19.8687	28.8891	11.504	3.73418	3.78272	3.45412	2.32317	1.73541	2.10247	11.5411	7.2709	7.12087	23.6578	25.9053	17.3648	4.55816	6.231	4.98207	21.8558	13.179	27.1886	9.85217	5.73396	10.6798
HNRNPM	4.41884	6.66802	6.18195	10.4748	10.3386	12.1717	31.4346	29.1398	29.7685	14.8544	10.205	22.6975	13.2776	10.808	21.3106	5.99995	8.92793	3.28198	2.84998	2.53648	3.01243	18.5264	27.1226	18.3411
HNRNPR	6.44384	5.6448	8.64763	6.06697	3.67658	9.50694	27.2144	31.3782	32.1402	10.7935	6.21704	11.236	1.25969	0.7218	1.96385	13.996	14.9057	8.59352	47.865	67.9204	32.4525	16.1016	8.79148	13.7669
HNRNPU	0.535671	0.462284	0.788508	7.59476	8.54411	10.8377	26.242	33.5636	19.7603	8.81301	10.8929	4.75021	2.64735	1.83461	1.9961	17.4458	15.1779	24.4242	25.2391	39.6506	26.4506	13.223	17.7188	13.8577
HNRNPUL1	2.64296	2.79625	3.83229	11.1095	8.94318	8.25439	5.3716	3.52914	7.4719	14.3113	17.4455	10.8193	0.952875	0.721326	1.03863	25.7721	13.9685	31.7255	27.3534	16.0017	20.4877	9.71527	14.2426	8.98662
HNRNPUL2	44.6203	33.2867	32.3497	2.65251	3.64455	3.54906	3.76717	2.92332	5.19869	10.2267	13.1822	13.4276	19.6287	21.3953	18.8239	2.9198	4.20743	3.68187	17.323	24.0444	12.6631	9.45292	5.97424	13.6027
HP	18.5684	26.757	17.1572	11.9581	18.2242	16.2272	11.1389	10.4706	8.7552	12.3899	18.8823	15.4255	7.65291	9.05339	10.362	8.3521	11.9686	6.63992	14.9776	13.5397	10.1248	7.72376	12.08	8.26443
HP1BP3	1.16984	0.983838	1.5208	2.09789	1.51468	1.53776	6.04017	3.90799	8.63744	3.90068	6.18647	5.01237	54.9485	65.7734	55.1134	14.2183	22.6497	13.095	1.69798	1.73873	1.48064	9.64908	12.9877	12.3798
HPR	52.1109	67.0147	74.3623	12.6367	18.3865	10.0336	3.36531	2.19755	2.83359	9.20287	11.4208	14.3105	21.558	32.3585	13.6031	10.6324	11.2172	10.1434	13.4105	18.6405	18.6808	16.5991	22.4585	10.5072
HPRT1	9.70876	14.8932	7.71846	14.1149	15.1453	14.8207	2.0347	2.49454	2.58203	5.58673	5.64819	8.05607	20.2953	11.7915	16.013	14.0323	14.6497	13.7096	1.96178	2.0893	2.89755	3.49811	3.78495	4.93583
HPX	8.76971	10.4886	7.55072	7.26014	11.0427	9.07517	9.19491	5.06639	8.63402	5.09496	2.87356	7.05142	40.3586	54.4438	52.1837	9.93872	14.3813	6.90741	22.3621	16.8163	15.0944	0.491954	0.520979	0.312883
HRAS	23.0369	29.4641	17.5541	1.32932	0.837469	1.38515	7.30294	8.84386	11.3999	0.456619	0.559815	0.355706	27.94	39.7307	35.9309	8.70654	12.668	10.3869	17.0676	15.8046	9.14823	3.20591	4.64536	1.75363
HRG	16.1485	21.752	14.9535	22.1637	11.7246	23.0059	4.74197	7.04657	5.34894	4.90744	2.65493	4.54429	45.5295	70.844	45.2564	7.55226	4.21416	8.86635	4.04378	5.71386	5.88774	1.5261	1.74128	1.3216
HSD17B10	9.79846	11.6798	12.9536	6.84359	9.82056	8.72558	3.25865	4.22321	5.00854	18.2437	21.9289	21.637	6.98743	4.62568	8.5037	6.53471	7.5868	4.09073	1.60365	1.65016	1.30537	3.01962	3.60845	3.96174
HSD17B11	22.8621	20.3244	12.0026	2.28215	2.32551	1.6363	12.4982	9.5736	19.2597	14.7183	14.159	21.3415	27.4971	16.8282	33.3264	14.9222	9.75909	16.8024	23.413	19.5733	20.7908	37.9244	47.8227	33.8665
HSD17B12	2.71223	2.9048	2.62273	27.3207	26.0366	41.1723	8.61704	9.70278	6.09224	0.52888	0.307808	0.466472	6.0847	8.35429	7.76408	24.9966	13.6731	21.0221	9.54687	12.4109	6.87374	9.03747	5.71168	6.37141
HSD17B4	4.97601	7.99645	7.62325	51.3691	62.208	37.1912	3.4503	5.44802	5.26171	5.89255	6.42288	9.41041	8.29983	10.3333	10.2669	38.5957	25.3188	26.4381	7.24061	4.77156	9.50692	2.92442	1.67862	4.4188
HSD17B8	8.71199	13.2684	11.857	40.0026	40.2026	32.3621	11.8557	10.599	17.9733	4.88893	4.34137	7.42139	10.1591	7.48723	12.4042	2.53029	3.3324	2.7985	5.45868	6.55588	3.62456	0.0222991	0.0264691	0.0306613
HSDL1	6.20161	8.84349	5.04191	6.29921	5.27873	5.22204	6.54597	4.16324	3.98649	5.22158	7.22667	3.57156	1.61645	2.59279	2.29213	28.0301	16.1454	20.7423	1.93563	1.61045	2.11758	0.835835	1.09578	1.17435
HSDL2	5.12485	6.89292	6.89804	2.09395	3.12837	2.03532	29.3065	29.3065	42.6703	12.8102	18.2545	11.8622	6.01804	9.12335	5.94583	19.193	15.6423	28.8278	34.2307	35.5657	18.1423	2.64866	2.02887	3.79288
HSP90AA1	30.2358	43.7365	27.5029	16.5556	14.612	2.03114	0.959192	1.41577	1.35054	5.82286	9.0429	4.11094	54.742	54.5719	47.2743	7.31676	4.93593	5.78646	2.97571	6.38026	4.73675	9.13426	12.3404	9.38089
HSP90AB1	50.8398	40.7121	61.2462	17.2225	3.07463	0.813613	1.93015	2.55359	2.02473	2.82791	4.1231	4.52749	25.0454	33.2236	31.8736	2.75864	2.42555	0.769687	0.557745	0.747378	0.356399	4.99194	5.03188	3.77391
HSP90B1	34.1561	54.8083	55.3156	1.90194	1.73267	2.03317	6.0638	3.34115	9.46559	2.62756	3.41846	3.37904	37.2236	28.8111	50.438	5.32144	4.76269	7.31697	5.23068	5.42944	5.3719	2.54592	2.79796	3.44972
HSPA12A	4.93825	5.61478	6.91354	15.0061	7.92324	10.8194	10.9875	6.35077	10.537	2.78985	1.86641	1.60416	29.3039	34.1097	20.6885	45.9011	50.3076	66.4189	6.52715	8.49836	4.84315	0.903708	0.752789	1.33749
HSPA13	21.9957	28.7484	16.1449	44.1101	31.8034	28.6716	13.7412	20.3369	17.9047	18.6144	16.5296	23.9009	0.372071	0.37021	0.470297	19.77	30.426	20.4224	7.39629	8.5723	11.3903	12.6913	14.3412	12.7801
HSPA2	39.8842	22.4149	46.3455	8.0227	11.4323	7.42099	9.63315	8.70837	11.6754	1.13491	1.38119	1.55142	59.733	70.1863	86.6129	9.26008	13.1586	10.2046	15.7282	25.1493	13.2903	8.74006	9.2732	7.24551
HSPA4	2.47707	3.97569	2.54395	21.5252	23.2041	21.0516	6.79372	5.86978	7.575	6.61652	5.366	3.89051	5.64636	4.64695	3.01516	21.1671	32.3222	24.067	12.0359	14.8402	14.5995	2.39391	2.16888	1.66616
HSPA4L	10.5357	9.91411	7.10107	17.8316	23.5021	11.2161	30.9215	32.4676	18.12	2.12956	2.34465	1.84207	15.7235	24.0256	9.38695	10.3091	5.79369	8.94826	14.8924	23.9768	12.1373	3.04253	3.0547	2.35796
HSPA5	35.6654	46.7217	20.0796	5.58547	5.37323	8.12128	5.82794	3.97466	3.82896	5.20706	5.47262	4.23854	68.8947	61.6608	37.8232	28.3539	30.9625	29.9134	1.40819	1.05614	1.3068	4.57597	6.51619	3.61959
HSPA8	10.035	6.92414	5.89053	12.2705	19.191	7.87765	0.330551	0.457813	0.296504	9.05441	14.4327	11.4086	27.5482	18.3471	32.011	34.3083	22.6778	36.4011	2.20443	2.22647	1.41745	9.60449	10.344	10.0463
HSPA9	3.80523	5.36537	4.61574	15.9413	20.915	19.5122	14.4241	11.4095	12.2028	7.52992	4.81915	11.3401	24.7154	31.1414	37.4438	17.6526	10.8387	9.17937	23.9339	22.0431	21.9953	10.3292	11.7133	12.4364
HSPB1	3.785	4.34517	4.7426	42.458	52.9876	29.8055	7.81913	10.6809	9.4455	0.0400397	0.0448445	0.059459	26.2489	16.8255	19.6867	8.61025	9.08381	10.8145	4.36505	3.07736	3.83688	3.39188	5.18958	4.20254
HSPB6	19.3545	19.7222	22.9157	7.52109	4.14412	10.1685	1.04232	0.595162	1.35918	0.0306736	0.0251524	0.0369617	15.1845	15.2452	18.0392	13.7153	13.1941	14.7576	12.4911	12.9033	7.49465	2.24269	2.38622	2.29651
HSPD1	21.5375	20.2453	33.8139	11.9764	10.8626	14.1202	9.18044	7.72993	6.97714	3.79464	3.13817	3.8933	60.616	48.9777	69.9508	5.74597	9.18206	4.46462	20.2572	20.561	27.2459	8.69078	5.97056	8.82114
HSPE1	1.04382	1.06783	1.46135	1.90955	1.21829	2.12342	38.9129	53.622	47.2014	2.72898	3.74143	2.36875	8.51253	12.9476	12.4283	6.1302	7.07426	4.78769	28.1179	29.9736	18.4172	0.801384	0.70041	1.03619
HSPG2	22.1319	12.5931	24.9206	6.66598	3.60629	8.90575	18.5093	11.7164	21.6189	26.0435	30.1062	39.1173	0.670374	0.514848	0.476636	14.7416	22.0091	16.7611	8.98614	13.2006	7.93476	15.969	21.4304	11.5775
HSPH1	2.1987	2.95725	2.37899	15.45	11.8811	11.9429	19.9868	12.6317	18.7876	7.3519	4.45525	11.763	3.68184	4.0942	5.5338	15.4168	11.023	19.2402	39.7505	28.6601	51.4769	12.0367	13.4691	17.5856
HTRA1	1.8682	1.26851	1.02004	5.4002	5.68101	7.38748	7.64159	9.75067	11.4242	7.27525	8.35198	10.0617	4.75059	7.32066	4.8266	8.13001	5.82921	8.59342	83.6344	47.4207	106.801	13.5998	16.7141	14.2934
HTRA2	26.0382	30.4647	36.792	5.88122	9.20411	5.08137	4.27851	4.59084	4.8775	21.6586	20.0342	30.0838	17.6214	9.32173	24.4938	6.11908	9.25816	7.42244	41.4408	47.8641	62.8657	10.2229	12.3391	7.01293
HTT	30.7297	43.6055	44.681	5.06168	2.93578	7.12179	7.19548	10.9731	7.94381	5.47313	6.44734	6.88519	96.3633	132.403	93.376	0.406167	0.363925	0.514207	7.37382	10.5077	5.03632	2.85502	4.56232	3.44601
HUWE1	30.2685	15.8607	46.3714	4.61696	5.70194	3.56429	3.50358	4.34444	4.58969	2.86948	1.58108	4.18083	92.2656	104.906	131.294	5.16417	7.93733	4.68907	7.95715	6.54874	11.9357	0.249063	0.297879	0.264754
HVCN1	32.007	28.9023	47.8504	5.13575	7.86797	7.93987	4.60104	4.15014	7.27425	1.55732	1.8501	2.23943	19.9415	28.0178	31.8865	1.74739	1.96756	2.35374	13.8268	9.52666	15.0159	6.52566	10.2844	4.23516
HYOU1	18.2741	19.0782	24.7614	17.1573	13.6401	9.53947	8.21833	12.6891	11.3084	11.5785	16.1288	18.514	35.3017	26.8293	19.4512	25.0096	19.7076	38.0647	3.84624	3.327	3.8424	0.242405	0.172592	0.185682
IARS	10.7025	15.2831	8.35864	7.77489	12.0122	5.64457	10.0137	10.1639	11.0852	9.21673	5.32727	14.0463	52.8645	40.2828	33.3047	23.8196	32.2756	37.8732	2.38308	2.874	2.44981	1.68059	2.05536	2.11755
IARS2	57.3901	85.0522	34.9506	6.99203	6.35576	6.95707	6.95145	5.40823	5.50555	4.96527	4.95037	7.59686	71.211	39.8782	58.3218	8.43746	7.60215	8.14215	2.5534	3.01045	3.39857	2.62216	3.76018	1.99284
ICAM1	6.19626	9.20145	4.60382	12.8309	16.4236	7.4291	0.788022	0.910953	0.747833	21.9206	28.6064	18.764	0.839354	1.1432	1.09955	5.9529	7.73877	5.73265	14.8666	15.7883	20.2483	11.5908	10.2927	15.5781
ICAM3	41.1016	37.1147	49.8562	1.38873	1.73036	1.35124	7.18763	7.74107	10.1346	3.55289	5.72727	3.28643	27.1868	43.0096	35.0166	28.9701	36.3575	46.6709	28.6934	39.6256	36.8997	9.1476	13.3463	8.64448
ICAM5	9.79976	9.75077	8.89819	6.91926	9.18878	7.62502	0.114682	0.183033	0.0834885	5.66728	3.66673	6.55137	3.19679	2.11308	1.81258	3.20286	2.36371	4.64095	14.2372	19.6615	8.39992	3.06494	4.37979	3.47257
IDH1	43.3761	27.5004	37.3468	6.62015	9.39399	5.36232	2.97909	2.71991	4.13498	6.33819	7.54244	6.71848	33.0965	36.8695	44.4817	17.8916	26.4617	12.6315	24.9989	38.5732	39.9982	6.29609	6.81866	5.38945
IDH2	23.5726	21.0504	30.4794	1.41265	0.963424	1.4974	16.6364	9.96523	21.7605	3.58776	2.33205	3.91425	8.85128	11.5775	13.6044	3.48227	3.87228	2.9077	13.9487	21.7599	8.52263	19.8336	10.9085	31.0396
IDH3A	33.0827	31.7593	19.7834	8.7188	5.94622	8.8583	7.66921	5.17672	6.24274	15.9509	14.8184	15.3607	51.1647	42.6713	51.3693	8.93925	8.30456	13.534	15.3343	17.4352	8.28055	7.08151	3.88067	5.02079
IDH3B	37.6248	33.4484	26.9017	1.5318	1.28824	1.38934	7.32768	6.31646	4.33798	6.10909	5.75477	6.76888	76.0833	115.57	39.4872	7.83995	4.31197	9.9489	6.57742	7.89948	5.07119	2.49592	2.31123	2.15398
IDH3G	10.8225	7.17535	14.5888	3.0901	4.60425	3.67722	1.71895	1.51955	2.51997	14.7221	18.9768	10.7324	3.25359	3.98565	1.72766	2.97766	3.64465	3.86798	24.8752	21.5171	29.2781	7.81425	7.58763	8.24403
IFIT1	87.1597	128.125	107.555	0.872704	0.592566	0.617874	7.76135	7.41209	9.43004	1.2573	1.51001	1.12654	34.158	27.7705	48.4019	7.02174	10.645	7.52731	1.25437	1.15904	1.96058	0.227742	0.15828	0.171034
IFIT3	45.5392	57.4705	39.2548	5.17136	4.65422	7.92252	0.426442	0.326654	0.278893	22.0853	20.8706	16.5861	4.39056	2.95484	4.63643	0	0	0	7.08248	8.50606	4.81609	14.3671	22.585	8.74955
IFT122	6.88389	4.30932	9.80955	18.6432	25.2802	18.1398	2.18302	1.60452	2.12845	32.1522	35.2709	32.2165	24.7873	19.235	38.1972	46.8817	69.6663	53.914	3.06001	1.97065	3.89234	1.87073	1.46478	1.94743
IFT140	7.2337	5.37464	5.1287	16.3226	26.2958	8.73261	9.94439	7.86601	13.6735	3.20823	4.75781	4.84122	23.7014	16.1169	29.2712	6.87959	11.0693	5.59999	33.7267	17.4367	51.8042	9.46536	11.4247	6.5027
IGF2BP2	59.1784	88.3534	88.1759	7.4487	4.63309	10.4729	3.24929	4.21108	2.56369	1.78729	2.46467	1.7712	18.3815	26.4877	10.7532	1.0588	1.61361	1.25256	4.52	5.4466	6.12009	1.76972	1.35384	0.950339
IGF2R	14.8063	19.9738	14.8063	2.21211	3.36683	2.10372	1.44062	1.60342	1.38156	1.58891	2.29915	2.30392	29.2906	22.0851	15.4654	3.83074	3.67751	5.51626	2.42542	3.02936	3.66239	1.66255	1.71908	1.62099
IGFALS	3.75187	2.53627	2.11981	11.7049	8.42756	8.24028	4.0304	5.52165	2.47467	12.0818	14.2323	15.4163	5.95589	8.95765	8.05831	3.57099	5.41005	5.33506	13.4851	9.53394	7.4977	19.85	22.6885	12.168
IGFBP2	1.93333	1.1832	1.74773	12.9799	9.37147	13.7067	11.1723	12.5242	14.6469	10.07	8.26744	6.11246	3.47376	3.3105	5.50244	5.27931	3.19926	3.71663	69.8323	36.9413	69.9021	3.70529	4.52787	5.43566
IGFBP7	9.99007	15.5845	6.76328	2.33346	2.44313	1.53308	14.0761	18.7212	10.3459	1.524	2.04977	1.22224	50.9353	52.1068	62.3449	9.49283	10.6984	14.7329	8.19705	7.12324	5.43465	1.01565	1.28785	0.999403
IGHA1	26.7384	19.1447	37.9151	0.14659	0.184264	0.120644	3.08359	1.96425	3.1391	0.41052	0.322669	0.304195	65.5137	70.3617	84.3161	24.7504	34.4278	24.9484	0.608392	0.416748	0.466636	1.35325	1.72133	1.46692
IGHG2	0.0420145	0.0662989	0.0513417	46.1522	57.5518	28.799	14.3678	22.8879	7.54311	50.0941	62.4674	54.9032	2.96081	2.70322	3.78391	8.54962	12.5765	6.77985	9.4555	14.0603	14.7128	4.78646	7.51474	4.78167
IGHG3	20.0944	14.6287	13.7847	13.2911	7.65569	21.3323	1.51267	0.983235	2.29321	2.00269	1.66424	2.33714	16.5488	16.7474	19.0642	0.280895	0.17247	0.195784	21.9076	26.1358	33.8472	0.816856	0.446004	0.58732
IGHG4	5.33393	6.75276	6.76876	0.911687	1.06941	0.848781	22.6344	29.8774	12.6979	13.0462	18.4083	10.9458	34.764	26.7335	33.3734	0.103628	0.153266	0.133059	6.28886	5.39584	10.1439	9.57798	6.12033	8.55314
IGHM	11.1152	17.6732	6.18006	5.38642	6.96464	6.63606	19.5884	27.463	11.9881	14.7455	12.519	23.5781	17.7671	17.1453	9.48764	4.65644	5.80658	3.62271	2.4524	2.81045	1.98154	7.88835	4.10983	8.70874
IGHV3-15	4.67644	6.63119	4.55485	3.29216	4.8691	2.52509	10.3519	10.9109	8.6335	6.70948	9.68178	3.73047	2.5921	2.78132	2.22402	4.00283	2.63386	5.3718	18.0484	11.8398	9.85445	9.87703	9.78814	11.6747
IGHV3-30	22.306	33.2359	29.4439	3.27254	3.38708	4.63392	2.14598	2.62668	1.31549	6.96624	6.47163	7.92061	9.77661	8.62297	7.77241	9.27183	8.00159	14.6402	13.4194	14.5064	8.14558	3.97536	2.71119	3.53807
IGHV3-43D	0.326933	0.481899	0.212833	14.3699	8.92372	20.3622	20.8554	28.1339	33.014	13.2845	19.6876	11.0527	24.4648	12.8195	15.951	11.837	8.83044	13.8138	2.4721	2.3485	2.11117	12.8451	12.6524	8.00251
IGHV3-49	14.7629	12.9913	8.85772	6.81588	7.54518	4.13042	5.70852	6.75889	3.60208	15.4585	22.6621	19.1222	0.223865	0.276026	0.245804	7.62818	10.9464	7.94856	0.97284	1.19173	1.14698	9.82201	11.5016	9.9988
IGHV3-7	18.1509	18.2054	28.6422	7.41685	5.8964	11.9041	4.04813	5.47712	5.03183	14.4415	11.2499	10.7734	67.8667	43.7062	48.3211	5.65062	6.04051	5.9614	1.47514	1.11668	1.50022	3.74312	3.20785	5.20294
IGHV3-72	48.4274	39.4199	32.059	9.78456	5.37172	15.7238	3.67167	5.56258	3.63128	0.563939	0.306783	0.540254	70.8891	90.738	110.658	2.40035	1.70425	2.07151	0.333643	0.508473	0.201187	5.18156	5.96915	5.58053
IGHV3-74	14.5633	10.2963	7.63117	6.3668	4.67323	8.82439	2.13406	2.29199	1.25056	9.98365	7.90705	13.8373	9.73587	9.64824	14.9056	3.24586	3.40815	3.8788	17.6509	14.2973	10.0257	6.41961	3.95448	5.2705
IGHV4-39	5.87637	8.92621	7.34547	0.177589	0.109928	0.210976	1.47203	1.27919	0.7684	10.4014	8.2587	8.99719	30.7234	20.3389	38.8344	12.1015	17.6682	7.98699	26.1431	26.8489	21.6464	25.8849	23.0634	14.2626
IGHV5-51	11.0475	9.95378	14.5385	4.30478	2.66036	3.02196	7.44914	6.74892	6.57014	23.2658	27.8259	17.6588	6.64974	5.38629	4.09624	7.95262	8.23891	7.61066	15.0835	19.8197	18.1455	17.863	18.256	28.0271
IGHV6-1	30.1026	28.0857	41.8125	16.6165	14.1572	10.3687	15.2512	10.9656	19.796	12.0937	6.73622	13.7022	11.0491	11.5022	7.8007	12.5684	14.2526	17.5832	16.7324	17.1172	13.3357	2.27785	3.26872	1.38721
IGKC	4.20876	2.41583	3.04714	0.405148	0.305886	0.578956	16.4434	12.1516	22.4287	8.72694	10.228	6.71975	6.17746	3.4532	4.61456	17.7214	12.2632	23.4808	11.1854	10.3353	15.0891	7.07731	6.53235	9.40574
IGKV2-24	32.8949	45.4607	40.8225	24.3391	21.4914	23.0247	20.837	19.2743	27.6716	4.43202	4.8575	6.16495	0.217494	0.338421	0.221409	3.17004	3.03056	4.54901	0.747136	1.02955	0.509547	0.954148	0.575351	1.0591
IGKV2D-29	17.9458	28.4082	13.4055	1.43211	1.50085	1.11275	18.1306	12.7639	19.4722	11.2031	16.4686	11.1135	2.6247	1.56432	2.55908	9.97258	13.6126	13.7422	22.2394	27.5991	21.083	5.55962	5.84316	3.98069
IGKV3-11	27.6882	31.6752	20.1847	12.9017	11.805	13.392	4.56493	4.8297	3.61999	0.42247	0.281365	0.431342	2.04594	2.10118	1.66949	0.510696	0.591897	0.819157	27.8101	40.7696	15.9352	26.8791	22.7935	19.2723
IGKV3-20	20.3608	12.0536	13.4788	0.405375	0.400916	0.629142	8.08903	8.36406	11.3327	2.37023	2.69021	1.65916	8.91346	13.6108	12.7819	3.01142	3.05358	2.43323	44.5291	54.6372	71.5582	1.37523	1.08368	2.20312
IGKV4-1	33.8341	50.0745	27.4056	5.37853	5.77116	5.6098	13.9378	15.68	22.0635	2.35733	1.60062	1.67842	14.567	11.1583	12.4985	4.17819	3.20885	3.3133	22.8744	33.2137	31.4752	0.904714	0.912857	0.519306
IGLC2	0.181211	0.259857	0.257863	10.5677	11.1489	11.783	11.1694	8.68981	7.67339	47.0367	50.2822	51.4581	1.03542	1.24665	1.14518	3.48277	1.90159	5.12664	16.2143	16.2143	25.0025	17.52	11.4581	18.9741
IGLV1-47	1.3498	0.903016	1.80333	7.97787	5.6244	6.27061	6.23141	8.02606	8.9857	9.13399	4.79534	14.112	6.57459	10.5391	7.40957	15.4745	13.2462	22.6237	10.3412	14.4984	5.4188	0.135878	0.149873	0.1193
IGLV1-51	0	0	0	3.73457	2.64407	4.06694	39.1604	27.2948	42.7632	54.6526	71.3216	59.5167	4.32112	3.11553	5.23288	1.90685	1.71998	1.4473	16.3341	18.6536	23.5048	11.6494	14.0375	12.6512
IGLV3-10	36.9552	26.3491	21.6188	7.68337	12.3779	7.1609	21.092	31.9333	15.2073	12.8691	14.6707	14.4391	3.31241	3.26935	2.40481	7.26548	3.96695	4.36655	4.59488	7.00719	6.15254	8.05929	8.38166	5.36749
IGLV3-19	2.73172	4.20139	2.69621	0.836101	1.2274	0.912186	0.612746	0.963237	0.496324	0.569783	0.714507	0.698553	1.97456	2.30036	2.58075	42.0093	23.2311	63.8541	37.1329	47.1217	45.2279	26.1773	35.9415	29.2139
IGLV3-25	1.02796	1.06188	0.580797	49.48	53.5374	72.6862	16.5239	13.5	11.8807	8.65594	6.03319	13.8149	0.229551	0.244472	0.241258	0.325247	0.214013	0.511614	0.519968	0.549086	0.510609	1.65742	1.56129	1.50991
IGLV4-69	1.4713	2.03775	1.94653	0.953052	0.855841	0.847263	13.2783	15.124	17.2884	21.9972	21.9972	16.4539	0.88521	1.11005	1.01091	0.409354	0.435962	0.588242	8.99806	9.36698	7.48639	21.8326	19.2782	27.9894
IGLV5-39	0.780003	0.592802	0.438362	1.20219	0.907653	1.84055	1.67499	0.964795	1.91619	2.12833	1.7431	2.03894	0.275515	0.385996	0.401701	12.8624	7.70457	9.46672	45.6583	36.7093	32.8283	3.81094	3.16308	2.10364
IGLV8-61	5.3895	2.83487	8.6178	33.5828	31.8365	29.1163	8.38203	9.88241	7.17501	25.2355	27.0525	23.4438	4.27736	3.36628	2.71613	17.7703	19.0142	22.3017	6.08779	4.94328	3.37263	15.7131	15.9016	25.0467
IGLV9-49	1.29998	1.27788	2.08257	3.68766	2.90587	5.88919	11.4032	11.1524	16.4777	8.95292	13.2145	12.2118	2.59121	3.61992	2.0626	8.3449	4.54797	9.47146	85.6963	53.9886	62.644	20.0529	11.7109	24.9458
IGSF1	2.07686	1.41227	2.83076	13.4308	21.6639	9.87163	21.9523	33.3895	23.0938	3.14267	1.73161	4.18289	7.56712	10.0037	9.40593	3.71285	3.86879	4.19923	46.9565	57.287	36.4852	1.89863	1.6632	2.33152
IGSF8	12.9791	8.72193	18.6379	17.9267	16.3491	15.4528	1.53804	1.55804	0.913598	2.55513	2.26129	3.07893	34.0177	41.7057	40.7532	5.97453	8.74074	7.47414	0.200466	0.180619	0.270629	1.31052	1.06545	1.70236
IKBIP	59.3843	87.9482	82.7224	13.1118	8.27356	19.6415	16.1833	16.6527	13.1894	2.63271	3.58838	3.20401	43.493	47.1029	23.6602	2.83971	3.68594	2.41943	4.37024	3.60108	5.28799	2.19063	2.13367	3.21584
IL1RAP	12.2602	14.7613	9.56299	8.98696	5.22142	10.8652	3.30241	5.19469	5.01636	0.273018	0.229608	0.229881	1.16208	0.859942	1.86979	7.46091	6.17763	11.5271	3.38722	4.59307	5.16212	4.42967	4.89036	6.4186
IL4I1	6.59124	6.47918	4.10634	4.20229	5.77815	5.51761	0.662182	1.0191	0.845606	4.31543	5.29503	5.96392	19.0757	27.8505	15.6421	0.0836333	0.0553652	0.0776117	1.15682	0.879183	0.90579	0	0	0
ILF2	46.4239	67.9646	64.9007	22.3504	18.7967	20.987	16.4562	22.0842	11.3877	7.25383	10.373	9.86521	22.3327	25.2806	15.0299	6.12542	4.0244	3.88352	18.4162	28.8029	19.337	5.69767	2.99128	4.34732
ILF3	3.41444	3.52029	4.81094	0.639727	0.612859	0.855955	74.5027	40.008	44.4036	2.57502	3.84965	3.6385	5.89328	5.15073	8.33899	3.72299	4.92924	4.12508	32.6727	22.8382	27.445	5.88638	7.85244	5.22122
ILK	0.0774	0.0423378	0.0412542	3.2509	2.75026	2.94206	42.487	24.515	54.4258	3.7906	2.00523	5.87164	8.53301	12.2107	10.1116	0.273196	0.268825	0.23932	3.11078	2.41396	3.35964	1.95093	1.26225	1.47295
ILVBL	1.38895	1.59729	1.01532	7.49171	8.73533	9.18484	22.1946	30.7839	29.7407	79.7111	52.6891	79.2329	1.57112	1.28832	1.52242	1.35829	1.45201	0.907335	2.72171	4.32207	1.97052	28.6231	29.1956	29.0811
IMMT	9.75229	6.62181	14.7747	22.6668	16.2747	33.2522	4.29971	3.58166	4.22232	15.7829	11.6794	9.4224	6.83105	10.1441	5.57413	4.03442	6.36632	2.36014	29.093	43.4068	28.7439	2.18173	3.3795	2.58317
IMPA1	4.2819	6.577	4.85567	0.0339457	0.0202996	0.0291933	17.5692	13.1945	17.7976	3.59555	4.86478	2.44497	7.43521	4.86263	8.87021	5.11658	5.25984	7.13251	19.8181	14.388	28.1021	3.34114	2.34548	3.96593
IMPAD1	4.8642	6.8196	4.334	7.876	6.67885	9.6481	25.2405	33.3426	38.4917	2.66858	2.82869	1.92405	5.23409	3.9308	5.73656	18.2658	18.4668	23.2707	36.4937	42.5517	27.4798	1.80201	1.55333	1.50107
IMPDH2	6.07364	7.03935	4.28192	0.0558621	0.0407793	0.0386007	20.9427	24.3145	11.3091	2.06917	1.1277	2.79337	22.6763	29.2071	18.5492	12.9381	9.71652	19.3166	40.2474	61.6188	27.4085	1.92841	1.44052	1.79728
INA	11.5662	14.1107	7.24043	12.4035	12.3539	17.4765	5.16543	4.80385	8.10973	0.988186	0.599829	0.901225	38.3948	48.4926	32.5587	2.945	1.89069	4.13478	2.07827	3.10702	3.2047	13.9249	8.53594	21.6949
INF2	8.47122	9.26752	13.6556	7.41112	6.10677	8.96746	4.40479	5.10956	3.21109	3.06329	3.69739	2.34341	64.4927	75.6499	92.1601	4.71344	6.20289	6.01906	6.96417	10.7039	5.26491	3.05867	3.80804	2.50505
INPP1	18.2964	9.84344	14.8932	1.5268	2.18944	1.20923	24.0572	28.9408	29.8069	1.47828	1.50341	2.21741	20.2628	20.1007	24.6801	2.1108	2.07492	2.35144	13.5598	10.3732	9.32913	3.36409	4.2623	5.24462
INPP5K	70.2876	41.7508	112.179	22.6594	24.7214	32.9921	6.42021	7.12002	7.82624	7.08475	10.3721	10.9955	30.36	35.2176	33.6085	11.2755	18.0747	6.8668	5.35617	3.87787	4.42955	1.41809	1.86763	1.05506
IPO5	12.643	11.3281	16.0439	16.8613	24.6681	8.90276	7.17403	6.15532	11.4497	4.53222	5.46586	6.68503	19.3881	26.5035	21.8504	15.787	18.3445	17.4131	10.1346	8.76643	14.9992	12.9852	10.6738	8.51827
IPO7	14.0817	8.98413	20.9254	13.5638	17.9857	12.3295	9.85125	14.9641	10.8068	1.23169	1.75393	0.791979	18.0296	21.0586	28.5949	1.93107	2.08556	2.94103	6.79999	9.98919	4.148	3.32294	3.12024	4.26666
IPO9	0.287744	0.446003	0.197968	12.9262	15.6536	10.5219	4.7303	6.68865	5.67636	38.1928	38.8039	49.6125	3.61292	4.45111	5.72647	0.234282	0.355172	0.29215	1.81117	2.81456	2.18065	18.5384	27.789	28.3266
IQGAP1	0.587559	0.42598	0.814945	11.6766	15.8802	6.21195	32.773	26.71	20.5815	23.471	13.1203	17.0634	4.41647	2.53947	3.58617	11.5507	12.9022	15.5473	26.1637	17.1634	39.8474	0.168217	0.105472	0.0960522
IQGAP2	37.3027	46.7403	28.1262	10.0454	8.89016	10.5577	13.9859	11.7621	20.9369	12.6564	8.59372	9.63154	8.96966	4.73598	5.78543	6.50599	6.03106	6.02455	15.5998	8.3927	24.9909	9.42026	11.4173	12.3971
IQSEC1	9.52863	9.8526	4.9263	1.2619	0.837904	1.52059	0.0959238	0.150888	0.078082	8.26793	5.17572	4.68792	20.2537	31.13	25.8843	6.07852	9.68309	6.06029	20.5091	24.1803	12.6541	5.10343	2.81199	2.94468
IRGQ	16.9492	13.6441	24.8644	29.3085	19.285	26.0259	3.68038	2.16038	4.32812	4.93167	5.22263	6.61829	35.927	39.4478	32.0109	3.08353	4.25835	3.37338	2.2187	3.53439	1.62187	4.01263	4.44199	3.98856
ISG15	43.2673	31.6717	32.8832	12.277	8.80258	12.2401	0.576162	0.377386	0.793952	12.9369	19.2372	14.2436	35.6992	31.2725	47.4442	10.9884	13.7904	15.4496	2.8638	4.24129	3.4967	0.898759	1.03267	1.2286
ISOC1	29.1479	38.038	45.325	7.15154	7.03711	9.87628	3.56748	2.30816	2.63637	4.46331	6.4718	5.40953	52.2528	63.5917	58.6277	0	0	0	16.3152	14.9611	23.706	2.12702	1.46977	2.43118
IST1	14.8661	20.5747	15.3864	1.14984	1.37751	1.68567	4.2235	6.63511	6.26767	1.64464	2.44229	1.21703	0.657948	0.904679	0.69282	8.88412	4.94846	8.51987	44.2017	30.455	64.9765	8.68092	5.33008	11.6845
ITFG1	3.34571	4.15872	2.52267	12.8021	9.80643	14.6456	19.1442	19.3356	11.3525	4.98532	7.96156	3.91348	31.7712	24.9721	45.7187	2.61858	1.50306	2.57406	30.3806	24.1526	35.1807	4.61576	3.1341	4.85577
ITGA2	1.37087	1.23378	1.49562	15.7281	21.4846	18.4177	19.2075	27.0826	13.2148	7.2659	7.98522	6.04523	9.7124	7.9156	13.0243	6.07946	3.45314	5.60527	6.66731	8.54082	6.94734	4.66209	7.06773	6.51294
ITGA2B	13.7036	8.79773	10.6614	1.90759	2.4875	2.47223	13.9281	8.31506	21.7974	0.51448	0.626122	0.285022	25.735	19.6358	33.9445	3.71518	5.26813	4.88175	5.05883	4.44165	3.08082	7.46279	3.93289	11.8584
ITGA3	18.7558	10.4282	29.5404	2.32746	3.57033	3.55404	24.2944	38.8953	35.4941	7.05513	7.12568	10.0042	9.96914	11.1455	13.9767	5.71089	8.64628	9.01178	3.91056	3.60945	6.16695	7.76029	9.5374	10.8101
ITGA5	11.1465	17.5223	6.72136	10.1126	6.37092	9.02041	7.73275	9.19424	5.75317	7.92854	9.24468	9.83139	1.8535	1.30857	1.75897	9.4978	7.78819	13.2874	39.4915	23.7739	35.9373	11.5485	8.69604	13.4078
ITGA6	33.1635	34.8549	43.6764	16.1259	13.7876	25.6402	5.31154	5.89581	2.80981	11.0054	8.47416	14.1639	25.1417	25.2925	28.2593	3.0668	3.10667	4.19846	1.9627	2.85377	2.3258	0.0803899	0.0519319	0.0701804
ITGA7	1.4019	1.43835	1.80144	18.5019	21.3142	11.9152	4.22034	2.77276	3.39315	11.5698	15.1564	9.41779	11.6871	11.1027	13.7674	10.8728	16.7224	12.8734	0.642777	1.03359	0.548289	0	0	0
ITGAM	24.3928	32.8571	26.0515	27.6482	38.0439	38.2928	6.00652	8.3851	9.214	2.38849	1.77943	2.24518	33.5514	45.4287	28.3174	20.7227	31.6851	15.3555	5.37047	3.5284	5.02676	5.63239	4.38763	5.93654
ITGAV	48.3324	62.8804	25.4712	9.79567	13.9196	15.7808	5.61959	3.56282	5.41729	1.67526	1.76908	1.40052	45.4008	63.0162	71.4154	4.37287	5.15998	6.7036	4.99537	4.93543	4.26605	2.9953	4.55885	3.41764
ITGAX	40.8125	59.5862	55.9131	6.22868	3.9739	6.77058	22.2541	27.4838	12.4623	6.77689	8.85062	10.1315	2.75734	4.41174	3.33362	0.530591	0.846823	0.319946	1.28704	1.44148	1.97689	0.649345	0.722071	0.602592
ITGB1	79.2659	117.631	79.2659	5.22198	3.25852	3.36818	3.78917	5.96416	4.47501	5.58328	3.91388	3.66263	2.191	3.19229	1.70022	4.22754	6.7387	2.70985	8.29753	8.67092	5.21915	2.84714	3.44504	3.32261
ITGB2	45.9932	67.61	67.0581	18.5716	26.6317	16.1202	13.3911	16.8058	18.8815	7.80167	8.62085	8.65986	1.81922	2.64151	2.27403	2.11212	2.0213	2.09522	0.38355	0.537737	0.375112	5.64787	8.61865	3.19105
ITGB3	18.4203	27.8331	22.9149	2.74634	4.18268	3.14456	0.22881	0.345045	0.161082	9.1263	10.1484	10.3401	3.48469	2.17445	5.05629	16.1739	20.5733	10.788	15.5231	11.9217	10.9438	6.74511	7.12958	7.83782
ITGB4	5.97776	7.38253	8.91882	12.403	15.1936	19.0014	7.12147	4.51501	3.76726	42.0425	62.8955	45.532	16.7348	21.2029	14.3752	5.37737	6.10869	8.25964	0.0772599	0.115272	0.115504	7.54293	10.2056	9.97175
ITGB5	49.2288	56.5639	43.2229	0.494706	0.293361	0.752943	16.6848	24.7435	20.3721	11.5066	13.2211	6.95001	6.84225	4.04377	10.7218	4.46397	3.82562	2.67838	6.68077	5.57176	5.27113	3.65342	3.20405	2.63412
ITGB8	24.9722	30.6408	39.6308	1.33832	1.20047	1.02381	11.2584	5.84312	9.3445	8.30008	12.9481	5.16265	23.978	27.8864	12.6604	7.14572	9.73961	6.40256	11.227	15.9199	6.3545	6.68774	7.66415	3.99258
ITIH1	41.3514	39.2839	46.1896	3.02575	4.20882	3.24965	13.8006	7.23151	16.3261	3.16166	3.11424	4.46427	0.998566	1.32809	1.33708	1.17986	1.25891	0.713817	12.741	8.4473	20.5003	2.84753	3.99794	2.4204
ITIH2	4.76087	7.50313	7.31746	2.819	4.07346	4.51604	66.334	75.7534	74.4267	13.6669	12.0679	10.4005	3.03526	4.44969	4.13706	9.73817	7.30363	7.5276	2.31197	2.52698	3.66216	1.99932	1.4755	3.07295
ITIH3	16.0701	18.3682	23.8963	17.965	18.9351	24.7737	27.1239	19.8276	39.2212	2.41971	3.48922	1.9648	7.29564	5.66871	3.93964	3.62498	4.13611	4.18686	2.14088	2.92016	2.44917	0.168725	0.137173	0.239589
ITIH4	3.6608	4.70413	5.49852	3.17789	4.43951	4.62383	14.3428	16.1356	11.4886	20.4398	11.712	27.1032	26.5548	17.7386	17.0217	9.29406	12.3425	4.95374	27.9076	36.3078	22.1866	12.8062	11.4743	11.6664
ITM2B	4.28773	3.95757	2.2725	6.74527	10.2933	6.52942	58.0994	40.6696	41.1344	19.444	11.9581	17.1885	2.57272	1.68771	3.76132	1.50034	2.22351	2.25501	3.70204	3.09861	2.67658	0.658372	0.905262	0.915796
ITM2C	0.975407	1.36362	0.771547	8.02556	5.24069	11.6611	9.31561	9.47397	9.17587	6.12717	6.93595	4.47896	54.653	31.1522	59.6811	5.83449	8.96177	8.74006	43.3688	52.1727	24.0263	6.83871	9.48529	9.44426
ITPKB	2.80644	2.93554	2.65209	32.4104	24.794	38.0174	27.1211	41.7122	30.1315	2.71009	2.37403	2.4716	2.97898	4.48337	1.61163	17.2889	13.6063	26.3655	22.2562	21.5217	23.8586	8.17365	11.86	9.48144
ITPR1	20.564	20.3789	15.7109	5.93222	5.25001	4.95933	36.2415	23.6294	35.0092	4.26411	2.69918	2.5073	1.35105	1.72799	1.37401	2.58595	1.76103	1.50244	0.368089	0.237786	0.429928	1.87226	1.85541	2.93196
ITPR2	8.82383	9.15914	6.37081	1.28134	0.96357	0.72524	6.74536	6.9747	5.48397	0.535646	0.823824	0.344421	46.6296	31.1952	40.661	9.24362	6.5907	9.9184	20.8377	15.6908	18.8998	0.353465	0.339326	0.370784
ITPR3	12.9187	16.045	14.0943	14.8415	15.0344	20.8968	28.748	23.3146	40.046	3.17989	4.28331	2.7029	13.6674	14.0364	12.1366	0.0427112	0.0367316	0.0351513	9.72883	9.077	5.29248	1.72379	1.99098	0.899818
IVD	16.4869	9.49644	26.0658	0.713808	1.07071	1.01575	6.79198	3.73559	10.2491	1.36069	0.797363	0.819134	20.8947	15.1904	29.5242	7.25011	10.5417	11.5349	1.90743	2.39383	2.4644	0	0	0
JAM2	28.4496	36.643	32.148	8.13288	10.8737	5.18064	3.35385	3.78315	3.05201	0.0810499	0.0994483	0.0517909	2.68713	4.30747	3.9044	2.67661	3.19588	2.73014	30.5443	49.1459	20.5258	0.489486	0.745487	0.614794
JAM3	1.27327	1.73292	1.1434	1.06537	1.30508	1.58527	9.15476	11.8737	14.6202	47.4658	31.0901	26.4384	4.01261	2.26311	5.32473	10.876	12.192	8.41803	17.2982	22.7298	17.0906	73.7842	91.3449	68.6931
JCHAIN	0.730678	0.906771	0.811052	8.89489	11.0297	9.9356	6.07591	4.61769	8.73108	8.91245	7.02301	12.3616	0.686411	0.409787	1.08453	3.69887	4.27589	3.29199	42.97	42.0247	66.3457	8.85145	7.18737	9.43564
KBTBD11	4.26827	3.70486	3.33779	5.80966	8.99916	8.63315	8.47382	4.55044	7.16885	1.39251	0.7436	1.10705	14.0811	17.7704	11.5747	6.88503	5.48049	3.81431	47.5804	37.2079	26.645	3.3054	2.41956	2.16835
KCNAB2	3.11894	1.98988	1.92438	7.86982	10.034	6.02041	13.9105	21.9785	16.1083	8.86424	13.0925	6.33793	0.76096	1.17568	0.594309	10.2471	16.4466	14.0385	50.7915	29.4591	55.4136	7.40031	8.76197	4.8028
KCNN3	0.0109493	0.00812438	0.0102814	8.30846	7.48593	10.2443	30.6555	39.8215	25.0149	18.8064	27.8711	14.9887	3.47157	5.14139	3.90204	2.1764	2.97731	2.43104	22.5415	35.8636	28.3347	3.75391	5.69843	1.97455
KCTD12	20.3687	28.6384	29.9013	16.3904	23.094	9.62115	22.0438	29.2962	13.8215	11.8787	6.49766	11.4392	7.60701	6.02476	4.50335	4.35102	5.09504	4.9297	40.9025	58.6542	44.0929	7.65217	10.2233	4.91269
KCTD21	18.5964	15.1561	22.7992	4.95928	4.29474	3.01028	17.1717	10.2	13.703	4.35875	4.93411	5.80586	19.7957	29.4956	18.0735	0.785107	0.744282	0.529947	8.40605	9.31391	11.7433	4.76467	5.30784	6.07972
KDELR1	11.5308	6.88389	10.9773	7.86852	5.925	8.48227	2.66946	3.95347	1.47354	7.40836	4.7858	7.46022	58.0036	32.772	78.5948	9.79909	6.69278	12.9152	4.49561	6.92324	4.21239	4.91596	5.58945	3.59848
KDSR	0.494705	0.503609	0.663399	24.5977	13.8731	36.4292	16.1738	25.9914	23.8241	16.718	13.8258	21.1315	17.2164	12.2753	25.9106	8.58263	7.93893	5.43281	3.28521	1.80029	3.69914	9.02788	11.8446	14.1106
KEL	8.64544	7.78955	13.3659	5.92422	3.35904	6.88987	25.2133	23.4988	14.069	17.9778	15.8744	17.5643	3.46099	3.34331	4.84192	1.50101	1.85825	1.85825	21.9989	23.7368	34.7802	7.25329	4.6276	7.14449
KHDRBS1	37.5	32.25	57.4125	7.72707	4.58988	6.52938	6.28049	9.33281	6.60708	9.16319	11.9854	9.19984	14.8888	13.8019	10.6901	7.78169	4.66901	8.97229	2.27685	2.83695	1.49817	5.28059	6.22054	6.89645
KHDRBS3	2.19141	1.64356	3.49749	9.11291	7.72775	12.2569	58.2339	56.1375	49.6735	42.181	59.2644	36.1913	0.98426	1.05906	1.27363	3.07998	3.61897	2.71962	11.2494	15.4567	15.1417	8.08932	11.8913	9.3998
KHSRP	4.60177	5.30585	4.56956	11.7362	9.69409	14.4355	1.13254	0.906036	1.74865	44.2507	63.5882	68.677	11.3328	17.1919	10.2109	9.55551	7.12841	8.59996	22.5285	28.7915	28.2958	0.636875	0.684004	0.890988
KIAA0100	14.2763	8.4944	9.72217	14.4004	18.1589	18.8502	12.7954	9.37906	14.2669	16.998	26.6019	14.4993	0.0420834	0.0318571	0.0369492	14.8358	22.5504	15.9188	16.3473	11.9336	25.6817	10.8621	13.5234	13.6537
KIAA0319L	49.4589	31.6043	64.0493	14.2398	16.2334	16.0056	5.76304	7.69366	3.14662	5.03848	3.88971	6.02603	23.3875	35.8063	26.6618	3.40734	2.45669	5.40404	12.5658	16.8257	12.9931	5.97578	4.55355	8.07926
KIAA0513	33.0653	51.0529	19.1779	8.60476	9.77501	5.91147	8.40861	8.05545	5.36469	10.075	7.33461	7.04243	21.7518	17.967	32.1492	19.373	26.541	11.6432	9.87951	13.8412	7.2812	0.225886	0.349219	0.339506
KIAA2013	0	0	0	15.3229	8.81069	17.0544	27.339	33.9551	41.8287	54.1793	34.9456	41.0679	1.19777	1.22412	0.888743	3.26311	4.67278	2.24829	10.441	9.32379	11.1196	1.44901	1.47509	2.14308
KIDINS220	36.8988	21.4013	31.9544	5.5677	3.69139	7.17677	1.81708	2.57844	2.08056	1.75354	2.73026	2.76182	26.1746	22.039	17.7987	2.94237	3.80155	3.69562	6.16276	8.936	3.34021	2.42321	1.97249	3.47246
KIF13B	22.8937	34.9129	21.2225	0.741697	1.05469	0.860369	9.15957	5.86213	8.6558	3.65561	4.03579	5.85994	57.3023	69.2785	75.8683	1.26457	1.84753	1.7059	17.1292	12.6414	25.1114	1.40551	1.21015	2.22212
KIF1A	53.2333	44.503	36.8907	17.9068	23.9952	13.9494	1.7076	2.72191	1.61197	12.4674	7.64252	14.0383	19.2683	11.8308	26.6288	3.05213	3.64729	1.90453	0	0	0	0	0	0
KIF1BP	15.3499	12.5409	21.8736	1.92257	2.86655	1.83605	4.75901	6.37707	6.49605	11.4537	8.46428	17.1805	38.962	51.196	46.8712	5.788	9.21449	5.1108	9.74277	12.763	10.8437	5.4495	7.68924	3.04627
KIF21A	38.6758	39.7974	62.268	1.16018	0.715832	1.62773	3.3217	3.03603	5.17188	1.19062	1.90262	0.826294	23.8877	21.6423	14.2849	2.23762	2.92009	2.13693	21.2016	26.6928	24.7847	0.460163	0.25447	0.693465
KIF2A	16.1183	11.6858	19.3098	15.2762	14.1152	12.114	2.74748	4.16793	2.49746	7.52416	7.70474	9.07413	30.2234	32.2484	28.8331	24.0585	17.4905	32.912	5.22008	5.93523	3.04331	3.12151	4.76343	1.76053
KIF5B	3.5674	4.59481	2.66841	45.2038	70.7891	45.249	14.3185	16.9245	18.5425	16.2846	8.79369	23.1241	3.39551	2.25801	5.34114	8.2892	13.1467	5.92678	0.432307	0.54903	0.272786	0.681682	0.513307	0.523532
KIF5C	11.1221	8.41939	12.8237	8.87033	10.8661	6.59065	22.921	16.7094	17.3512	0.0679206	0.107722	0.0486991	20.8863	28.0921	10.8609	10.7576	12.5326	14.4367	4.74694	7.12515	4.28174	2.43159	2.10818	2.72094
KLC1	2.91686	2.6135	2.39766	3.40497	3.50371	4.7942	3.73129	4.00368	4.95143	4.01474	3.74575	2.97492	28.7849	20.0055	29.4181	1.93129	2.74436	2.74436	14.3228	20.9972	15.0103	0.646287	0.802043	0.451109
KLKB1	9.48273	9.58704	11.4931	8.8945	9.91736	8.60098	9.51459	9.77149	12.721	15.6341	20.5745	21.7939	16.1669	23.9432	15.0837	7.14661	9.99097	4.30226	0.363644	0.266915	0.349098	5.20376	4.4336	6.76489
KNG1	2.42734	3.39827	2.41277	4.17013	5.24602	2.98581	3.95598	3.44566	4.60476	0.527547	0.384581	0.600876	21.0933	32.6103	29.6994	4.48869	6.7465	5.1171	25.5228	30.0148	21.7709	7.8151	5.14234	6.22864
KPNA2	9.34753	5.04767	13.2735	24.8962	22.9294	17.8257	20.5222	15.4121	20.6248	11.9533	17.8343	7.42301	8.41495	9.55938	5.45289	3.03838	3.84659	4.56973	19.5644	21.5404	23.7512	3.45472	3.76219	3.26816
KPNA3	16.9148	23.6468	16.3227	4.84874	6.22093	5.30452	0.247139	0.223661	0.332155	4.33753	6.70149	5.07925	25.9924	20.326	37.9489	5.44376	4.72518	6.44541	13.7282	16.2267	21.5944	3.95393	4.75262	2.31305
KPNA4	16.0177	21.5277	19.1571	11.4866	18.2866	16.7589	13.2677	18.6146	18.4421	8.20599	6.0314	10.9878	3.4833	3.95006	3.26734	21.6725	23.6447	26.9172	12.3277	19.3421	18.7504	7.518	4.94685	6.15724
KPNB1	8.85509	8.66028	7.81019	16.2827	8.46702	14.7684	31.1843	46.4958	28.4089	4.77226	6.09894	6.35187	5.82816	5.51344	7.48336	3.82622	3.17959	5.28018	29.1475	40.4276	17.6342	5.46323	5.96038	7.80149
KRT1	0.514288	0.819775	0.269487	13.1889	7.24073	14.9167	35.2046	31.5786	44.8507	16.069	12.9998	24.3123	4.58342	6.85221	6.47637	0.129424	0.144567	0.106257	11.0037	6.70122	8.81393	7.75487	10.1976	6.53735
KRT10	39.8856	35.9369	38.8885	32.4037	24.5296	42.6756	6.03662	3.48917	9.07908	0.108982	0.137099	0.118245	7.7102	4.25603	4.78804	12.4691	6.49642	18.6788	0.202709	0.162978	0.298792	5.11344	3.70213	4.04985
KRT14	2.13415	2.82134	2.11281	12.8146	8.22698	14.3908	64.9434	72.5418	44.6811	66.3262	102.142	72.3619	3.39043	4.038	5.03818	0.854365	0.461357	0.966287	1.69083	1.83455	1.62996	1.20652	0.99538	1.35492
KRT16	2.50039	3.67307	2.5804	21.3586	28.9195	14.0753	31.8115	27.0397	28.5985	21.5094	11.8732	21.832	2.37224	2.19906	1.97607	37.0619	41.324	34.5787	3.70858	4.74328	2.37349	16.3291	22.7628	16.5251
KRT2	34.4525	35.865	20.1202	8.00379	8.40398	9.98874	15.8859	16.6484	11.6761	0.633008	0.960906	0.864688	20.4027	19.7702	30.6857	3.10379	3.97285	1.73812	23.2972	18.3349	30.8455	4.7225	6.50289	7.18293
KRT5	7.86536	7.70019	7.13388	2.05492	1.75079	2.31179	7.34617	5.60513	9.58675	7.79104	9.76217	11.1334	5.64911	8.80131	6.63206	21.0223	32.6267	31.3233	29.9602	32.7166	38.439	16.1217	14.1065	15.5735
KRT6A	12.4162	7.28829	13.9558	3.47452	1.95268	2.88732	3.1778	2.84413	2.28484	0.272634	0.245098	0.185119	3.05028	4.77674	1.68986	2.87338	3.89343	4.24973	4.62344	5.94112	4.88235	3.7564	2.92248	4.1095
KRT8	23.8486	21.9407	20.2952	7.11137	5.18419	11.172	7.0701	4.82181	8.59725	11.6864	6.83657	12.5162	0.714841	0.391733	0.411034	7.26372	6.82789	9.12323	9.2563	12.783	6.19246	20.1142	21.663	12.853
KRT9	10.2397	12.9533	7.25997	13.1216	18.9607	7.76796	12.1048	19.3192	12.6495	17.8586	26.7879	13.5725	23.7883	28.9503	31.2816	7.2915	9.49354	8.64043	7.9713	6.98286	9.11917	11.1633	7.92591	14.9476
KTN1	8.9751	10.447	8.14939	15.226	14.5408	8.63313	7.81936	11.0409	11.9323	1.41322	1.07687	1.3793	26.308	39.804	38.6991	14.9913	16.2655	23.8661	18.806	20.3857	10.5313	9.86088	10.8667	6.81387
KYAT3	3.12187	4.34565	4.14585	0.432322	0.602224	0.479445	15.2858	24.0141	13.1917	5.06579	6.88947	2.70513	15.7718	14.3839	10.1412	8.35249	12.1529	7.16644	26.4961	32.0338	42.3673	5.14849	6.9865	3.13028
L1CAM	12.1168	16.6484	14.2372	6.83838	4.90996	7.04353	26.2562	37.7565	35.2884	4.9362	3.82062	6.11102	21.6257	15.7435	18.2738	2.60532	2.30831	3.66047	12.4935	7.38368	19.8897	1.49066	2.35673	2.06754
L2HGDH	2.24783	3.33129	2.89296	7.41225	8.59821	4.17309	44.485	40.3479	53.7379	0.921769	1.42782	1.44533	2.62504	3.28655	2.62504	4.9975	6.94153	4.71764	47.3291	42.5488	59.5399	7.01156	9.31836	7.78984
LACTB	6.03754	8.66387	3.33876	3.64689	3.08162	5.77302	2.96443	4.31324	2.63538	0.671826	0.515962	0.483715	31.532	46.5727	29.9238	5.46281	6.3751	8.37996	10.9899	12.5175	12.0559	12.0861	17.3919	16.1954
LAMB1	26.3433	27.3444	37.0914	7.18267	7.22577	6.05499	30.6927	37.6293	23.3879	6.74865	10.6291	9.7653	40.0949	40.0147	37.6892	0	0	0	1.46371	1.08168	1.06705	0.0162273	0.0212254	0.0211605
LAMB2	25.9079	14.3271	13.498	7.47664	3.95514	9.71963	2.802	2.37049	3.21109	6.55513	6.5879	5.01467	30.0904	37.7033	25.6671	38.6105	39.3055	20.5794	12.4186	8.39495	11.1891	2.45655	1.75398	1.65326
LAMC1	3.14188	2.46951	2.96279	4.48421	5.6501	3.20621	22.6083	30.7473	24.7561	68.2854	35.9181	89.3856	1.82489	2.59865	2.88698	0.729676	0.444373	0.750837	22.5138	29.9883	22.6939	3.01083	2.72179	3.10416
LAMP1	20.1431	19.8812	27.5356	3.30179	2.01409	2.70087	19.1063	24.2458	21.3799	21.3396	23.1535	25.9703	10.2377	7.43254	15.5101	5.97633	6.07195	4.02804	18.1566	12.6007	13.7082	5.18311	7.75911	3.0062
LAMP2	1.89665	2.57755	1.83786	2.39103	2.5847	3.60568	2.96123	1.78858	3.82294	8.78195	6.24397	8.2726	0.268995	0.303426	0.254738	8.96368	7.57431	6.21183	12.415	7.89597	11.5957	38.9844	45.6117	24.989
LAMP5	1.7471	1.02555	2.80759	5.49961	8.03492	2.95329	6.26194	8.17809	4.32074	31.8971	44.1456	26.7298	4.95163	5.26854	4.74861	1.20622	1.20984	1.58497	23.1564	21.9985	18.8493	52.7932	75.1247	65.5163
LAMTOR1	6.09028	4.24492	7.29006	11.0318	6.939	16.5146	39.3354	57.6264	31.783	5.17209	4.7428	6.53235	6.95159	5.99227	7.91091	5.42171	5.88255	3.65965	5.55269	6.62436	8.20687	2.49552	1.45738	3.82813
LAMTOR3	6.94987	5.96299	8.1105	9.21652	8.80178	12.6727	6.1977	7.79051	4.859	12.7852	9.03912	10.9185	6.81989	5.13538	7.62464	4.67657	3.96105	6.94003	0.598019	0.892843	0.694898	23.0885	24.1506	36.3644
LAMTOR5	9.71993	5.38484	8.66046	21.7609	25.1556	15.8419	22.9715	18.3312	15.6206	22.4552	14.3264	23.2411	11.8029	13.6678	10.0207	8.83955	11.1644	7.8672	30.6029	34.6731	38.1006	15.581	18.4012	20.9253
LANCL1	3.18894	2.45548	1.98671	6.60531	3.81787	7.97921	7.76236	9.7961	6.59025	1.1244	0.720739	1.51456	0.379911	0.332802	0.403846	2.25485	2.66072	2.99444	16.4477	21.0366	24.211	6.89422	8.14897	9.10726
LANCL2	4.06692	4.68916	5.22192	8.01347	8.63853	11.307	19.0816	29.3857	20.6463	13.3337	14.9338	17.8006	5.12686	5.31655	5.76259	7.85155	12.3897	4.20058	6.06398	8.2834	3.7536	0.255801	0.21385	0.222291
LAP3	28.3746	33.8793	37.5112	0.842794	0.669178	0.777899	23.8998	12.7386	25.9791	3.64812	4.25006	4.67688	62.5484	61.4851	88.6311	2.42158	3.87937	3.84789	3.30808	4.24426	1.89553	0.775065	0.989758	0.592924
LARS	6.44523	5.97473	5.65247	3.21209	4.47766	4.08578	15.0555	10.4786	12.4509	1.14629	1.42598	1.11075	5.42828	6.15024	8.12613	2.69208	3.532	4.19695	42.6264	45.525	62.0214	12.3306	8.39713	15.5119
LARS2	22.1004	32.8191	30.8079	14.4505	8.22232	17.3984	12.0399	15.0137	6.56172	12.9666	14.1336	7.28723	11.3942	13.5705	14.3339	7.6262	11.302	6.0247	14.5842	21.6139	13.3738	7.55941	4.08208	4.62636
LASP1	7.4019	6.94298	10.1258	1.90744	1.90171	1.82351	16.8247	24.6482	13.342	6.22099	7.91932	5.33139	20.6982	29.3087	33.1171	4.15399	6.39299	3.62643	30.9649	49.2032	39.635	16.6213	15.5742	20.893
LBP	6.0892	5.25498	6.8199	2.62461	1.82673	2.1863	14.1217	9.6169	8.28946	9.17183	11.2447	14.2805	50.1703	42.4441	51.2239	7.03533	7.41524	9.88464	35.3807	20.6977	24.4127	2.36953	2.41929	2.09941
LBR	47.0776	68.4038	34.9316	4.10516	2.82025	2.43436	3.51538	4.58406	2.22875	1.96739	1.69983	2.83108	7.0223	9.52224	10.0279	0.249962	0.26096	0.140479	8.60012	5.52127	11.507	6.36506	5.72219	5.34029
LCLAT1	1.58931	1.63222	0.823263	0.981145	0.526875	1.40794	1.54462	1.92923	1.7794	2.41179	2.26949	3.02438	8.07007	5.23747	5.33432	18.4975	11.7829	9.72966	14.0324	17.6949	11.2961	5.02765	7.90849	6.43539
LCN2	4.0674	5.42591	5.04764	5.6376	6.68619	4.86525	0.736013	1.05839	1.09298	3.20636	5.13658	2.05207	58.7358	39.9991	85.9305	5.72148	7.11752	6.53965	2.8272	3.66123	3.4718	1.93109	2.54131	2.18792
LCP1	37.1329	55.1795	39.9179	12.3874	18.7669	14.0101	9.12967	13.9136	7.13028	10.2542	10.3567	11.7205	20.6814	12.202	29.6364	9.84672	11.6388	14.0611	3.95226	4.42258	2.77054	4.06476	6.35322	4.87772
LDHA	20.0827	29.6622	19.9823	6.23818	7.32986	8.07844	11.1902	7.54221	6.45676	31.7583	27.0581	20.2935	5.15248	6.75491	2.97814	12.9036	19.9747	7.63891	0.780764	0.976736	0.570739	1.15848	0.60357	1.45622
LDHB	1.58805	2.10417	2.31856	14.8007	15.896	10.3901	39.6222	30.311	28.9638	33.2808	21.4329	47.2921	4.26707	2.7608	4.96261	1.25633	1.3694	1.15206	7.74115	4.2886	8.98748	7.45004	7.9194	10.0576
LEMD2	0.773855	0.581165	0.717364	12.0582	9.82746	10.0686	7.93463	4.2847	8.37103	5.06972	4.67429	3.24969	62.2965	62.7949	74.382	2.53756	3.8774	1.37282	9.66552	14.2663	6.30192	8.60422	12.2696	10.2993
LETM1	10.8506	17.3392	7.89922	3.70914	2.07341	3.45321	4.13316	6.61305	6.03441	2.8949	4.3684	2.71541	23.1819	25.3146	28.166	2.8407	3.53099	4.27241	54.2298	29.6637	36.117	3.0768	2.32299	2.45529
LETMD1	31.1439	36.0647	30.0539	7.62578	4.30094	10.2567	15.2102	12.4876	18.0545	10.0422	6.28641	8.77688	2.28222	2.14757	1.84175	4.05563	4.82214	5.50755	2.66504	2.83027	2.32392	15.9882	23.1668	22.1276
LGALS1	6.08765	4.15786	4.6814	3.60845	3.70949	2.61974	17.3254	14.9692	9.21713	2.36175	3.02304	1.86106	9.18043	8.76731	6.46302	2.99947	2.2856	2.35158	18.378	14.8862	27.6957	5.53304	5.98122	5.93142
LGALS3	6.49451	6.09835	6.36462	11.0411	14.1216	7.37548	15.6172	11.057	22.7231	41.0884	41.4993	41.2117	3.14146	4.54883	3.81687	1.28	1.39648	1.40928	21.7071	21.8156	28.827	4.42885	5.81066	5.35006
LGALS3BP	85.4877	96.3446	64.5432	0.142594	0.146586	0.207046	2.29577	1.88713	1.9009	1.62024	1.82764	1.26703	73.182	48.8124	83.2079	1.59714	2.50431	1.64026	1.89917	2.5145	1.83649	0.750091	1.18739	0.567069
LGALS9	0.640592	0.0660468	1.0572	0.218398	1.35305	2.91978	0.134625	0.176763	0.155223	119.702	148.547	212.593	1.62081	1.83699	0.108204	1.56466	0.641183	0.846119	1.75529	0.190453	1.46232	3.42015	0.0976709	1.63448
LGI1	18.3053	19.6782	22.1311	1.88904	2.15539	2.86945	25.3469	37.3359	33.4325	0.911118	0.734361	1.15712	16.8256	10.7852	8.95122	10.4335	14.3982	6.28095	12.3527	17.5408	10.9198	0.299663	0.264902	0.24872
LINGO1	2.38591	3.73873	1.95406	0.222258	0.216035	0.167805	2.55277	3.80618	3.33392	2.28034	2.75465	2.88691	5.73023	4.33778	5.70731	11.85	8.8638	6.2331	25.7888	21.5595	20.0637	8.87895	13.9755	11.6669
LIPE	5.54769	6.94571	4.14967	10.6915	15.4705	15.7699	1.838	1.85454	2.08245	3.94761	5.84641	4.9582	27.4112	20.9696	40.13	2.80774	3.29628	2.10861	10.0175	14.826	12.8625	3.10842	4.59736	3.4317
LLGL1	1.37669	1.3643	2.07054	4.12039	2.52168	4.36349	26.2059	25.8652	38.7585	24.8078	14.1157	24.014	1.8892	1.33566	2.18013	15.489	18.246	13.4444	1.93876	2.87324	1.59754	20.2322	15.9025	12.2607
LMAN1	36.4863	49.0375	49.22	5.15399	7.62791	6.58165	2.17807	2.87288	1.2611	6.33128	7.11636	6.22365	10.4042	13.0469	11.4551	2.18585	1.52791	1.48419	15.3725	8.19354	20.0765	8.07403	12.3694	12.2725
LMAN2	8.60303	13.8079	11.5625	19.0598	21.9569	30.3432	1.16151	1.54597	1.70742	1.66475	2.37226	2.29902	7.69454	4.21661	11.5649	35.1486	27.7674	54.0937	0.775875	1.14442	0.876739	1.21948	1.38899	0.790224
LMAN2L	4.94374	5.01295	4.82015	7.70742	8.91748	8.78645	1.17601	1.33829	0.617403	15.1976	10.2736	16.7477	1.70654	1.91133	2.59565	1.45894	1.74197	1.54064	26.0402	18.0459	33.4096	9.7064	15.0643	10.0558
LMBRD2	6.49976	3.86735	3.91935	15.6076	12.9543	16.7469	19.7007	10.4808	26.3004	50.427	56.4278	54.1082	2.64636	1.90274	3.89809	3.99709	3.96111	3.1537	9.81427	12.8371	6.01615	8.26439	6.1735	12.9916
LMF2	14.3137	8.60254	19.3521	5.51997	5.82357	8.21924	24.665	24.4184	28.4881	16.6708	16.9375	10.4859	3.66296	3.06224	2.89008	2.07335	2.68292	2.30764	38.4151	41.6035	23.0106	4.05606	5.19581	4.66447
LMNA	7.20605	5.07306	9.31022	8.30068	9.69519	11.1146	10.131	14.6089	5.43021	14.8023	19.7463	22.4107	1.53045	2.24058	1.28405	10.9786	17.3572	14.2393	21.7822	26.2693	18.7544	2.05238	1.66038	2.84049
LMNB1	0	0	0	0	0	0	12.6945	18.0516	15.5254	14.8758	20.4245	15.9767	0.380399	0.41045	0.225196	7.09191	9.90031	7.58834	45.3732	38.1135	56.0359	52.6907	32.4048	69.6571
LMNB2	1.00866	0.615281	1.17408	4.94382	6.06113	4.74113	0.0702427	0.0715071	0.110983	6.98139	4.39828	4.92886	17.1256	14.317	14.9336	22.173	19.6675	27.7606	4.05431	3.55968	6.07741	9.83905	8.55013	12.7219
LNPEP	17.5401	10.91	17.7682	19.6611	17.8523	15.316	9.74206	5.33865	9.81025	0.780561	0.465214	0.881253	26.9196	38.9527	29.154	46.039	73.3401	72.8337	6.1619	4.92952	6.75344	9.38569	14.1067	9.88313
LNPK	28.3057	28.051	32.4101	2.88903	3.06815	2.19855	10.7758	10.7435	12.7047	6.65141	6.77113	8.75325	7.23153	10.4496	7.67265	5.21318	2.81512	7.28802	3.97056	3.82365	3.85541	5.39765	3.96727	3.29796
LONP1	26.7223	28.4593	30.9712	18.7901	12.1196	18.4707	27.5842	42.1487	29.1565	4.58405	6.11053	6.69271	28.1773	20.0341	44.3229	13.7466	17.307	8.41291	17.2764	26.7956	12.4908	0.736444	0.536868	0.499309
LONP2	20.8508	15.2003	33.4239	4.4511	3.33833	3.55198	12.6212	6.73971	18.9318	28.0629	34.826	18.9424	8.33932	7.16347	12.4506	6.01718	7.96675	5.91489	18.5617	10.8772	28.3437	1.48979	2.22723	1.70432
LPA	1.01143	0.55224	0.840497	1.99306	2.58898	3.20683	14.7512	9.9718	20.1059	4.71169	5.38546	5.98856	1.58679	0.828305	1.54712	3.84061	3.85598	2.79213	22.8921	14.9486	33.7659	0.29964	0.426088	0.24151
LPCAT1	13.6217	16.0736	13.8124	5.95863	6.15527	3.3845	12.8494	18.4902	15.5606	1.32242	1.52607	2.08281	17.4732	14.6076	15.4813	4.48625	6.96266	3.41852	102.902	110.517	67.8123	1.42668	1.39387	1.36819
LPCAT2	12.894	6.89827	8.04583	4.46004	2.84996	2.78752	7.58979	10.4587	6.96742	6.04083	7.6779	9.59889	41.3542	61.287	23.9441	5.30305	6.67123	5.58411	12.6883	13.6019	19.5654	6.80511	7.76463	4.9269
LPCAT3	1.45	2.1518	0.981652	3.68367	2.61172	2.97272	1.71938	1.62482	2.37103	2.01166	1.33575	2.7942	31.3327	30.0794	24.0948	11.3864	7.31007	18.0247	9.02983	7.74759	7.86498	1.74577	2.78799	0.935731
LPGAT1	35.8891	52.6493	49.7064	0.192066	0.22779	0.135982	3.18562	2.1057	3.76859	5.71293	3.68484	7.37539	18.0116	16.0483	22.6946	3.67676	4.40844	5.19527	8.96009	8.05512	11.5854	9.01804	12.977	5.58217
LRBA	13.415	20.2298	9.25633	0.988418	1.50635	0.99336	6.91903	9.92881	9.61745	31.869	25.9095	47.5486	9.21732	8.71958	8.21263	0.157312	0.18846	0.113422	2.31903	2.90111	3.30462	29.8123	19.05	16.6054
LRCH4	0.601594	0.604	0.940892	15.6348	25.1877	23.1083	29.8324	18.0188	24.9996	8.2195	7.47974	7.10987	0.93299	0.835959	0.608309	15.0893	7.99733	17.745	57.1699	38.5325	35.8455	17.5933	14.6376	17.347
LRG1	5.3683	8.5195	3.66118	0.526	0.385558	0.837917	21.6299	34.543	15.141	0.854082	0.854936	1.21621	2.23498	1.82151	3.08651	25.8285	27.2749	41.274	7.34884	8.58345	4.93107	16.6888	15.2202	12.817
LRIG1	10.8297	13.2339	12.9957	11.3567	10.6412	13.2079	2.696	2.41292	2.07322	12.5216	9.3536	15.3389	3.67622	3.99605	3.34168	17.4871	13.7798	17.2947	4.69932	4.8262	4.64293	11.93	15.1272	9.198
LRP1	2.63992	2.6056	3.72229	9.01829	5.01417	6.15048	5.07182	4.48349	3.82922	6.95946	7.20304	7.07777	55.7609	43.2704	46.3373	1.99708	1.69752	2.4624	1.7017	1.46346	2.53553	3.08817	4.18755	2.99243
LRP1B	4.72248	4.20301	4.84054	16.6626	14.1299	20.2283	6.58144	10.2539	10.4447	2.30688	3.2204	3.51568	2.01049	1.56416	2.64178	1.85785	1.38038	1.90058	9.68571	11.4291	13.7247	2.3287	1.28311	1.90022
LRP4	10.8768	16.3152	9.96313	5.14613	5.30566	3.68463	0.107371	0.10984	0.145809	4.90357	4.75646	3.04021	84.2725	116.296	96.4078	2.27996	1.27906	3.25806	14.7051	13.6611	16.0874	4.61889	5.07616	3.51959
LRPAP1	42.4442	63.454	47.113	6.13417	8.47743	5.23859	7.49556	11.9704	7.77289	1.39485	1.09914	1.29721	55.7719	40.9366	54.3218	0.715978	0.7976	0.720274	22.5721	16.4776	34.0613	0.744891	0.79033	0.426078
LRPPRC	8.67724	6.19555	4.48614	4.64652	5.59906	5.22734	5.34614	7.62894	4.84895	5.88503	7.21505	7.97422	11.9945	10.3393	17.476	11.1419	15.5875	10.5625	14.0014	11.5512	12.6433	15.9895	14.4545	24.1602
LRRC40	1.79886	1.44449	2.41767	7.75008	8.31584	5.47156	5.03985	6.31493	3.13983	2.37911	1.39654	2.71933	2.44669	3.41069	2.35372	62.3049	92.2736	96.7596	9.70004	9.81644	9.14714	8.6492	7.15289	13.2852
LRRC47	4.3335	5.68555	2.43542	5.59121	6.14474	4.54565	1.57055	2.32756	1.91764	7.85138	8.01626	11.2981	3.57129	3.06416	3.69271	5.74134	7.00444	4.01894	40.0024	56.1634	62.9639	46.8918	31.8864	40.8896
LRRC4B	2.05946	2.06358	1.77731	0.16265	0.154192	0.179891	17.7964	9.62785	11.71	11.3693	14.5754	15.1098	0.641425	0.7742	0.47722	15.17	21.4049	9.26889	52.6636	55.9814	50.3464	8.26937	6.3178	5.35028
LRRC57	78.2988	98.7347	74.1489	6.96991	10.5734	9.64636	0.824874	1.15647	0.659899	0.925086	1.46349	1.28124	84.3233	125.642	117.294	3.64607	5.39983	4.84563	3.87234	4.08531	3.23727	0.793588	0.661853	0.413459
LRRC59	6.48258	10.2943	7.31235	2.04614	1.4589	2.37966	9.46566	12.684	13.8672	16.8192	14.1786	13.4554	45.31	65.8354	56.5016	15.5561	17.454	20.6741	7.40104	11.1534	5.06231	3.16661	1.81447	3.13178
LRRC8A	20.11	22.7041	30.4264	20.8228	24.9249	22.572	9.99635	7.19738	6.71755	13.9682	18.4939	16.9155	18.422	13.5218	27.8726	3.47475	5.02449	3.29406	26.7627	27.2177	17.369	2.48239	3.37109	1.7625
LRRN1	4.73588	4.0255	5.23315	102.92	108.477	65.4568	5.05053	8.12125	6.31821	14.4612	19.6962	15.5458	0.940124	0.553733	0.892177	2.60678	2.05675	3.01343	1.99441	2.44116	2.85799	1.11518	0.765016	0.768361
LSAMP	9.4325	14.0073	8.34777	7.74066	11.8122	11.4484	0.638797	0.739088	0.878985	7.84265	11.5522	7.13681	15.0776	13.6	11.8812	48.9076	59.4228	71.0139	13.993	10.005	16.5538	10.4058	9.63577	12.1124
LSS	14.8598	8.8267	18.6193	9.84703	11.5998	11.1074	2.99442	4.58745	4.79706	27.125	31.248	24.521	14.1009	12.3806	18.9798	12.1849	8.32231	12.8307	9.75495	14.1349	12.9155	4.11069	5.51655	3.305
LTA4H	11.1196	14.3554	10.4524	15.5394	9.13717	15.6482	13.37	17.5148	17.956	41.8614	34.5775	48.308	24.3438	22.9562	16.1643	2.31006	1.23588	3.673	16.2932	15.6252	13.002	15.2708	12.5068	10.7507
LTF	7.8085	6.18433	6.75435	5.87532	9.08325	4.01285	0.634998	0.689608	0.534033	1.88882	2.89178	1.78116	20.0143	28.9407	23.3367	0.432762	0.46219	0.497677	35.9714	39.3527	39.5326	22.3273	29.7847	13.7983
LUM	2.59619	4.09939	1.48502	6.49851	9.78025	6.06961	6.2718	8.37285	4.62232	15.6491	18.2469	17.6679	14.8878	23.2844	12.4908	6.83215	5.52037	6.32657	11.8625	9.64419	16.2516	12.7973	11.8759	16.5469
LYN	12.5453	8.59352	11.7047	8.38678	9.67835	8.76419	20.7462	29.3144	17.4891	21.3839	32.6318	28.8683	1.95716	2.00609	1.77906	21.1985	11.8712	20.4353	31.9341	47.8373	17.1806	20.3647	19.5909	31.5042
LYPLA1	67.7039	88.8952	59.7148	5.90152	4.45565	5.24645	3.3607	4.54367	3.05152	2.44687	2.99007	2.33186	10.3427	14.5831	6.26765	2.16102	3.23288	1.15831	7.69777	4.61866	8.80625	0.716156	0.98185	0.918828
LYPLAL1	18.9952	13.8285	24.2948	8.15913	11.3167	12.8425	2.57207	1.40178	2.12453	3.61558	2.22358	5.35106	76.0463	122.358	67.301	4.71608	5.08865	4.49443	6.45895	9.89511	7.13714	6.61903	6.34103	5.81812
LYRM7	4.15986	6.01515	3.96018	3.32705	1.78995	3.66641	7.65966	5.17027	8.5635	2.95044	1.76436	2.99764	8.10755	9.62367	12.4451	9.37479	9.29042	13.6684	36.6017	32.4657	56.1104	4.8873	5.1561	5.98205
LYZ	0.581755	0.758608	0.674254	4.51615	3.69421	3.66711	24.1643	14.2569	14.6436	4.56951	5.74388	3.38144	2.81523	2.17899	2.90531	42.61	52.7086	22.2424	26.4546	19.1531	37.883	0.197783	0.250592	0.196201
M6PR	19.8698	22.89	19.8897	11.9953	10.4359	12.4391	9.23722	10.8168	14.4655	6.9088	7.62041	8.19384	66.6471	66.847	97.5047	11.9351	9.70326	14.728	20.5815	16.6093	17.803	6.59604	8.27143	6.0024
MACF1	7.79246	6.03916	5.35342	11.899	18.0508	18.3125	1.98062	2.72929	1.78057	1.88363	1.92507	2.76893	1.51681	1.34541	0.957105	12.3801	19.7091	14.3485	1.74892	1.69645	2.38727	2.05757	1.44235	1.29215
MACROD1	19.5198	13.4491	18.6024	24.9477	35.5755	25.5465	19.9681	20.6271	24.4609	6.8935	9.93353	6.87282	9.53813	9.90058	5.35089	5.90078	5.64115	6.40825	14.7049	22.8367	15.7195	9.05925	11.6683	11.2063
MADD	21.1741	27.2511	15.8806	5.95283	9.09592	8.22681	2.01471	2.7803	1.36396	1.77666	1.3627	1.79798	70.9422	68.743	74.7021	6.65342	5.90824	6.73326	3.2271	4.72447	2.70108	1.23482	0.898949	1.83618
MAEA	11.6778	14.6439	16.6175	16.5311	20.3993	15.7376	2.31368	3.30394	2.68619	13.8367	16.6456	16.2443	17.5425	17.6653	19.8406	5.77872	7.30431	4.6172	14.1042	19.7036	9.73193	7.14924	8.28597	10.4665
MAG	35.2502	30.5971	39.3744	6.62834	8.64336	9.51167	4.26863	6.70175	3.19721	18.8145	23.1418	15.1456	4.08364	6.09279	5.08413	11.4236	16.0959	6.95698	20.1509	29.2188	17.7328	10.6194	6.72205	11.0441
MAGED2	2.65697	2.06181	2.05384	8.48564	8.18864	6.97519	18.0916	25.0026	16.8795	16.0457	12.0503	12.2268	15.2999	12.8213	19.1249	10.144	11.1787	5.67048	14.7825	22.1442	11.7373	12.05	18.4365	10.7968
MAGT1	27.745	15.7869	24.0827	10.6317	6.84682	13.8212	20.671	17.5497	30.9859	17.8012	25.0106	16.2347	18.9234	15.4604	26.3035	7.18101	6.45573	7.13074	3.73317	5.16298	3.9161	1.00596	1.53811	1.32887
MAN1A2	38.1395	39.3981	44.2799	8.74879	12.572	11.6184	5.04806	7.05214	4.1697	3.26298	5.23056	2.01326	1.60074	0.914024	2.41552	2.73121	2.02382	1.45573	7.50847	11.503	9.70095	3.93162	3.68786	2.64991
MAN1C1	19.0619	10.1409	25.9051	0	0	0	0	0	0	13.9778	7.67383	7.3104	31.9983	31.1983	18.143	0	0	0	78.3007	111.578	46.5889	0.0258795	0.0236539	0.0402944
MAN2A1	5.45949	6.78615	4.17105	7.2072	4.45405	6.94774	2.84017	2.86006	3.8314	2.62496	2.87433	2.00547	17.9708	12.4897	14.8799	1.90105	1.94477	1.52464	6.5098	5.26643	8.28697	6.48706	8.66022	5.87727
MAN2A2	17.9626	12.3583	10.4722	3.70654	5.97865	2.19057	8.55222	11.8106	9.01404	8.12219	8.7476	11.5416	0.987266	0.8451	0.672328	12.262	19.4107	15.3888	10.4209	5.82527	6.57557	23.1882	24.1621	27.6171
MAN2C1	12.7582	17.1087	11.8141	7.46416	7.09095	10.8006	8.44591	11.9932	12.88	4.92188	2.5643	3.40102	11.6113	15.3849	12.8072	16.7617	21.2203	26.3829	30.1828	18.0191	40.0525	4.20657	2.67538	6.32248
MANF	32.932	25.2918	42.3176	3.22801	2.80191	4.5644	8.34861	7.58053	6.99613	9.98345	14.1865	8.30623	9.72198	14.2719	14.1066	2.32392	3.04898	3.08848	5.01453	6.7646	3.61046	4.80132	4.97416	6.47698
MAOA	3.83187	2.75511	2.21482	15.0495	21.8218	21.3101	3.78586	3.96001	5.7545	13.3691	9.26476	13.6498	24.1222	13.5085	36.1834	3.98798	3.4496	3.40972	9.89939	5.92974	14.5026	3.33031	2.00152	1.75508
MAOB	1.26223	0.848217	2.02588	69.9806	108.96	45.8373	9.20819	7.41259	5.396	11.843	18.3329	12.2811	1.48816	2.32896	1.54768	16.552	20.2762	16.7671	2.71094	3.12842	3.73296	1.21422	1.23729	1.39514
MAP1A	0.555868	0.647586	0.307951	93.4111	92.0099	86.9657	1.2842	1.26237	1.37795	10.9574	8.83165	15.1869	0.542226	0.396367	0.280873	27.9168	38.3298	26.2697	0.889381	0.770204	0.743523	1.6205	1.49248	1.74852
MAP1B	1.82119	2.28013	1.72285	16.5361	25.7632	24.4403	2.28615	2.24271	3.65098	5.83352	9.12362	8.87861	6.04851	3.76217	5.90939	37.3095	45.928	39.6227	12.253	18.0242	9.42256	22.7009	20.3627	17.3208
MAP1LC3A	2.02392	1.12327	2.73229	46.8855	28.694	74.97	7.76077	10.609	7.03125	13.1288	14.1397	20.0608	0.190535	0.21016	0.165956	53.7129	30.5089	85.5646	2.46139	2.05526	3.77085	4.1953	4.34634	4.6442
MAP1S	1.09949	0.993938	1.40075	65.1549	46.1948	77.8601	4.19999	6.39659	5.51459	13.997	20.0717	17.5802	3.67004	4.97658	3.99301	12.1895	18.6987	13.9935	2.98878	2.74669	3.78081	5.21876	8.2039	7.95339
MAP2	1.12889	1.35919	1.46079	1.8136	1.23144	1.00836	5.11852	7.82622	3.00457	2.19244	1.51059	3.03433	1.06151	1.63897	1.37253	27.9007	19.8653	22.2926	3.5425	4.18014	3.32286	0.722089	0.573338	0.650602
MAP2K1	17.217	23.9833	21.263	9.85836	6.16147	11.1399	3.41435	3.64653	4.60254	9.6911	10.6408	7.92732	46.4233	60.2575	39.367	0.0138723	0.022168	0.0176456	9.69258	6.1451	8.57794	4.21784	4.95597	4.00273
MAP2K2	38.0278	32.7039	33.0081	9.57294	13.7276	12.9809	9.03646	11.9462	10.5365	6.48285	10.0225	8.6935	16.1997	19.0023	12.4252	2.25992	1.52319	2.29834	9.54678	8.8976	14.0433	5.03186	4.53371	7.55282
MAP2K3	19.3626	23.3707	28.7341	4.49802	3.82332	6.26125	2.76543	4.22557	3.58399	0.740604	0.79689	1.00574	14.9805	17.4822	21.6468	5.30213	7.58204	5.31273	18.9793	10.6284	21.5605	0.0847964	0.0644452	0.047062
MAP6	1.43074	2.08173	2.2291	10.7042	9.50532	11.3357	29.6755	39.2904	44.543	12.3821	18.858	19.2171	3.79817	4.04505	3.47153	1.61236	2.54107	1.24958	1.73389	2.14483	2.07547	6.53424	4.30607	3.74412
MAPK1	6.47836	4.07489	4.63851	3.68912	4.42325	2.38317	24.4337	21.1352	33.8652	3.15865	3.84407	1.92677	9.55678	12.2518	13.3604	1.73875	2.70723	2.37165	11.2064	13.9072	9.57029	5.21231	3.33588	5.48335
MAPK3	2.30569	2.28724	1.73849	13.4	20.3144	18.6126	20.0309	30.2066	24.4176	15.8933	24.8572	11.5227	12.5584	11.0388	11.7044	18.3146	18.7725	20.3659	35.3282	46.5625	35.3282	1.19335	0.65634	1.44753
MAPK8IP3	36.8923	29.477	48.6979	17.0014	12.02	23.8699	27.5874	32.6359	39.7811	15.849	9.25579	12.6158	10.2882	10.8541	12.9632	0.261438	0.317385	0.267974	0.29856	0.226906	0.461276	2.2937	3.32586	3.43366
MAPRE1	20.0825	16.7689	23.5166	6.88858	9.892	5.64864	41.9775	66.4504	65.5689	9.37152	5.29491	6.96304	14.1857	9.31998	10.1853	15.0524	8.03797	21.4496	8.8133	7.40317	6.19575	0.617529	0.410039	0.831811
MAPRE2	13.9582	20.9374	16.1497	22.5117	20.3956	32.0116	16.6759	26.1645	18.1267	19.4775	10.8879	10.4594	23.1546	19.0331	25.2385	15.9849	24.9364	10.8217	12.4727	13.7699	9.11756	5.74289	7.27624	3.45722
MAPRE3	32.1668	16.8876	46.5453	16.6802	17.2307	11.8763	9.44983	11.7839	4.88556	6.66145	6.49492	4.73629	22.764	33.3947	33.3947	3.97334	3.42502	4.83556	16.8384	27.0087	25.3417	6.96054	3.79349	7.81668
MARC2	48.3457	28.4756	44.3813	3.46759	5.18404	4.76447	1.60223	2.53152	2.41616	0.85367	0.589886	0.573666	37.2446	36.4624	30.4288	6.194	3.69782	3.69163	28.9985	34.5662	24.9387	5.86506	3.69499	6.45156
MARCKS	15.5334	25.0553	17.2886	1.76174	1.92911	0.972481	27.9639	21.9237	30.3967	7.12942	9.45361	4.54144	3.10438	1.82538	3.95188	3.10553	2.19561	3.3167	14.2096	13.016	12.8454	4.24793	5.45009	2.42132
MARCKSL1	0.190494	0.195256	0.221354	0.869068	0.712636	0.582276	12.7482	17.4777	9.65035	8.06028	9.95444	10.8572	18.6092	9.93733	29.2909	8.76659	13.6847	14.0002	31.451	25.8213	34.8478	1.67475	1.73672	2.0164
MARS	17.9843	27.0124	17.9843	5.47932	3.85196	3.24376	7.11926	9.39743	11.0705	8.16164	11.8344	4.67662	25.178	23.6421	39.2525	8.67199	8.55926	8.54191	8.75193	12.5678	5.65375	23.979	29.3503	17.8164
MASP1	17.6097	22.2235	13.0488	6.28222	3.66881	6.30106	6.39615	10.0356	9.02496	15.056	10.1778	16.4562	16.0502	24.8135	14.8624	3.04995	3.84598	2.7785	4.06342	3.83993	5.36778	5.04204	4.89582	3.98321
MAT2A	0.366045	0.548335	0.400087	23.4849	32.5265	19.1871	10.6243	11.4424	8.32945	10.4078	16.7253	8.96108	19.3286	15.2503	20.469	0.707163	1.05721	0.614524	6.63527	8.5595	4.65133	18.7031	22.0135	20.1058
MATN2	1.9314	2.01638	1.1627	8.9586	7.28334	5.74246	19.798	14.1754	25.0049	2.38265	2.25398	1.56778	19.271	23.0095	15.9949	0.295274	0.425489	0.438481	23.8579	28.8203	15.8178	1.44864	1.86295	1.34289
MATR3	10.2971	15.9399	15.8576	7.83687	11.4967	5.61904	0.124861	0.123237	0.11637	6.06752	8.5734	7.59653	27.9929	34.1514	17.9995	8.65865	8.76255	12.7628	35.2755	32.3476	18.4491	4.78465	6.39229	4.14829
MBL2	5.20821	7.36441	5.12488	10.9231	7.22019	9.26281	41.0987	25.1524	38.2218	33.2965	32.2643	18.9124	1.17566	1.29205	1.12275	7.47044	7.76926	3.88463	19.1048	25.6004	21.875	9.78831	9.23038	11.6187
MBLAC2	10.5129	11.4801	5.70849	8.68636	9.01644	4.95991	5.30936	5.51112	4.08821	46.0839	48.7107	45.3005	12.2501	15.8271	6.74981	2.40467	1.78667	2.47681	3.09628	3.5762	2.27576	2.66316	2.72973	1.53131
MBOAT7	8.4872	8.292	12.2555	12.1532	13.0161	15.8113	12.8329	13.8596	12.3838	21.7749	14.894	16.4618	12.3041	16.7705	10.2739	6.30196	3.39046	4.95964	8.88355	10.0118	8.99904	13.9783	10.7074	16.8019
MBP	62.8269	37.3192	57.6123	5.74848	7.56501	3.25364	4.98831	5.67171	3.20748	1.4806	0.996442	0.875033	5.5447	8.58319	4.21397	2.59713	2.54518	2.8906	4.291	5.6212	3.89193	1.87911	2.33197	1.39806
MCAM	13.9309	21.7461	22.0944	0.457625	0.274575	0.731743	4.32858	6.75691	3.66631	1.35211	1.21014	1.6712	63.1653	76.9985	53.4379	5.95657	4.28278	8.39281	2.8164	2.61643	3.85846	0.432922	0.416471	0.288759
MCCC1	1.84364	0.966067	1.36429	14.8908	9.30672	8.02612	21.6854	11.2113	16.7194	15.7315	15.6213	20.0419	3.65861	4.24033	5.4623	7.25151	4.60471	5.56916	8.30858	5.23441	10.0617	3.86768	4.31633	3.20631
MCCC2	30.7472	34.5291	40.9245	11.6002	8.24776	10.359	13.535	18.3129	19.6258	9.79085	5.65911	11.1909	6.99305	8.8532	5.13989	3.84715	5.5322	5.42833	15.1547	17.3369	18.5948	3.50807	2.30831	5.26562
MCM4	10.4845	11.7322	6.51087	12.9119	12.5503	16.4626	1.63023	1.68566	1.95953	19.3728	23.6736	19.7797	3.08245	1.94503	2.83586	8.60821	9.29687	12.8779	1.88948	2.76432	2.60749	17.4288	24.2087	13.0891
MCM5	13.1954	10.2793	16.7054	21.0248	18.8802	19.9315	7.90852	7.15721	5.71786	8.1303	9.60189	12.2198	26.4441	17.7175	35.1442	4.87591	5.49515	5.68043	26.8357	22.0321	24.6889	0.198501	0.283261	0.274527
MCM6	0.0318046	0.0428408	0.0352077	21.5093	29.1236	26.6931	13.8331	21.8564	11.8827	5.69017	5.61051	3.52222	6.71396	10.2589	9.70838	20.0708	16.438	14.2904	6.92201	4.54084	5.62067	3.5167	3.17207	4.14619
MCM7	4.79705	7.21476	6.02989	4.20852	5.43319	2.54615	8.73115	13.2539	8.47795	26.0505	29.3589	40.9254	21.7939	15.1468	26.8501	3.35911	3.86634	5.05547	12.7942	19.9973	12.3592	26.8576	17.7529	27.5022
MCU	9.97813	11.7443	13.3308	6.56798	3.8554	3.69121	7.07006	9.45974	8.56184	7.2345	11.5101	7.82773	30.8028	38.9039	40.9677	4.98191	2.94929	4.22964	19.946	22.7385	25.9498	13.3561	9.79001	13.9438
MCUR1	11.4159	12.2493	11.2675	8.79741	14.111	6.58046	15.1563	17.354	20.2943	3.91309	2.34003	3.74874	26.4475	29.5683	36.9207	0.215817	0.245383	0.190566	17.7326	13.2994	20.162	12.462	7.14071	7.62673
MDH1	26.607	23.1481	15.4587	13.6437	18.0506	16.5362	4.98694	5.07172	4.26882	1.4197	1.87259	1.81438	19.9118	21.9627	17.3034	13.4851	9.1429	11.8939	25.6356	29.4809	22.8413	17.7984	9.25518	28.2283
MDH2	43.8373	62.249	58.742	5.25753	6.3879	7.12921	41.7049	64.4758	32.9052	3.57645	5.31103	3.9341	3.73403	4.95133	5.33593	1.32304	0.854683	1.11929	14.9264	13.8517	12.1352	1.3807	1.44973	2.09728
ME1	45.3418	51.3723	44.9791	7.07837	4.36736	5.33001	11.7893	8.54723	7.54514	7.06884	9.83276	10.9072	29.8829	44.6749	16.6149	25.5128	24.926	36.3047	6.70771	4.85638	6.76137	0.982619	1.0799	1.27053
ME2	3.29369	4.68034	5.19745	3.23024	3.56618	2.87168	10.2211	13.2465	16.4866	23.6765	16.7156	24.8603	29.4596	30.5791	32.9653	16.2021	18.762	14.0472	3.74467	2.01463	4.38875	5.5528	4.18126	8.66237
ME3	36.6111	55.832	48.4731	1.98645	2.86843	2.61616	23.7891	18.1035	35.3505	3.30816	2.34548	3.56289	18.1505	15.428	24.3943	1.39233	1.47169	1.54131	10.7358	9.32942	16.1145	6.49484	5.00103	9.22267
MECP2	35.4263	34.7532	33.903	5.73969	5.53306	4.62045	24.537	13.2254	27.5305	25.012	15.8576	21.6604	15.1436	8.23811	9.61618	4.03004	5.29951	3.2603	11.7336	7.4743	9.70368	3.74771	3.18555	2.63839
MESD	11.1731	10.5474	15.0054	0.323184	0.170964	0.517417	53.227	80.6389	55.1964	0.319394	0.292245	0.34782	27.0598	24.7327	25.0303	3.721	5.70057	3.98891	53.8744	57.9688	44.2848	5.34366	3.75125	8.1758
METAP2	20.9822	11.0786	30.8648	3.53905	5.66957	3.30548	6.37029	6.78436	4.70127	3.94168	5.53018	6.22786	56.5043	45.9945	35.4282	6.39699	7.06228	8.05381	10.9867	12.8654	16.0516	4.34462	2.70235	3.38011
METTL16	1.04437	0.82505	1.06108	3.89295	2.91582	3.76838	17.8839	10.7303	26.1999	16.0772	21.9454	22.0579	0.403042	0.287369	0.611415	6.00826	8.15922	8.02704	37.5415	60.0663	44.6368	2.5865	3.33141	3.71939
METTL7A	36.1434	36.2518	33.6134	24.7172	13.0012	35.4444	9.85237	8.87699	9.49769	6.04233	3.75229	3.5106	1.99345	2.46988	3.18553	13.7552	19.1197	8.76205	13.1501	14.9912	17.1872	3.0877	2.11508	1.7569
METTL7B	31.7754	32.8558	42.5155	10.1256	14.8037	15.6846	6.83059	5.36201	10.3552	0	0	0	25.4588	18.7631	14.6388	19.01	19.5232	25.6255	5.5397	3.06899	7.91068	0.420348	0.220683	0.361499
MFF	4.76915	7.3731	4.545	57.493	35.7031	64.1047	26.3677	19.6703	32.274	11.9879	14.4574	11.7841	8.89351	7.20374	11.6861	11.3218	17.4129	8.62718	7.33549	4.64336	9.85156	5.97208	4.42531	9.197
MFGE8	44.27	57.0198	29.0411	6.3255	9.73494	5.0351	21.7076	21.751	24.8552	1.66165	2.21664	1.9973	30.7239	15.915	47.3763	2.73568	4.09258	1.69339	8.66808	9.37886	9.63023	7.06769	9.73928	9.83116
MFN2	24.3933	29.3208	32.7358	1.97576	1.53911	2.57441	12.7354	17.3456	9.2077	16.2959	23.9224	16.2307	34.7327	55.1207	24.9033	0.756513	0.720957	0.95018	12.9194	10.7231	7.36404	0	0	0
MFSD10	8.0776	7.49601	10.1293	25.8263	41.0381	21.9524	12.2222	12.1245	16.1945	10.3019	11.1055	5.43941	13.6181	14.1628	9.73695	1.83328	2.65276	2.77559	19.895	16.7516	18.7411	7.20806	10.7544	7.7847
MGAT1	6.4865	9.52219	6.14272	34.4734	36.6453	50.9173	1.59652	1.0569	0.855736	2.42156	1.60549	1.98326	19.9599	19.7603	18.2633	47.8986	43.2045	62.6513	16.7257	20.8235	20.2549	12.2248	7.56713	9.68201
MGAT2	5.47621	5.52002	3.54858	6.63347	7.97342	6.13596	5.35748	4.26455	5.29854	12.0911	16.8187	13.7233	3.6885	2.48605	4.81718	21.7334	28.8836	12.2576	16.9443	18.4862	16.1818	24.7936	28.959	37.3888
MGST1	24.6328	35.9639	15.0999	11.6863	14.1404	12.7731	19.6307	25.4414	26.8352	13.3849	19.6758	9.62375	4.61281	5.20787	2.61547	2.13383	1.27603	2.76757	3.3024	3.62604	3.27929	2.75874	3.41807	2.69804
MGST2	7.53237	11.2835	8.6095	2.07577	2.74002	1.16036	5.24132	4.04105	6.29482	21.9731	32.1466	12.7883	22.8844	13.5247	32.5416	0.357321	0.232616	0.236189	18.6624	16.9642	11.832	13.5278	17.6133	12.5268
MGST3	11.7141	18.2623	10.203	7.76284	5.57372	9.08253	4.09357	2.96784	5.21521	4.54009	3.56851	3.13267	4.28046	3.75396	5.69729	23.6175	21.3975	37.3157	7.85412	7.54781	6.81737	4.76069	5.04157	7.58854
MIA3	11.5848	7.81976	9.61541	6.669	5.73534	6.82239	5.45251	6.63026	7.33908	4.41164	5.54544	5.77925	50.6361	64.5103	30.6348	4.82243	4.78385	3.29372	19.3494	22.1164	21.1296	9.80543	7.52076	9.86426
MIC13	8.97769	10.1089	14.1847	10.2749	11.6003	14.1793	7.23251	10.3497	5.30143	5.02114	2.76162	5.35253	20.8098	23.307	32.6714	5.66958	4.06509	6.78649	2.75169	3.31579	4.36693	0.0266266	0.0366648	0.0352003
MICU2	12.1559	13.1284	19.4981	1.63175	2.03316	1.76555	1.68706	1.23155	0.931255	0.377428	0.302698	0.247593	17.3502	27.9685	9.78551	9.0527	13.4071	13.0449	22.2694	12.6936	24.0733	5.17887	7.93921	7.43168
MICU3	7.57084	10.9702	9.5544	4.59369	2.99508	3.54633	3.44903	2.63851	4.45615	1.82829	2.4426	1.74785	92.7168	141.579	114.969	22.9425	12.6643	19.0193	1.27061	0.952959	1.53109	7.62097	10.2045	5.88339
MIEN1	10.8351	17.0978	8.39719	5.75608	4.78906	3.47092	4.07861	3.90323	5.66927	2.37634	3.82116	2.48803	39.7307	47.2001	24.633	14.6808	21.2431	18.8061	40.6536	41.2634	31.7911	8.51106	7.59187	7.70251
MIF	17.0886	9.99684	13.893	15.4308	15.5234	14.5667	8.01503	10.5558	11.3573	13.8922	10.9331	20.5187	6.6965	10.6407	8.67867	22.8303	20.2961	32.8528	21.7579	29.2426	27.3061	17.9831	16.7602	14.1347
MLC1	19.4496	12.0588	23.534	32.1238	19.724	22.7115	9.77302	14.9918	8.66867	0.388325	0.624038	0.266779	11.0136	12.3903	7.26897	19.4487	20.2072	23.0079	13.6728	19.7709	20.7554	7.88728	4.75603	7.60333
MLEC	3.84895	2.92905	3.14844	7.09141	7.97784	8.63024	12.6636	19.8185	9.09243	7.38006	11.1513	8.90773	27.5561	35.1891	36.5669	18.3995	20.6811	26.9369	17.0281	16.1086	20.1783	4.78128	3.45208	6.88026
MMGT1	46.4356	72.5324	49.4075	0.0929453	0.0841155	0.0489822	1.62954	1.60999	1.93264	0.0388256	0.0459307	0.0398739	36.4215	51.5364	46.838	1.82717	2.47399	2.125	5.98494	7.24777	8.68415	7.14856	10.4155	11.5378
MMP14	11.9265	9.83937	9.70818	4.3503	5.57708	2.27956	10.9727	14.6267	9.71087	39.6823	55.595	39.8411	12.995	7.17324	15.1262	5.16162	3.14342	6.93721	25.5583	33.4048	27.833	33.8343	51.7327	22.4322
MMP9	19.8957	22.8005	27.7545	2.07035	2.91505	2.68524	10.1144	13.9983	10.4785	11.6446	6.90523	12.5645	5.36277	7.3309	3.08359	6.70817	6.55388	7.86868	14.8439	21.0042	12.4838	5.13925	3.48441	3.57178
MMS19	42.4321	40.4803	47.6089	10.0815	15.707	12.3801	14.0922	10.2732	19.3768	10.3602	11.2822	13.5925	9.60506	5.90711	5.48449	0.559141	0.694453	0.31256	3.4891	3.57632	3.83452	5.81567	3.43706	3.58827
MNDA	1.92674	2.6801	1.66471	8.90756	13.1386	6.44907	1.9885	1.60472	2.64272	4.21498	4.37515	5.05376	31.0082	36.8997	35.7834	1.29605	1.07961	1.18978	2.23655	2.52507	1.25471	3.87229	3.88004	4.41441
MOB1A	1.43629	2.00363	1.19787	16.2132	21.6771	14.9486	11.9753	10.3227	14.6339	14.1351	20.1991	16.3402	0.593464	0.40593	0.876547	2.48503	3.52626	2.60431	2.8295	3.45199	3.99525	0.18433	0.108755	0.204975
MOG	50.2512	28.1407	77.3366	4.82775	5.11259	7.11611	3.94735	4.95393	5.43156	3.39635	5.0334	3.95336	19.7597	15.5904	10.4134	5.44221	7.94562	6.79187	4.28195	5.93906	2.59486	6.1645	9.22825	9.19127
MOGS	3.61159	3.76328	2.60035	4.39421	6.13432	6.40676	28.9783	21.6758	24.3707	24.7013	28.9253	14.5244	7.26261	9.69558	6.12238	11.2222	8.69723	7.29445	0.989743	1.3411	1.4381	15.3712	15.3712	21.3814
MON2	12.6057	10.135	17.9254	41.9635	26.7727	61.7283	6.48791	6.5463	7.59734	10.8856	14.0316	7.17364	0.054201	0.0750684	0.0829275	41.0311	48.2115	55.9253	16.1444	24.0067	10.8813	10.0487	7.28533	8.10933
MOSPD2	15.4783	23.8985	8.85359	15.5753	23.7991	15.809	5.56818	5.96352	7.29989	31.4942	44.2809	23.0223	10.8067	16.8909	16.0372	2.1929	3.38146	2.9056	9.58181	6.04612	5.19334	0.501757	0.769194	0.539891
MOXD1	3.38278	2.65887	4.43821	17.3531	27.4527	24.1556	22.6336	16.3867	30.759	21.2167	18.7556	21.7259	4.5996	6.00708	5.89209	6.05636	6.94059	8.2427	16.0421	18.2238	18.1917	7.39397	8.93931	10.7952
MPC2	0.787306	1.16679	0.710938	13.3413	11.3401	7.64455	36.9562	53.5495	40.504	28.802	42.5982	45.8528	2.26764	1.24493	2.57831	7.68996	5.99817	10.3276	5.34969	5.45668	6.90645	27.1436	40.0639	22.9635
MPDU1	28.6195	26.2727	26.0723	9.85125	9.77244	9.04345	6.18821	4.78968	3.20549	2.35497	2.84716	2.46095	55.347	68.5196	48.4286	10.5769	11.1586	14.7336	4.60215	6.28194	3.93944	2.79333	3.67043	1.81846
MPI	26.127	19.2295	14.1086	8.58484	4.8676	5.13373	1.0828	1.27771	1.70325	5.40387	7.54921	3.60438	22.5872	16.1272	12.9424	13.1735	10.3543	20.7219	26.0649	29.714	14.1272	2.74791	4.13011	4.13561
MPO	11.0384	8.90801	8.22363	14.7058	10.5882	18.2352	1.4113	0.807262	1.26311	1.85415	1.1811	0.960451	6.82469	10.9059	10.7216	13.1031	15.1603	6.91846	6.82564	7.57646	10.2043	7.88521	6.6078	9.06799
MPP1	16.209	24.8484	9.61194	8.16303	12.5303	8.28548	13.3906	12.0114	14.1405	9.58616	13.8903	6.509	26.3595	17.4236	18.2408	0.810482	1.03499	1.19708	2.76761	4.20124	2.5379	2.67004	3.43634	1.87437
MPP2	0.258652	0.302622	0.269774	3.90055	6.11217	2.61727	2.12981	1.21825	2.75598	0.596472	0.674013	0.365637	3.26976	1.82779	3.35477	9.78657	10.8142	5.13795	14.5337	16.5103	16.147	26.0768	34.604	18.7493
MPP6	72.1762	109.275	113.389	0.068412	0.0724483	0.0370109	4.91221	6.49395	7.51078	2.2978	2.82859	1.61535	4.56761	6.07949	3.77285	2.42397	1.34046	1.90524	2.17218	2.02882	2.94114	4.01996	3.91142	3.76671
MPST	0.159234	0.253341	0.12882	9.12887	11.3015	8.49898	52.714	28.202	79.0183	1.81665	2.85214	1.56595	3.40951	4.78695	4.56874	5.96368	6.94769	3.50068	49.4744	40.7669	35.7205	0.323057	0.188019	0.305612
MPV17L2	54.4515	67.6832	81.0239	1.47963	2.00786	1.91909	0	0	0	0	0	0	33.4653	32.9968	39.121	0.0238621	0.0343376	0.0158206	0.250478	0.142772	0.13651	0	0	0
MRAS	31.7369	19.1056	48.5258	0.236176	0.125409	0.369852	1.48216	1.75932	1.22426	0.0570512	0.0630416	0.045641	82.6547	70.0912	94.6396	1.34665	1.14196	1.00056	1.40868	1.1368	1.15652	0.4268	0.415276	0.682879
MRC1	14.6928	18.3953	18.3513	26.0666	13.685	29.3771	9.8934	13.4253	10.1704	0.996857	1.03573	1.23012	20.797	12.6654	32.6513	1.96956	2.97995	1.84548	7.43002	6.11491	8.03929	1.4746	1.0101	2.2178
MRC2	2.69611	4.34074	1.57722	2.95985	4.14379	4.12011	16.8724	23.672	10.174	11.3066	9.30535	7.3493	6.70991	7.78349	3.81123	6.55117	5.76503	8.3986	13.6203	13.1572	11.0052	3.0086	4.38954	3.15
MRE11	11.6063	7.37001	9.84216	29.556	43.536	37.1815	34.0292	40.1544	49.2062	14.3359	8.2575	13.4758	3.06091	4.37098	4.65258	3.99912	4.93492	5.14287	8.15236	5.6985	11.2747	0	0	0
MRPL1	0.823678	0.691889	1.15562	9.37472	8.306	8.85911	4.78222	5.73866	5.76736	14.815	10.7261	20.178	2.2254	1.57559	2.25656	0.100997	0.153111	0.148365	6.90921	3.94516	10.8682	4.02861	5.40237	5.63603
MRPL11	14.5347	20.5957	20.2178	16.8827	15.7347	24.6825	20.1033	32.4467	16.2033	15.9106	11.5829	22.5454	1.62256	2.18235	2.18559	4.88403	2.55435	3.07694	17.1432	17.1775	25.1319	9.6565	10.9505	14.5137
MRPL12	0.390151	0.514219	0.486908	6.92161	5.67572	9.10192	9.90582	5.56707	9.12326	6.53924	6.46731	6.70272	0.504481	0.408125	0.619503	102.329	164.443	85.2401	16.8714	25.5264	26.505	4.655	2.51836	3.64487
MRPL13	1.57331	1.76053	1.01007	8.35043	11.3649	13.2438	1.51002	1.06305	1.84524	11.908	14.9446	15.7781	15.5747	15.2009	17.8019	3.09741	2.42527	3.4722	6.67067	8.71189	8.49843	0.217718	0.330278	0.287387
MRPL15	17.7219	17.4029	13.9294	23.5959	12.9542	23.7375	2.29353	2.8348	2.85086	5.95505	7.99763	6.63393	0.108687	0.109121	0.131728	7.02935	6.11553	4.2387	5.11645	7.96631	5.49506	5.50966	7.74658	2.96971
MRPL19	9.49895	13.6975	6.96273	13.406	10.9393	11.5828	5.78929	6.0556	4.94405	9.53505	6.07383	14.9033	21.8682	23.2896	12.0056	5.7073	3.08765	5.2393	28.5453	25.5195	39.1642	9.03829	8.00792	9.71616
MRPL2	25.2705	17.184	18.22	7.9266	12.3496	12.6509	16.4881	26.4964	23.9243	6.93875	9.5616	4.2257	4.51328	3.3985	2.70797	0.467067	0.722553	0.630541	8.0426	7.96217	7.10162	8.93765	6.02398	8.11539
MRPL20	43.1696	28.751	30.8663	6.90043	10.1298	10.2678	5.31465	4.23046	4.90011	0	0	0	10.3702	9.37468	11.9983	0.0225232	0.0224331	0.0190321	13.7141	10.2718	18.8294	0	0	0
MRPL22	20.5362	29.6748	17.1272	7.86979	10.6714	6.23287	23.9009	38.2414	28.6333	13.4026	19.4471	10.5746	4.48807	7.11359	5.11191	0.556014	0.429799	0.591043	16.9361	10.2802	15.4457	12.462	9.93219	8.4866
MRPL23	11.2202	14.216	11.108	9.09643	10.6064	13.2626	21.4295	32.4443	13.6935	25.9332	39.0294	19.4758	6.57876	8.24318	3.41438	16.609	20.1302	26.5412	14.2408	17.2457	12.0335	17.7379	26.8552	26.1634
MRPL3	0.940705	1.37249	1.03666	1.73612	1.3264	1.8264	25.4047	29.2916	13.6677	8.79219	9.3461	10.577	5.08769	4.90454	5.90173	10.6835	7.87373	16.9974	10.8687	13.4446	7.64071	21.8003	11.3797	24.0239
MRPL37	17.7796	18.633	9.67212	26.5716	18.7595	27.5547	3.29178	3.90734	3.58145	1.38468	1.51207	1.42345	23.7754	25.2019	19.6147	3.2304	2.19344	2.75876	23.0262	20.1018	23.0722	3.88266	3.673	2.85376
MRPL38	24.4099	26.9974	14.3775	4.32666	4.08437	6.12222	5.56511	6.64474	8.46454	2.17394	1.60871	1.81741	24.6087	25.0517	37.8974	0.508925	0.781709	0.568469	2.75776	1.49195	4.11458	1.52928	2.36274	2.15782
MRPL39	0.0859905	0.0648368	0.125804	17.3716	21.1934	15.2176	0.532231	0.760026	0.408221	7.6722	4.18902	7.24256	5.86806	7.7165	8.14487	6.39917	4.54341	6.51436	1.3551	1.28734	1.38898	3.86267	2.10129	4.04035
MRPL4	11.2381	12.4968	7.75431	11.9057	6.67907	9.11973	5.34273	7.77902	7.07378	8.00326	11.2046	9.69195	49.7628	58.0234	33.5401	6.76928	5.99758	3.60126	18.0102	16.4973	13.0574	5.64958	3.92646	4.84169
MRPL41	13.5079	21.2344	20.0457	4.57121	4.87291	6.3677	13.6449	12.8535	18.1341	8.26837	10.137	12.816	18.5158	14.1646	29.5698	7.49055	5.46061	10.322	28.6844	32.4421	22.3165	0.97939	1.41718	1.01661
MRPL43	6.97219	4.53192	6.30286	5.43913	3.1003	3.59526	16.5531	16.0069	22.893	4.60324	4.73213	4.25339	5.31269	6.38054	5.13206	5.14218	7.34817	6.79796	17.1466	22.5649	19.77	3.72459	4.97605	2.56252
MRPL44	2.64236	2.28564	1.79944	19.591	15.9275	29.4061	28.8886	26.8952	39.0284	34.057	47.3393	20.332	4.89358	6.52804	7.4774	0.132849	0.213886	0.155167	0.0561623	0.0775039	0.0630141	2.50476	3.70455	3.95502
MRPL45	4.90791	7.7594	3.37664	6.83675	7.30849	10.5491	22.4666	22.6464	32.1947	11.1757	5.92312	16.7412	3.108	2.97436	3.87257	19.1661	22.9994	21.3702	2.08569	2.13366	2.68428	1.02114	0.966	0.770962
MRPL49	4.51009	4.18085	3.51787	31.371	47.4016	49.472	1.82476	2.31379	2.31562	27.9364	34.5015	43.3014	6.6041	8.71081	10.2562	40.6197	61.5794	27.0121	10.7009	7.99359	6.17443	17.1074	17.9115	11.4278
MRPL50	0	0	0	77.4866	116.23	115.455	2.70239	4.33464	2.60511	16.6204	16.4209	21.7062	0	0	0	0.529481	0.620552	0.472827	12.6916	20.3701	18.4029	3.02737	4.88617	3.18782
MRPL9	2.04564	3.12574	2.04973	36.9505	46.1142	53.9477	37.1527	25.9326	58.4041	14.0944	9.03452	12.7695	0.0839001	0.0825577	0.0783627	3.48879	2.75614	5.56811	3.61763	2.48169	2.54319	11.0254	8.73214	15.6782
MRPS11	2.57424	1.73761	3.15602	61.5884	75.8769	97.0633	19.4447	20.203	30.1781	24.2814	33.2656	13.7919	3.65583	4.77818	4.82205	11.9311	17.9205	13.9713	3.06464	4.34873	4.52648	2.92292	4.20316	3.01353
MRPS18A	1.71412	2.71174	2.31064	17.9098	10.4951	25.7364	3.59228	4.94657	3.56355	11.6152	13.6015	12.5909	1.25211	1.60645	1.17322	8.38718	10.1569	12.4046	5.49413	5.07109	6.79075	78.2123	53.81	102.458
MRPS22	1.84186	2.97277	2.87883	9.91542	8.8743	15.0813	14.283	19.1107	14.2545	6.14503	7.26957	7.41091	0.308046	0.294184	0.46022	2.87022	2.08665	2.39663	6.30954	4.42299	3.85513	0.687102	0.63076	0.749628
MRPS23	0.160724	0.110739	0.112989	40.6386	63.315	42.1829	19.2349	21.0622	16.2342	58.6312	81.3215	45.4978	3.90505	3.36615	3.53407	2.3215	3.32206	2.79276	1.70883	2.28642	1.86775	2.69302	4.30614	2.26752
MRPS25	23.1069	17.7923	34.3599	10.423	5.80559	16.3849	3.11154	4.71087	3.19555	4.50833	3.29108	3.30461	5.00276	6.20342	6.47357	3.76375	2.24319	3.25941	19.2713	12.9696	23.6459	5.84704	5.60731	3.72456
MRPS27	24.883	33.7413	21.474	13.9272	9.7908	17.8686	33.3064	38.8685	17.3859	1.4987	2.16263	0.86475	7.69435	8.50225	12.2032	3.78706	2.14726	4.07487	6.64273	4.37092	5.97846	11.7162	18.3358	11.1421
MRPS28	35.1268	42.6439	39.4825	5.78806	9.30721	3.86064	22.3216	24.4645	28.9288	14.3611	14.7202	14.7058	2.63878	3.82096	1.5173	4.68983	5.46365	5.52931	5.77515	7.72137	6.60099	7.45396	6.64148	8.61677
MRPS30	16.4533	12.4058	22.7549	9.56491	12.2813	11.7744	14.9705	14.0424	11.0333	18.7466	13.7413	27.82	7.60027	10.1388	7.76748	2.11835	3.39996	2.30265	11.8742	15.3177	13.0616	5.51714	2.92408	7.99985
MRPS34	11.1349	5.89034	17.4483	7.06261	7.46518	8.05844	2.26423	1.56459	2.51103	2.02763	2.34394	2.25675	37.9312	32.1277	37.4381	2.90373	3.87067	3.76033	39.7542	42.9345	36.3353	1.72072	1.35765	1.8601
MRPS36	23.9911	19.9846	26.918	29.4903	17.6942	26.9836	14.4339	11.5616	7.62111	0.155793	0.155638	0.0983056	1.42706	2.09064	2.06353	1.13935	0.943385	0.786155	0.715072	0.422607	1.1341	3.63748	5.18341	3.53563
MRS2	5.53136	4.31999	6.06237	1.24813	1.28932	0.868698	13.609	10.6967	14.0989	20.1638	21.4946	18.8733	21.3988	15.5997	34.1952	19.766	13.2828	17.1964	25.5872	23.8217	23.2844	10.6956	14.3214	9.48702
MSH6	4.70724	5.50276	6.10528	10.3537	14.2673	16.5762	5.8088	7.37137	6.18637	21.7078	29.0885	22.9669	3.41235	2.2931	2.18731	7.76508	10.941	11.0885	30.6324	39.3932	38.1373	15.3668	14.9826	17.1032
MSI2	37.9962	30.359	22.3418	5.34153	7.82	7.87875	13.3053	7.3312	16.5384	1.48648	0.945402	0.900808	52.2191	51.8014	52.6369	4.60199	5.69726	7.28035	6.96407	4.81914	10.2302	2.66286	3.57888	4.03956
MSN	19.4822	22.6384	10.0723	0.969297	1.39773	1.12438	11.5788	13.4893	8.27884	2.92961	4.00185	1.75484	15.1587	17.5235	24.1781	3.41436	1.89838	5.2308	14.9666	20.0553	24.1411	7.64422	6.97153	4.47951
MSR1	14.0293	21.8015	7.39344	14.1026	20.9283	7.5449	5.46304	8.5278	4.63266	13.2943	18.8646	17.482	5.25902	7.17856	5.99002	8.27611	6.26501	10.85	31.6025	30.2436	24.3339	21.8028	31.4833	17.9873
MT-ATP8	8.47012	12.5358	13.5353	16.2845	19.4274	11.904	26.5019	40.3359	40.0974	8.61637	8.1597	11.0031	2.05394	3.1795	1.13377	0	0	0	11.1214	7.2623	17.5941	0.014135	0.00815588	0.0175132
MT-CO2	7.88233	12.7063	7.14139	2.90354	4.41628	2.66545	3.07315	1.64413	2.37554	2.51054	3.84614	3.80347	61.7363	78.0965	51.1177	2.07038	2.91717	2.16769	22.8047	15.0739	14.2302	2.39976	3.09329	3.23727
MT-ND4	15.3524	24.61	21.3092	3.42311	2.73849	3.91946	2.08942	2.17091	2.21897	11.0743	6.86605	17.8739	51.742	55.4674	68.0407	2.18911	2.29637	2.41458	3.64838	4.80857	5.85931	2.9506	3.87708	3.52891
MT-ND5	1.06152	1.04772	1.24941	12.1284	13.1957	12.0556	48.9441	65.9767	61.8654	13.9436	14.4456	14.8221	15.5507	14.8976	24.4146	7.93891	6.72425	10.3126	12.0615	12.3148	8.73251	2.0767	1.11934	1.74442
MTA2	30.0406	47.5242	39.0528	25.4208	30.81	29.539	2.72787	2.45781	2.87518	0.30127	0.184679	0.326275	30.8454	42.9986	47.3786	8.22782	12.8107	11.6095	1.08543	0.799961	1.51743	5.82822	6.82484	7.99049
MTCH1	10.9361	16.765	11.8547	44.5473	46.2401	60.9853	6.20275	4.2861	6.95949	0.426389	0.440886	0.529575	32.3365	47.1789	43.8483	14.3711	7.91849	9.06818	8.97096	11.4111	10.8728	3.05157	2.5328	3.55202
MTCH2	0.705714	0.812277	1.04093	3.10627	4.81471	4.02262	5.40038	7.52272	3.39684	4.33415	6.0288	3.34596	4.07873	4.6783	4.64975	33.6866	38.3354	48.0371	5.2829	3.10634	5.2195	15.8647	12.1682	20.6558
MTDH	27.6224	32.263	43.2843	21.3873	11.5064	11.0572	3.99306	3.6257	5.28282	47.6856	38.5777	29.7082	17.0318	21.2386	26.8932	9.07128	12.3551	13.3892	2.12003	1.81899	1.80839	20.4492	30.8987	31.5735
MTFP1	0	0	0	31.6023	40.3561	32.9296	25.1593	34.2166	15.6994	34.1213	48.3498	41.9692	0.780167	1.21316	0.998614	1.44019	1.39122	1.09886	0.336126	0.214112	0.418476	3.54772	3.57965	2.58629
MTHFD1	23.0436	29.634	28.7353	13.1473	18.9453	9.34775	4.43318	4.99177	3.51108	7.72983	4.94709	9.80916	43.1686	52.1477	35.5278	12.9058	20.0298	9.07279	12.4007	7.26681	7.77524	1.12958	1.1838	1.49895
MTOR	17.9977	14.3621	21.6512	17.6909	17.8855	21.2998	17.511	19.8049	21.9763	8.29392	7.68846	8.3188	37.3634	59.109	42.557	5.24807	6.84348	5.58395	0.430771	0.398463	0.641849	7.13208	8.34453	10.0848
MTPN	16.2541	26.0066	19.8788	5.50427	4.7777	7.10051	7.28841	7.45604	4.09609	3.75093	2.32933	2.52813	15.152	8.68211	22.7886	3.53469	2.78887	3.93765	14.1404	17.5765	18.1987	1.85634	1.62801	2.49307
MTTP	24.4572	25.7045	35.414	35.9517	32.4284	19.1263	14.7719	16.0128	7.75527	5.27986	3.40551	7.0275	8.89669	11.0408	8.15827	7.20659	9.17399	5.08785	15.4123	15.5818	15.7359	0.832091	1.10002	0.56915
MTX1	60.5749	60.8778	31.9836	1.70891	2.56337	1.86613	1.05718	1.4568	1.15444	0.108709	0.133712	0.0594636	28.9136	25.6464	27.3812	0.93291	1.34619	1.4003	2.01704	2.74922	1.58539	0.517725	0.830949	0.445244
MTX2	26.0765	34.1863	31.7873	1.04503	0.884093	0.665682	1.66853	2.62293	1.54673	9.74713	12.4958	10.7901	20.8147	31.3469	14.4038	4.59679	5.48856	2.45928	1.62875	1.43167	1.79162	1.76643	2.46064	0.98567
MUL1	22.0631	33.5138	29.0791	11.6527	10.2777	10.2077	7.00981	9.15482	5.60785	0.67328	0.382423	0.618071	10.7206	11.1387	8.55502	3.62428	5.04138	4.46874	2.10287	1.64234	3.26365	0.253048	0.242673	0.381597
MUT	22.0307	31.4158	30.0499	2.69015	2.41306	3.96797	9.07797	11.7287	12.8998	12.8538	15.823	16.0286	4.13856	4.38687	5.18147	25.3078	18.3735	35.7347	5.08128	4.4512	3.62295	23.2816	17.6474	13.2239
MVP	20.746	24.4803	23.9201	10.3371	15.0921	10.3164	3.17622	4.41494	2.33134	1.24698	0.940222	0.728236	54.6173	85.9676	65.9776	3.73259	2.9786	3.44518	1.17284	0.894875	1.44963	0	0	0
MX1	14.1639	16.6993	10.2972	1.99789	2.33753	2.98684	3.76177	5.39062	5.54109	0.261893	0.214491	0.215276	18.882	26.3026	28.153	23.1895	27.6187	26.8534	21.8502	31.9013	19.0315	5.68268	7.74549	7.58069
MYBBP1A	39.0925	40.3043	60.867	5.76451	7.24022	3.28577	0.735911	0.802143	0.659377	4.22894	3.47619	4.70258	48.5994	42.5244	76.1552	8.81847	10.3352	6.31403	4.61484	7.16685	5.97622	3.84163	4.28726	3.23849
MYCBP2	20.5578	24.875	31.9058	7.00896	10.7588	5.38989	2.43127	3.5302	1.72863	12.2424	12.5485	19.7225	33.2872	47.8337	46.1693	12.9677	15.1592	9.54421	12.0378	9.57008	16.227	3.84821	4.6217	5.74153
MYDGF	12.7117	15.6354	11.6693	12.2123	7.69375	11.101	28.4061	19.799	35.3939	1.71925	0.899166	1.29803	2.43169	1.66328	2.1642	2.68544	2.73915	2.07853	23.8693	28.2613	26.8291	16.4431	15.3743	8.9286
MYH10	9.87247	5.11394	11.6989	7.93561	6.92779	9.92745	7.63305	6.95371	11.648	3.05648	2.23123	2.89449	4.86313	4.01694	3.99263	2.42748	2.23085	1.30841	3.75196	5.73675	2.39375	14.827	19.1565	16.5173
MYH14	44.1123	51.479	37.1866	8.68699	5.84635	5.48149	5.72842	8.8905	5.43054	1.03612	0.884847	1.24127	44.2736	38.4295	43.2553	7.80453	7.93721	4.05055	1.45344	1.10897	0.975258	1.01248	0.786699	1.25042
MYH9	44.1257	31.1969	60.5846	2.3113	1.43069	1.58324	8.88275	5.11646	11.1301	4.66292	4.70489	3.31068	22.427	27.2263	35.0534	1.11913	0.801295	1.32617	9.95572	8.99997	8.87055	0.778081	1.20058	0.688602
MYL12A	14.6075	21.7505	17.8795	3.21573	2.29282	5.17089	6.50673	3.65678	8.4132	3.99631	5.1952	4.18813	43.4971	43.4971	47.2814	14.5845	15.0804	9.93203	18.2348	11.8891	13.0744	3.40918	4.21375	1.858
MYL3	12.3069	6.91645	10.1408	9.62081	8.68759	5.07016	17.2376	26.6665	14.3934	2.13667	3.34389	2.55119	16.2447	14.4902	18.0316	22.359	22.9627	28.2841	20.1248	15.315	18.8368	3.30384	3.37323	4.87317
MYL4	20.324	30.7706	18.9014	17.0123	17.3185	19.9384	3.03633	3.96848	2.51408	5.60795	7.50904	6.97629	6.26931	6.35081	6.46993	5.98635	6.24975	5.33982	6.5536	7.64805	8.09369	0.737867	0.811653	0.608002
MYL6	12.5836	10.2808	9.18604	20.6711	16.7436	15.586	40.3352	64.8186	23.2734	34.7087	53.5208	54.2844	5.01802	5.43452	7.37148	2.0834	1.76256	1.87089	6.29744	5.73067	4.15001	4.63218	2.97849	4.51637
MYO18A	0.0020664	0.0015808	0.00128943	0	0	0	0.00481047	0.00394458	0.00645565	29.4657	15.4695	43.7861	0	0	0	7.47294	4.75279	5.55987	42.0273	59.8889	38.497	42.113	38.744	42.1551
MYO1B	24.6124	39.3552	14.9889	9.14692	7.28095	6.14673	3.99646	5.71894	4.4041	1.23086	1.20255	1.56565	31.9133	47.3274	31.4346	1.75787	1.72271	0.94925	7.59371	10.616	10.0617	1.18583	1.84634	0.953409
MYO1C	64.8678	67.722	74.2737	3.24377	2.62096	5.10569	11.1089	8.9093	13.1084	1.38463	1.86094	1.08832	0.980893	0.829836	1.36442	9.68586	13.4246	15.5555	11.2689	13.579	9.01512	2.15241	3.19848	2.61302
MYO1G	4.51098	3.58623	6.14847	8.90249	8.60871	5.56406	13.3573	12.8364	19.7422	5.32914	4.40187	3.11755	10.0072	13.6598	15.1209	11.1691	9.30382	15.458	3.76402	2.48426	4.71256	16.0368	9.87868	23.7826
MYO5A	7.33969	7.13417	7.5819	3.15732	2.73424	3.58988	22.0909	11.5756	25.3162	6.01828	7.76358	6.17475	5.89337	6.32947	3.53602	7.38839	6.79732	7.77259	16.56	25.3202	11.1946	3.24253	2.37353	2.77236
MYO6	42.1238	60.1528	66.345	11.7225	13.9146	11.3357	8.73139	5.16899	13.4551	1.26014	0.713237	1.54115	32.3589	40.2222	24.5604	18.4919	27.4235	13.8135	1.51441	0.969222	2.15046	1.69272	2.15991	2.62372
MYO9B	31.0117	39.9431	19.7234	19.8894	17.622	12.1723	5.7534	8.76818	5.35066	3.32486	2.29748	1.90514	40.427	43.8229	26.601	25.8194	41.4918	19.2613	6.51127	7.21449	5.00717	0.364508	0.281036	0.485889
MYOF	50.2923	41.8935	62.7648	9.17252	5.35675	6.41159	13.4941	20.7135	17.6098	4.51109	6.03584	5.09753	29.1273	40.0792	45.9629	4.3613	2.83048	3.27533	7.48452	12.0126	9.27332	6.5018	4.73331	8.19226
NADK2	41.0196	36.4664	60.668	2.7016	2.11265	3.10143	36.1147	22.2106	19.9353	0.950355	1.26207	1.11667	3.33935	4.04395	3.64323	9.02204	7.73189	13.4338	13.667	13.503	18.8604	14.5012	17.9815	22.9409
NAGK	52.3257	73.3083	81.4711	4.89258	5.08829	4.56478	8.0885	5.2009	9.51207	0.365361	0.309096	0.570329	99.6472	100.644	64.4718	1.55015	2.46783	0.823128	5.71449	6.69167	3.61156	0.503349	0.335231	0.509389
NAMPT	16.5366	22.0433	18.273	2.56591	3.0329	2.07582	5.58871	6.18111	8.96429	2.36568	2.29234	1.87598	6.065	3.84521	5.54341	10.6775	8.79827	10.6562	6.12686	5.09142	4.99339	3.21894	1.94102	3.51831
NAP1L1	42.8875	41.6009	40.5716	5.46112	4.13407	5.42289	1.80402	1.10767	1.72645	1.30287	1.92695	1.3172	56.3431	63.2169	38.1442	9.8329	14.6904	11.829	9.85446	7.9427	12.0126	2.08538	1.58489	1.26374
NAP1L4	18.4416	13.112	10.2535	18.4425	12.4118	11.2499	18.7093	13.3397	26.0994	6.87379	3.6981	8.42039	27.4201	21.1958	15.7666	12.3051	18.1254	12.2436	5.73807	8.86532	4.37241	14.2658	21.4985	13.7807
NAPA	36.1663	56.1301	35.5876	13.0334	12.0689	19.6934	9.31389	13.3189	12.313	7.29646	11.0979	7.0119	2.07145	2.60795	2.21645	22.8624	31.9617	18.5643	17.6748	28.3327	11.8598	20.8504	31.1505	20.6627
NAPB	15.7767	24.4538	13.915	1.78357	1.27525	1.8567	16.4088	21.7745	23.6123	1.64401	2.48411	1.59469	11.4651	15.9365	15.799	7.02089	10.3418	7.63171	57.7243	70.77	72.444	5.92395	7.32792	5.30193
NAPG	21.0063	32.7487	14.9565	8.50924	12.5852	12.7043	17.5785	10.6702	13.6234	4.59657	2.60625	4.20126	5.65057	8.23853	7.11407	10.9835	10.2586	17.4967	26.1584	34.5553	40.284	6.40607	7.25167	5.07361
NAT10	73.0644	113.615	90.0884	13.0203	17.0175	9.51781	5.21943	6.71741	2.74542	0.597518	0.883132	0.727777	52.2585	42.5907	47.0326	8.34175	12.4626	10.6357	9.09199	12.7743	8.91925	2.5348	3.35861	3.13048
NAXD	38.2429	61.724	19.9628	7.43606	8.12018	10.0982	14.6609	20.5985	9.94008	4.57586	3.3358	2.85534	40.4787	63.1873	52.5009	0.807742	0.621961	0.477375	8.46233	4.59504	9.06315	2.14736	2.70353	1.9949
NAXE	14.521	8.39313	13.8676	13.688	18.5883	9.26679	5.82398	8.61367	7.7226	6.16023	6.25263	8.88305	23.8286	30.6197	21.4696	10.0595	14.7472	9.0334	11.2904	16.6533	8.15167	5.20529	5.0179	6.64196
NBAS	9.16098	13.3842	4.75455	14.278	15.4345	20.8173	11.0031	15.3933	11.0471	20.1196	24.4856	18.1278	15.4431	9.74459	19.6127	4.28304	3.39217	4.23593	9.40828	5.2216	12.3531	3.12365	1.9679	4.05138
NBEA	22.6043	18.8746	18.4677	2.86381	2.36551	4.14394	0.250062	0.246561	0.286071	37.7793	42.4262	42.9173	9.91067	10.1683	7.64112	9.46968	9.70642	9.99051	8.10341	5.51032	10.7127	0.554543	0.754178	0.837359
NCAM1	6.38785	6.1004	6.77751	2.89222	1.73822	3.6066	16.2596	19.2026	25.2349	8.06108	12.5027	10.1408	8.39487	4.93618	6.95934	6.41964	6.36186	8.52528	30.4056	41.9294	40.7435	3.93502	3.35264	5.10373
NCAM2	34.6568	38.7463	37.6372	10.5045	6.62831	14.9163	14.0881	18.54	9.07275	15.5482	18.0981	13.3403	24.6718	29.6802	15.6419	6.23984	10.0461	9.68423	8.63414	12.3727	8.10746	19.2718	14.8971	28.9463
NCAN	22.5222	34.5715	30.8554	6.45238	10.1173	3.94886	9.30735	9.52142	13.9238	25.4557	16.1135	37.7253	17.7583	18.522	15.947	6.80716	10.3333	5.9835	27.073	19.6009	42.8566	3.7466	2.73127	2.39782
NCDN	12.8498	13.0683	13.9292	35.9331	32.6991	40.281	3.20733	3.39015	3.01168	7.62524	4.96403	9.28754	27.9856	37.025	15.4481	23.9702	20.6863	30.4421	7.23612	9.05962	5.36197	3.8377	4.83166	3.94899
NCEH1	29.0836	30.2178	18.8752	11.7123	13.0123	9.63919	32.1009	21.636	27.35	0.603083	0.753251	0.441457	24.5206	29.8661	36.266	2.53962	2.60565	2.75803	0.934952	1.29304	1.38279	1.16829	1.26642	1.83772
NCF1B PE=5	20.9536	20.1364	24.0548	9.76269	11.6957	10.573	49.9265	74.2906	49.9764	3.30759	2.484	2.86437	21.6501	11.4096	19.7233	1.05763	0.897932	0.701212	3.01587	2.97365	2.23778	1.92841	2.15403	2.68048
NCKAP1	1.28043	1.99619	1.23305	2.41459	2.91682	1.80611	18.9758	11.784	9.90537	3.9018	6.16095	2.64932	17.642	13.3373	28.3507	11.4968	12.29	15.7161	4.33507	5.35382	2.32793	1.36518	1.59863	1.26689
NCKAP1L	30.6653	21.0057	15.9153	21.6107	24.8523	20.3573	3.97328	2.08597	4.77191	6.14881	7.25559	8.37468	14.9861	19.2872	14.012	0.431961	0.385309	0.686386	6.3089	9.86081	4.15125	2.90882	3.35678	3.01063
NCL	5.4198	3.00257	6.92651	12.745	18.4166	9.02349	11.025	13.1197	12.9544	2.56582	2.7172	2.77109	4.29185	6.62662	5.92705	12.8286	16.0229	9.0698	39.2691	45.7878	60.3566	2.22639	2.1596	3.42419
NCLN	14.4566	14.153	18.5478	10.0012	14.8918	6.47079	4.63991	5.62357	6.93202	7.37543	8.77676	4.52851	7.53386	7.9859	5.68807	22.6931	15.9986	29.4329	2.99216	2.07955	1.84616	1.81186	2.23584	2.27932
NCSTN	1.45773	1.84549	1.48397	0.152263	0.15683	0.107497	5.81315	5.94686	5.24346	5.25977	5.75945	3.97638	21.9353	28.5159	26.0373	0.237411	0.216044	0.268275	39.5261	36.285	46.4827	25.6606	15.345	32.6403
NDRG1	4.98325	3.93677	6.91675	2.11735	1.13066	1.87385	3.64884	4.03562	5.60827	12.691	19.2903	14.7469	17.1624	15.2745	25.9667	11.9018	17.1624	17.8765	2.66054	2.73237	1.68412	11.7476	10.2087	16.4114
NDRG2	12.1593	9.24109	14.5912	22.0727	16.2676	33.2635	4.95689	4.73383	3.58879	9.89731	5.27527	11.9263	4.96641	6.82881	5.98452	2.88878	3.51275	3.40587	5.40106	5.19582	4.067	4.2878	3.21585	5.81425
NDRG3	0.756617	0.517526	1.16065	0.205516	0.155781	0.314644	2.3295	1.43264	2.23632	7.40465	4.09477	11.3958	0.102069	0.0548108	0.0597101	12.9377	10.6348	20.2733	13.9861	13.3288	19.4547	48.6983	52.4968	37.5951
NDRG4	1.28405	1.0144	0.710081	4.02255	5.54709	3.82544	23.4067	12.1949	22.1193	11.3688	8.8222	6.99182	1.83381	1.58808	1.99885	5.0113	4.98123	4.26963	44.5409	70.1964	33.8065	8.45192	7.00664	6.02622
NDST1	25.2863	21.898	36.7663	2.3051	1.59052	1.7611	28.4115	29.4627	17.4447	0.107812	0.0668434	0.123337	69.4865	48.9185	41.6919	1.82931	2.92323	1.30613	14.1194	21.5038	19.5836	0.178276	0.17685	0.278289
NDUFA10	7.36804	4.32504	4.29557	0.453249	0.514438	0.268324	5.79843	4.45319	5.72885	20.6852	23.0019	30.4485	20.165	25.4683	17.9065	21.4252	20.5468	19.7112	23.6473	27.4545	22.7724	1.62327	1.98526	2.13784
NDUFA11	19.0533	15.0903	19.5487	11.7258	9.38063	12.2183	4.06734	4.0348	3.50198	3.83519	4.01544	4.68276	32.6327	17.2953	38.0823	1.11464	1.26735	1.1269	32.1722	39.0893	43.4325	0.213941	0.320056	0.136709
NDUFA12	18.9479	26.2807	12.5245	19.1101	20.4287	24.7476	1.74088	1.70606	1.7078	16.5124	10.0231	12.3513	20.0049	30.1274	13.6033	13.7087	14.5038	13.0781	4.35103	5.14292	2.57146	11.245	6.11727	9.01848
NDUFA13	46.2569	44.3603	28.4017	5.0222	5.04229	5.80064	3.61119	2.75173	4.1637	0.845743	0.806839	1.01827	52.4238	52.7384	79.5794	1.09303	1.07554	1.50619	4.18138	6.23862	4.8964	1.54606	1.48886	2.47525
NDUFA2	25.4985	24.708	22.4642	17.5218	19.9048	26.3353	6.70517	7.18794	4.31142	2.84254	3.99661	2.6862	8.24397	8.11207	12.4814	2.18724	2.30754	2.14131	18.7733	13.2727	30.2813	2.6706	2.71867	3.52519
NDUFA3	5.03453	6.85703	3.46879	9.00277	4.8705	14.2334	22.1535	22.4637	14.7542	2.63327	1.47463	1.39563	23.9164	23.5338	26.2602	2.86574	3.85156	1.78822	21.8973	14.2333	22.7513	5.63575	6.73472	8.66215
NDUFA4	10.3179	8.64637	13.7331	6.82376	6.55081	4.07379	4.70226	3.76181	6.67251	10.9371	9.9856	13.2121	28.1818	44.189	18.7972	6.90942	9.93575	8.89242	12.7654	12.5101	16.9397	2.9837	3.13885	1.55152
NDUFA5	23.6873	29.6091	33.4701	4.08703	3.50258	5.79541	1.46081	0.834125	1.18034	0.835061	1.04633	0.942784	32.612	26.8723	24.3938	9.15966	7.38269	13.996	0.431493	0.401289	0.458246	1.79375	1.98926	1.19464
NDUFA6	62.0025	93.6857	89.3455	7.73199	7.22941	8.15725	3.45174	3.38271	4.41478	3.77001	4.426	2.62016	1.7381	1.53648	2.60541	4.5845	6.94551	3.61258	13.1031	8.42532	14.3872	1.80352	2.31031	2.53033
NDUFA7	14.8246	9.90285	22.0294	5.27989	7.0645	8.43727	49.7754	66.1516	72.921	7.96423	10.8473	11.6756	17.9265	9.26802	15.4168	1.19381	1.29647	1.2523	41.985	53.195	49.5843	3.80545	4.65026	5.47605
NDUFA8	44.2458	49.5553	61.1919	2.31014	1.50159	1.30061	23.9499	19.6868	32.5479	7.99394	7.3864	10.7199	42.4293	52.4851	59.3162	0.58772	0.382018	0.581843	13.3019	17.7048	12.9693	4.16485	4.68129	5.00198
NDUFA9	15.7464	20.2657	23.5567	7.5539	6.51146	11.1647	4.29902	4.26033	5.14162	8.61695	6.03187	6.43686	28.398	20.0774	24.4791	26.6028	16.1213	25.113	11.8296	6.37616	11.3919	1.6567	1.27566	1.81243
NDUFAB1	26.5433	22.084	27.897	6.77826	10.2081	4.37876	5.32936	8.05799	4.3754	3.37865	3.22999	2.61507	33.5173	47.6952	51.7843	18.2088	13.8205	21.9598	23.9535	37.4632	22.2288	1.11352	1.31507	1.38745
NDUFAF1	40.1841	45.2473	62.0442	0.513959	0.604929	0.55302	0.0789955	0.0469233	0.0959005	15.5875	14.8082	13.3897	14.3216	22.041	13.7774	5.40535	4.5459	7.76749	30.805	22.7033	22.919	10.6893	15.1788	13.7464
NDUFAF2	20.2814	16.9756	19.7744	2.56748	1.76386	2.49302	2.21766	1.5324	3.40411	47.1853	59.5478	36.427	4.33467	2.73951	5.47035	3.51254	1.88623	1.89677	8.88907	7.21792	11.6447	2.13674	3.00213	3.35896
NDUFAF3	37.8812	24.0545	53.9807	2.84154	2.17094	4.14581	4.48927	4.21991	6.37476	4.59382	5.55852	5.22776	100.338	139.469	133.048	2.49145	3.91905	2.4765	2.17383	2.49556	2.0021	0.0528933	0.0825664	0.0464932
NDUFAF4	96.3477	61.5662	87.0983	5.47677	6.28733	6.38591	5.97716	7.48341	6.79603	0.0250561	0.0304932	0.030368	47.7654	35.0598	70.7406	3.42995	5.36445	4.05764	3.20167	3.08641	4.36707	0.918101	0.579322	0.623391
NDUFB1	20.0283	14.6006	15.8424	3.64796	2.57181	3.61148	10.2083	14.8838	15.9556	10.3078	13.9052	9.92643	7.0402	6.75859	5.64624	2.31166	3.18085	3.11843	5.75109	9.14424	7.70071	3.02316	4.78567	2.46086
NDUFB10	20.8541	17.9762	22.8978	14.0681	14.8278	13.8993	4.79942	5.28896	4.06031	1.35256	2.10324	1.41749	81.247	122.196	68.085	5.71479	9.00651	3.21171	3.2431	4.00199	3.28202	2.21099	3.23247	2.02748
NDUFB2	45.5451	48.551	59.163	5.87536	7.52634	6.98581	2.38091	3.42376	1.52855	0.79741	0.485623	0.50476	23.2004	13.4331	16.7507	1.56812	2.44	1.8347	10.2314	14.9788	11.6638	2.5688	3.61944	2.90788
NDUFB3	30.335	36.8267	48.9	7.50237	4.97407	4.89905	6.92007	7.32143	7.43907	2.49212	2.97061	3.20237	5.96979	4.76389	7.80251	4.04228	6.41106	3.92101	0.674846	0.943435	0.888098	4.137	3.66538	6.24274
NDUFB4	22.5311	24.2885	17.7996	4.85967	6.9056	3.46981	1.01475	1.43283	0.834125	5.3164	5.30576	6.94321	69.5365	87.2683	93.1789	0.39936	0.333066	0.422922	4.27063	4.61655	6.81166	4.22054	2.78977	5.16172
NDUFB5	14.335	18.5781	14.6934	0.821064	0.981992	0.988561	0.268785	0.417692	0.169066	2.72439	2.75708	2.58544	46.0812	26.7732	46.0351	6.52887	8.29819	5.18392	5.79354	4.36833	8.27897	0.100618	0.147204	0.0760672
NDUFB6	50.2413	77.4721	70.3379	5.76065	3.78475	3.36422	3.9686	5.88543	4.36546	2.32108	3.59072	3.16828	27.8025	32.0841	26.1343	4.23357	3.33182	6.60861	21.7039	17.4933	11.4596	7.26731	6.09001	4.36039
NDUFB7	28.5122	36.8663	40.4303	12.3981	8.52987	12.8816	0.0812697	0.0655847	0.0504685	8.71695	13.2149	5.17787	25.6541	23.7043	25.5001	15.0003	22.6955	13.5153	21.0079	31.0917	23.5289	20.784	28.9106	15.7543
NDUFB8	44.3123	25.258	35.5828	8.83736	12.9202	12.0983	3.11201	2.78836	4.62133	7.05083	5.36568	6.26114	46.9198	47.8113	24.3045	3.52814	4.45604	5.3663	5.76558	5.17749	7.59903	2.76403	2.2057	3.69275
NDUFB9	36.5258	26.5543	40.1054	13.3671	20.7725	9.90503	21.5767	18.1676	30.2936	12.9517	15.2053	13.0424	7.39013	5.78647	9.5037	10.1134	12.5912	11.4989	17.6585	27.0175	23.6448	1.44914	2.23892	1.36074
NDUFC2	1.8451	1.16241	2.63481	0.862527	1.16269	0.644308	11.8239	9.12802	12.0958	3.88362	5.59241	5.98078	27.9767	42.0211	29.2637	4.43355	4.18527	6.55722	5.91532	6.41812	6.47136	14.1442	14.0028	14.0028
NDUFS1	2.77013	3.94466	2.59007	14.9481	19.5073	10.4487	8.59746	9.1133	12.2772	10.1128	12.8432	15.0377	27.0795	36.124	19.7409	12.2361	8.18592	12.75	20.8708	10.8528	24.8989	1.75695	2.7426	1.93967
NDUFS2	15.1268	11.0123	10.8006	3.14126	2.30254	3.26377	9.03811	7.91739	14.235	4.65724	6.77629	3.28801	14.8642	12.3373	17.8668	7.47567	8.17091	9.61372	6.30404	5.78711	5.48452	39.9174	47.9408	55.4852
NDUFS3	30.5512	21.0497	36.1115	6.9199	6.7815	6.02723	2.21374	1.72672	1.17107	4.08758	2.19503	2.3054	67.8797	93.5382	56.8153	3.85764	5.14995	5.03037	0.89801	1.00847	0.88005	1.65362	2.17616	2.39775
NDUFS4	28.9499	18.2384	21.9151	5.46322	6.57225	6.24992	20.4712	16.2541	13.9409	2.76547	2.58018	2.07687	38.702	61.2652	58.4013	8.24636	10.745	12.8726	7.62678	11.9588	4.33201	2.58981	3.83551	2.9731
NDUFS5	0	0	0	7.58122	4.46534	9.38555	0.508488	0.314246	0.725613	2.06899	1.56623	2.79935	0.473331	0.345058	0.335118	1.37591	1.07596	0.776013	41.7584	40.4221	43.554	1.84331	1.42119	2.06082
NDUFS6	34.6555	51.4981	34.309	1.14571	0.672531	1.78043	5.12651	7.68977	5.27518	21.3355	21.6555	14.1241	6.90633	8.67435	4.08164	0	0	0	0.876236	0.69135	0.666816	3.37814	3.39165	4.43549
NDUFS7	0.786888	1.09456	0.553182	0.903791	1.40359	0.782683	17.5523	14.0067	23.1515	45.0189	33.5841	44.8388	6.6748	7.92967	8.81741	8.16807	7.62897	6.56712	10.8842	5.88834	8.82707	24.4998	18.5464	17.3459
NDUFS8	25.4793	27.4157	25.3519	6.047	3.48912	3.93055	4.76119	4.28507	7.66551	19.409	13.8775	24.8824	43.7555	70.49	29.9725	9.56679	5.23304	14.6181	12.9878	10.7019	19.4947	0.197345	0.165178	0.210962
NDUFV1	19.5391	17.3702	15.8462	9.61749	8.78077	6.35716	6.79322	3.53248	5.94407	10.3428	6.91936	8.12947	28.0296	22.76	35.4855	16.505	24.5595	17.1157	3.06278	4.02755	1.99081	3.91103	4.86923	2.44048
NDUFV2	8.98633	13.3177	14.2973	5.07336	4.59647	6.05252	6.6137	4.74202	4.46425	2.94498	2.68287	2.4031	9.0282	6.96977	11.4387	9.81742	13.4008	15.5213	5.89713	5.93251	8.49186	10.4276	11.1367	16.559
NDUFV3	57.8706	74.8267	89.4101	9.34293	8.97856	11.8375	2.27881	1.25334	1.78431	13.6087	14.3844	10.2066	39.2305	28.0498	55.7465	15.1682	9.28296	19.8552	5.22569	4.68744	4.1492	0.339389	0.48329	0.471751
NECAB1	42.5426	60.1978	26.3339	1.02268	0.831438	0.576791	5.53266	8.35432	5.34455	3.77765	4.90339	5.17539	39.4114	62.0336	37.4014	3.42322	2.97478	3.34107	24.6823	36.2336	27.1012	8.84653	11.6509	9.55425
NECAB2	3.03329	4.71373	2.53583	16.3771	24.8604	9.94088	25.3713	37.7525	33.1096	11.9752	19.28	13.4481	2.28391	1.5896	1.9025	14.9657	12.8106	17.869	10.9321	12.0799	11.0742	23.8388	20.1438	17.2355
NECAP1	20.9796	28.5742	27.1267	5.19113	4.81218	4.14771	3.33089	2.75131	2.16175	33.2234	24.5853	31.6951	3.5327	3.61749	5.26726	0.0287006	0.0371099	0.0389754	1.13983	1.10905	1.3051	0.320374	0.194467	0.254057
NECTIN2	15.312	11.8209	21.7124	14.8335	16.9547	9.65662	1.67805	1.58575	2.05057	8.52408	12.1553	5.40426	10.2276	11.1993	8.06961	7.249	10.2936	11.1345	14.8417	18.7006	18.2553	8.11258	9.56473	7.43112
NEFH	18.958	10.6923	22.5979	2.13802	1.43461	1.766	7.82372	4.48299	6.64234	0.800667	0.58849	1.15296	15.7402	13.2848	20.7456	16.5927	24.6568	14.0208	3.08172	3.21731	1.65796	1.97669	2.82469	3.18049
NEFL	2.3727	2.76894	2.87334	4.56917	6.23692	2.60443	6.01819	5.73534	9.42449	2.40378	1.42544	2.38696	2.04339	2.68501	2.91591	11.829	11.0838	16.2057	20.4714	17.2574	15.0669	39.1448	42.3546	59.8915
NEFM	2.12142	3.41548	1.61864	1.16	0.795763	0.771402	6.60635	7.55106	10.0284	5.81131	4.5212	4.12022	0.0447314	0.0568089	0.026481	14.9367	12.3377	23.8539	64.4015	52.1008	40.4441	10.646	14.1699	16.874
NEGR1	29.1555	21.546	26.5607	3.36827	4.9581	5.35218	4.22696	5.82052	4.50171	23.9539	23.0676	21.0554	7.35093	5.79988	6.73345	9.96771	13.4365	8.62207	16.391	26.2583	26.1764	13.5765	9.20484	16.5769
NEK7	17.839	25.2423	19.4267	0.846589	0.793254	1.22163	8.5938	9.6938	7.27035	9.69576	11.4507	12.0906	20.0561	13.0966	10.3891	0.408589	0.571616	0.377536	5.61577	3.79626	8.01932	9.60586	7.92483	12.3051
NEK9	2.28127	1.40755	3.43104	0.722505	0.502864	0.64881	0.675042	0.349672	0.733771	16.426	12.648	17.8715	1.10317	1.58636	1.43743	16.8622	18.228	24.956	5.68142	6.65862	5.41439	29.5579	45.3713	36.7404
NENF	37.5275	23.7173	54.6024	11.5493	9.55123	7.7611	11.5752	17.4439	13.9597	19.1583	30.9215	12.5104	24.4694	25.3503	22.6097	9.12155	6.82292	13.4543	4.5658	3.04996	4.81692	6.48858	9.60959	3.51032
NES	1.66795	1.01745	1.76303	3.5539	3.82755	5.07496	2.81027	3.88098	2.36343	1.67015	2.25137	2.07266	0.0520582	0.0515376	0.0320679	29.0067	35.1851	41.9727	14.5347	8.27027	11.5697	1.96745	1.76677	2.32749
NF1	10.0663	10.2777	10.5394	6.63052	6.31888	7.67151	23.4207	24.5683	24.9196	13.6051	7.03382	20.0947	21.8674	16.2912	27.4873	8.79909	9.24785	5.66662	14.3795	13.9625	14.7102	10.1122	15.2695	12.1852
NFASC	3.68537	2.62029	2.08592	0.793674	0.965108	0.607954	5.98264	9.35685	5.09721	5.67446	7.68322	7.91587	21.6738	27.7858	34.1579	22.7332	32.1448	29.8033	12.6972	18.3093	16.3159	4.47737	3.0267	4.49528
NFS1	19.5031	14.3153	27.7335	17.4002	23.8383	18.479	27.5337	24.1471	15.529	6.11962	4.8039	5.83812	24.4299	36.5227	23.7947	17.3087	27.5554	19.4896	17.4092	10.0277	27.0365	6.76066	7.76124	10.8779
NFU1	2.01939	1.458	2.66761	9.10025	5.06884	13.068	8.01256	9.99166	7.49174	5.90787	9.35807	3.29659	33.8463	19.8678	39.1941	10.3272	15.6354	8.6129	2.67457	2.2921	2.12896	2.22714	3.04227	2.98214
NHLRC2	4.55969	5.36219	6.2103	3.75897	2.18396	2.0336	27.1835	23.5137	19.2187	13.5941	15.4294	15.2119	1.53406	2.26274	1.21651	16.9933	26.8834	10.3659	20.0555	10.4088	13.2768	9.82418	15.0015	12.2213
NHP2	40.9811	24.9165	57.4964	1.00729	1.3679	1.2843	8.24993	6.15445	7.80444	2.33328	1.60997	2.72061	12.3258	18.0203	18.1559	3.50969	2.56558	5.10308	11.3714	16.9319	7.84624	5.30318	6.30548	5.53121
NID1	0.0128544	0.0159908	0.00665855	44.1506	45.2102	34.2167	2.69327	3.78943	1.43282	2.82752	3.20075	2.14609	15.4321	17.4074	23.3487	42.2508	41.0255	36.2934	2.49666	3.08587	2.64396	0.58372	0.689373	0.436622
NIPSNAP1	3.20605	3.29902	1.95569	5.51856	3.0021	3.76918	5.21203	8.29233	4.06017	4.93217	5.15411	4.87791	8.3589	12.4464	8.3171	6.99046	5.03313	9.45111	6.98216	4.75485	4.98526	5.61014	5.96919	9.05477
NIPSNAP2	38.7543	54.6824	51.9696	30.1717	47.8523	42.4818	8.87601	8.13043	5.48538	8.92349	11.083	12.7695	13.5196	16.9536	10.9239	10.3518	15.9314	12.8155	30.3001	46.8136	36.2692	1.65603	1.72724	2.11972
NIPSNAP3A	3.25705	3.34825	3.46551	9.32622	5.36258	11.8163	18.1666	22.8899	12.6985	17.6563	18.9628	22.2469	28.2935	21.6163	19.2962	15.0292	16.9078	13.7667	45.6933	52.1818	58.8987	1.44289	2.00272	1.09082
NLGN3	1.44621	2.1939	1.58071	11.5448	16.613	12.3992	12.1908	13.4099	10.5329	34.9145	24.4402	49.4389	1.88775	1.94815	2.25586	20.2748	32.4193	25.8909	13.1631	7.63461	14.769	56.7078	83.9276	79.5611
NLRX1	64.8888	79.1643	55.7395	14.2587	21.5021	14.2872	11.7326	14.0909	12.0025	2.43104	3.13604	1.59719	33.4431	35.7841	51.2014	1.55876	2.48311	0.985137	10.4717	12.9326	15.7285	0	0	0
NME1	8.53043	9.01667	6.99495	9.30819	7.93057	7.17661	0.881256	0.629217	0.838074	26.7071	20.5645	25.6121	30.3405	44.4488	22.4519	11.6995	8.64591	10.9858	25.4259	13.73	32.1383	11.3356	7.85554	10.3154
NME2P1	21.1009	23.6963	31.8201	0.559459	0.471624	0.459875	12.8256	13.5567	18.6356	12.5352	8.66185	13.9141	18.7318	28.5847	11.52	8.52841	9.30449	8.3152	13.6105	20.2388	7.33606	9.52111	7.11227	9.94004
NME3	66.142	35.4521	71.9625	1.74036	0.9572	1.07903	5.08458	5.86761	4.39816	0.0442398	0.0439301	0.0501679	78.9894	91.3908	69.2737	6.85623	4.4634	5.47127	2.63625	2.73116	2.35681	2.28192	1.70003	3.36355
NNMT	18.1165	20.0006	23.4428	5.10573	6.66298	3.43616	1.77882	1.54935	1.36969	4.48562	6.60283	2.94257	51.3564	35.3845	67.1228	1.88321	2.95664	2.22972	1.50291	2.33252	1.10765	1.05134	0.920974	1.47608
NNT	8.16796	9.42583	11.8517	0.410926	0.246145	0.500919	11.1637	15.4952	8.03786	29.1503	42.6469	41.5101	9.05392	10.5931	8.61028	4.98013	3.89944	6.22018	20.9354	22.1496	14.3198	12.8886	6.83095	7.53982
NOL9	2.38275	3.54554	3.11187	6.23522	4.3023	9.10341	24.118	27.0363	25.1309	3.55554	4.6862	3.20354	0.686227	0.487907	0.711617	10.8938	14.26	6.15501	53.4836	66.0522	75.0375	2.97447	3.62588	4.23565
NOMO1	2.8948	2.92665	2.23768	5.08941	6.16836	2.86025	6.33443	8.21576	4.74449	1.63738	0.851436	1.90099	27.2726	25.8545	28.6908	2.06466	2.37435	2.73773	32.7661	44.693	46.6262	1.65005	1.06593	1.33654
NONO	7.35895	8.33405	5.37093	4.46542	2.81196	8.63585	50.1229	60.1431	58.2198	7.4576	11.4101	5.61557	6.66517	1.0981	2.03135	3.2961	4.75627	3.51364	41.822	56.7163	62.5076	6.77519	7.10717	4.4513
NOP56	23.5111	31.2698	21.2541	1.07562	1.24234	1.5048	19.3059	16.4872	20.9469	0.498695	0.518643	0.662267	7.07832	11.2687	9.71853	1.09775	1.01542	1.4161	4.42792	5.85813	3.05084	3.79245	5.51042	3.04533
NOP58	31.4947	41.8564	35.4315	1.53892	1.64665	1.95905	19.2189	11.5121	22.4284	6.93629	8.91314	6.01377	15.9767	10.8802	17.2389	1.92616	2.43082	2.74286	31.4819	48.545	18.2595	3.4995	3.43301	5.42772
NOS1	8.62715	6.9276	10.7926	4.37369	3.78761	7.01977	7.57217	6.2319	6.48178	11.4842	16.6866	9.3252	30.5	23.241	30.2255	1.71903	0.90249	2.29834	5.1765	3.17319	5.72521	6.95378	10.5697	10.7019
NOVA2	3.47305	4.34826	2.22622	5.14647	5.34204	3.5768	34.4069	51.3351	38.054	45.97	31.5814	52.5897	0.881274	0.931506	0.639805	2.90527	3.91049	3.28586	3.36074	4.31855	5.25955	5.80528	5.51502	3.88373
NPC1	12.5624	16.7331	11.8966	24.3928	20.8071	29.3446	7.69047	12.3893	9.60539	25.4189	38.0013	22.572	12.6096	19.7341	11.8909	13.5533	8.38948	15.1119	3.90315	2.71659	5.69469	2.65893	2.98066	3.40342
NPEPPS	11.021	10.3487	16.6968	0.391535	0.571641	0.310096	22.0693	26.5273	24.4528	18.9632	17.6358	22.9834	2.21397	2.5195	3.4693	8.21819	8.72772	7.97987	5.3787	4.44281	4.27607	18.5853	28.8816	22.544
NPM1	8.86645	7.81134	12.6702	13.4736	20.911	9.5932	28.0722	14.6537	23.9175	21.2454	34.0989	31.9107	9.55583	10.8363	12.3079	1.5684	1.8711	0.818706	6.64083	6.04979	8.98504	12.0976	19.2956	8.20215
NPTN	9.87029	6.00113	8.72533	6.57718	3.90027	4.69611	4.62364	5.553	2.69558	3.67605	4.07674	5.20896	48.5019	77.3606	41.0811	2.93478	4.30532	4.47554	6.1284	8.34688	3.37675	0.766613	0.443103	0.522064
NPTX1	20.3363	24.2002	19.0551	11.878	8.27898	12.8045	3.6588	4.03932	4.22226	5.26867	6.7439	3.90409	73.1438	64.8785	74.2409	4.9901	3.50804	3.8274	2.72041	2.12464	3.68343	0.147565	0.0798325	0.0836692
NPTXR	33.6883	19.775	45.2097	8.03081	7.14742	10.9139	1.61489	2.07675	1.04968	1.88643	2.39954	2.52405	10.7252	6.24204	10.0816	19.1523	21.5272	28.1348	29.0262	16.2257	32.5094	12.0859	12.2067	13.6812
NQO1	10.7242	10.7242	13.3623	23.5006	22.7956	18.3305	2.12991	3.03299	1.30777	0.942709	0.625959	0.782449	12.0256	14.9719	15.6573	4.60538	7.06465	6.95412	14.0081	8.50293	10.31	25.8411	34.3169	23.1536
NRCAM	5.03923	4.87293	5.56331	4.51521	5.07509	7.15209	0.0804634	0.124557	0.105568	1.7395	1.4751	2.08914	64.0656	64.0656	92.3826	9.58011	8.09519	9.17774	8.23799	5.84074	6.75515	3.43151	2.08636	2.20646
NRP1	20.3002	13.4184	15.1642	1.40369	0.948893	1.42053	26.8099	28.1504	15.9519	10.8275	13.9242	5.69529	2.39339	2.33834	3.4752	8.6147	13.3011	12.0433	1.05355	1.5582	0.594202	12.2872	17.2758	7.55664
NRP2	63.6854	100.177	49.4835	4.0157	2.39737	3.31697	15.1011	10.3744	23.6483	9.03506	5.7463	6.84858	2.24055	2.1106	1.38018	1.80514	1.38996	2.18783	2.25261	1.21416	3.08608	2.0455	2.53028	2.16004
NRXN1	23.5688	12.3029	25.2422	13.6042	8.97875	10.3256	6.50215	3.89479	8.06267	14.7826	19.0252	9.1652	36.4436	34.7672	33.7103	10.954	12.1809	14.0102	18.7049	16.6848	28.4128	5.47396	7.60334	3.70587
NSDHL	8.80729	11.6873	6.35006	16.1414	12.7679	16.206	13.5637	11.8547	16.5477	2.51025	2.14877	3.53443	58.0604	69.6145	31.5268	7.56667	4.00277	4.1995	10.508	10.6971	16.6341	1.98428	1.2878	2.07952
NSF	6.83211	6.96875	5.97809	8.37076	4.53695	10.0198	5.70293	3.73542	3.66128	#VALUE!	#VALUE!	#VALUE!	2.86692	2.53722	1.96097	17.5232	9.12959	24.5851	7.82799	12.5796	10.787	1.60995	1.64537	1.92711
NSFL1C	1.86983	1.89975	2.07551	16.8584	14.7342	21.7641	5.83764	3.87035	5.21885	46.9515	37.5142	75.545	0.16378	0.142488	0.214387	4.61788	4.88571	4.04526	37.4862	21.8544	40.8974	4.81576	6.91543	7.53666
NSUN2	2.6897	2.97749	4.02647	8.10397	12.78	5.55932	1.20104	1.75833	1.32355	1.09312	1.26911	1.09094	5.00392	8.06632	5.67444	20.0626	10.6934	31.1171	60.4812	93.1411	97.1933	12.946	18.6293	19.4449
NT5E	17.0594	26.0668	22.7914	1.81236	2.23282	2.87983	1.12213	1.51937	0.590242	11.0962	14.3585	10.7522	4.45353	6.09688	4.2353	21.5227	20.5973	33.8553	10.5388	8.6629	10.3386	8.07195	8.35446	11.4944
NTM	16.8911	19.5093	18.3945	5.51903	6.38	6.97606	14.1947	13.6695	8.60199	10.1332	9.42387	11.0654	21.0098	19.8962	18.0054	4.85828	7.02994	7.26313	39.4587	51.1385	46.2456	9.50817	10.1072	6.58916
NTPCR	0.82141	0.91423	1.24444	10.0115	10.3819	14.2463	18.2453	29.2837	14.432	10.7702	7.20529	10.8995	4.47845	5.14574	6.86098	21.242	28.8678	24.4495	2.42276	3.11083	3.44274	9.29736	12.5328	9.97607
NTRK2	30.1145	44.2383	32.614	5.80735	5.87123	8.83298	6.84247	4.22865	8.09465	8.13968	11.6723	6.08034	37.1807	35.3217	37.9243	4.20979	3.85617	3.91089	9.61108	7.26597	7.2852	0.754175	0.848447	0.846939
NUBPL	31.0749	36.8238	19.7015	10.6778	7.94425	15.0663	30.2558	23.5088	43.0237	12.5007	11.6757	8.46298	0.553473	0.694608	0.706231	0	0	0	16.0178	12.3337	15.2008	21.4571	28.3019	18.0025
NUCB1	3.84751	6.00981	4.39001	21.1879	26.8451	30.9343	23.0986	26.1708	28.5268	4.30122	6.17655	3.06247	8.91743	8.65883	10.4334	19.3114	24.0813	14.6574	22.9246	29.1372	25.9048	11.3873	13.9153	17.0695
NUCB2	20.1135	26.228	23.4322	6.08262	4.63496	6.28335	9.20355	13.7409	6.29522	10.4508	16.8467	11.7153	31.7591	17.8486	20.9928	8.24102	5.76871	7.58174	6.27686	5.69311	3.446	34.0707	52.4348	34.5136
NUDC	29.8745	38.8069	20.942	0.015939	0.010185	0.0113804	14.5639	9.37916	17.7243	11.4768	15.7577	8.04526	21.2455	14.9356	19.7796	3.98142	4.4353	4.51493	19.2059	10.6017	28.9241	10.1235	10.984	8.2
NUDT16L1	31.7705	35.1064	23.669	19.3108	16.1439	23.6751	6.24692	5.30988	8.03979	6.16851	7.55643	3.91084	24.2702	26.2603	32.6677	14.3481	20.9769	13.8603	2.6786	1.81609	2.96521	1.20668	1.86793	0.667292
NUDT21	14.7466	18.8167	8.789	15.2789	18.3805	21.8488	3.24265	5.03907	3.51827	10.4881	11.1383	16.2355	13.4569	15.7714	9.90424	9.05948	7.87268	13.3537	5.7867	5.65361	6.24385	8.91333	5.54409	11.8013
NUMA1	23.2902	36.1231	24.2917	13.0713	20.6396	10.3394	3.56667	1.92957	2.4717	1.23171	1.47682	1.09499	66.4345	50.0916	79.8542	3.81007	2.73563	3.80626	9.70667	10.6288	5.9599	4.46776	5.5579	2.43046
NUP155	20.5747	23.6197	10.9046	8.48871	10.1355	7.67379	3.39533	2.35297	4.86891	10.902	16.0151	16.9308	14.3445	14.8466	12.5514	7.46174	11.1851	8.31237	14.8617	21.0441	20.2713	1.18147	1.81002	0.732513
NUP205	3.64414	2.89345	1.8986	15.705	9.4544	25.3164	9.84751	10.2709	11.236	0.406618	0.606675	0.548935	19.724	20.4538	12.9784	16.469	26.4163	20.5369	15.762	9.80393	20.7585	4.39236	4.05415	3.32062
NUP210	21.7445	27.3111	12.1117	20.2072	26.0471	20.086	13.4731	19.024	11.9237	10.5472	13.511	15.3146	28.2054	23.5797	26.3438	1.337	1.75281	0.796854	6.41611	5.86433	5.07514	8.71997	13.8386	12.1818
NUP54	1.72076	2.00813	1.68463	10.082	12.6932	15.8489	0.3006	0.284668	0.25551	10.4645	16.3037	10.9772	71.0709	37.099	63.3242	1.23762	1.53218	1.6349	6.32014	5.59333	4.96131	4.40992	4.40992	6.25767
OAS2	12.6164	9.65156	15.1775	35.0853	24.2439	48.137	6.65796	6.39164	8.58211	1.34437	1.34706	1.2664	16.0835	17.6757	24.3504	0.137928	0.157376	0.114204	9.52334	10.5233	9.88523	12.8426	16.1046	11.4428
OAS3	3.9051	4.78765	2.88977	3.69357	5.3409	2.4119	1.11578	0.705171	0.813402	1.35441	0.816708	1.6605	11.1631	12.0226	17.9502	63.037	76.2118	85.6673	2.6299	2.59834	3.24793	6.69268	6.02341	8.6804
OAT	34.0308	49.9572	26.9864	8.83148	5.44902	14.0509	4.8972	3.22236	3.93245	12.967	14.4971	15.2881	31.442	36.2527	36.347	4.65806	6.96379	3.40038	20.4031	19.6482	25.4223	18.3673	10.8367	21.6366
OCIAD1	9.242	12.375	10.0645	11.3741	10.5779	11.4423	11.9681	13.5359	17.8085	11.0883	12.7515	10.6336	52.3095	66.7992	64.4453	4.521	2.83919	5.78236	24.4555	14.5999	29.6156	12.5655	8.59477	6.5466
OCIAD2	26.8567	22.7208	34.0275	2.47919	1.77758	1.80981	0.310893	0.312759	0.227574	2.62644	2.25611	2.62906	29.1114	31.5276	36.7677	0.721256	0.56258	0.478914	9.60597	7.66556	11.0373	4.60177	3.71363	3.41452
OCRL	13.8334	22.2857	20.1276	9.18351	14.2528	6.93355	10.2769	11.2224	10.7804	0.134784	0.175624	0.11551	19.1226	27.919	30.1564	9.80234	5.77358	11.7824	0.0966203	0.0797117	0.0593249	5.11873	8.0876	6.67483
ODR4	7.90878	8.06695	11.3095	15.5044	16.7447	24.5279	7.71426	9.30339	12.15	2.90687	1.63075	2.15399	1.80243	1.03279	1.71772	31.9176	44.6846	20.2677	4.63629	3.57458	6.95444	5.41989	4.04324	5.24645
OGDH	12.5457	8.06686	12.2571	1.89621	1.2022	2.85	0.675882	0.654929	0.417019	8.00906	7.73675	5.31001	23.2849	18.9074	34.7644	19.8748	13.1372	11.2292	11.9982	16.1136	10.6424	1.45042	2.15097	1.0414
OGDHL	19.0702	12.5863	14.5124	12.326	15.9005	13.0162	8.71766	12.0478	7.8982	11.4912	12.4909	11.8474	39.7347	41.2844	37.9864	6.33894	8.72238	5.88253	1.79406	1.76536	1.1464	7.62676	5.85735	6.17767
OGN	23.7509	15.9368	21.0195	14.9395	11.7275	21.8714	11.8301	15.3909	18.4786	7.25148	7.40376	10.87	43.1086	32.3315	30.0898	14.3802	7.67902	20.7362	7.18026	10.7776	9.16919	2.84696	2.21493	4.01706
OGT	12.0581	17.4842	14.313	22.9044	24.2786	34.494	3.33021	2.13467	4.02623	8.06308	5.36195	7.41803	41.0059	44.4504	41.416	24.7793	39.8947	33.799	6.68266	4.18334	5.75377	4.47126	3.78269	6.61747
OLA1	21.7242	18.3787	26.4384	6.73259	9.82285	7.70209	8.79274	6.60334	7.53537	13.3719	18.0521	16.3672	23.6922	19.7356	13.5045	9.49198	9.21671	12.1118	13.3797	10.9982	10.9982	13.9836	15.6896	8.37615
OPA1	24.4314	26.2149	12.9731	1.53274	0.9503	0.839942	15.3578	9.04572	17.001	10.0134	14.1389	10.1236	4.715	4.10205	4.74329	0.787073	1.0169	0.417936	22.2359	19.6343	29.9295	0.0245129	0.0234343	0.0322345
OPCML	2.10277	3.24457	2.09225	9.7787	6.29748	11.4313	12.1295	14.2885	9.71571	2.60579	2.82728	2.00906	1.63807	1.81498	1.95585	4.61103	4.41276	4.60181	4.1809	2.39147	4.33559	8.4024	9.54512	12.5364
OPHN1	13.9716	20.1611	22.5223	3.36496	4.32061	3.937	0.693688	1.11267	0.531365	3.98602	4.78721	6.0707	35.7819	43.6897	30.7724	4.71891	7.5361	7.51722	7.53717	8.93909	8.59238	7.78985	4.81413	4.43243
OPLAH	8.00474	12.8476	4.86688	3.00431	2.70988	2.15108	0.0127496	0.00840196	0.00734375	2.62477	2.76651	3.83742	8.76538	7.59082	12.6572	10.9473	13.2572	12.2062	1.78026	1.47583	1.54882	7.87819	9.2096	7.50791
ORM1	20.2869	31.323	19.5363	4.57052	6.42158	3.88494	4.65089	2.49753	4.85088	5.47712	6.63828	7.23528	22.5502	16.6421	25.5043	2.93254	4.14368	4.27272	9.01104	5.3886	5.25343	4.76792	6.80859	2.92274
OS9	1.70334	1.27069	1.2247	2.69155	3.24601	2.93379	15.4831	22.1409	17.4959	0.465433	0.519889	0.362573	22.7913	11.9427	36.5573	3.58885	5.3115	2.70599	6.39764	5.66191	4.45276	0	0	0
OSBPL8	40.0683	49.7649	53.6515	5.29111	6.01071	3.26991	5.00043	4.19036	5.95551	0.315733	0.411085	0.370671	79.6817	112.59	108.526	2.64741	4.09819	1.46666	7.36331	6.58279	10.235	4.88581	3.13669	6.48836
OSTF1	16.3649	19.5561	9.81895	3.37028	2.97932	3.43768	12.2326	9.85946	17.04	10.6162	10.3189	10.8603	3.64211	2.68424	1.97038	14.0356	18.0357	21.7131	25.7615	19.656	38.9771	21.932	25.3753	25.8798
OTUB1	55.8724	36.3729	46.6534	5.47124	8.7321	4.11437	5.15406	7.96818	5.24684	7.42324	6.53246	7.96514	33.4164	31.5785	28.7047	4.2073	6.02486	5.66724	1.50615	0.855494	1.20643	5.3141	7.9924	6.31846
OXA1L	1.63867	1.7796	0.922573	7.91398	7.84276	4.96207	1.68261	1.22831	1.88958	2.01944	1.2359	1.35706	3.04103	4.22399	4.10844	13.7168	9.08052	12.4274	26.1377	32.3585	30.7379	1.87384	2.08372	2.87448
OXCT1	31.7554	40.8057	20.9903	5.0044	3.62319	5.67499	13.3139	14.419	14.4589	3.89127	6.24549	2.84452	22.0378	12.6938	15.6469	4.64646	3.82404	6.00787	15.9317	18.1302	18.1621	0.586023	0.370366	0.66748
OXR1	22.598	30.4847	29.8972	14.5065	9.51625	20.6572	11.9079	9.81209	11.2291	7.09673	6.67093	7.49415	35.5166	39.459	40.0272	7.45129	10.6852	8.78508	0.286264	0.268229	0.227007	19.4738	12.9501	22.1417
OXSR1	6.79575	3.95512	8.66458	10.109	13.8797	15.9217	33.6942	30.965	20.3513	45.2804	56.0572	67.649	19.1668	20.6043	21.4285	2.18871	3.21959	2.93943	3.45919	3.13057	2.13086	2.3947	1.54937	1.92055
P2RX4	0.00514772	0.00286213	0.00786572	10.5018	9.47264	15.5427	3.80357	4.33227	3.92909	16.5359	8.74751	21.6455	2.18706	2.81475	3.18437	1.16561	1.42671	1.54676	5.95687	3.18693	7.57118	11.394	15.1199	5.9135
P2RX7	2.53975	1.60004	3.51501	46.0737	43.9082	26.2159	27.0543	27.4601	34.7648	9.41898	12.8475	6.32014	4.24757	3.16019	3.08374	1.73177	1.09968	1.42871	12.5053	12.7179	16.4944	3.35794	4.1437	5.12422
P3H1	1.29021	1.70695	1.95209	7.58418	4.04995	7.34908	0.277811	0.348097	0.446442	5.19029	2.82352	4.31832	0.75318	1.04843	1.18325	7.47485	7.69162	4.52228	12.4578	18.724	10.2777	40.0956	50.8813	49.4779
P4HA1	6.71834	10.3865	9.86924	6.26573	8.5026	9.1605	4.92735	2.56715	3.93695	1.14611	1.36502	1.5335	5.60908	7.15157	8.63798	19.2144	21.0782	23.7298	4.54093	3.6282	2.71093	6.77517	8.50962	6.72097
P4HA2	8.07412	6.81456	7.1779	15.9616	24.7405	8.30004	47.2728	31.1527	55.4509	18.1502	22.0524	13.9756	4.60933	7.39797	4.57706	2.81973	3.40905	2.56031	16.3483	21.6125	15.2039	3.67943	4.98195	3.43291
P4HB	4.82953	6.74685	4.52527	11.6432	16.6963	13.9951	11.7527	10.0486	12.7987	7.73228	7.17556	5.1729	6.40797	6.08757	5.21608	0.0348507	0.0397646	0.0207362	26.8796	41.4484	29.6482	6.26026	8.13208	9.50308
P4HTM	3.7217	3.24905	4.72656	8.18067	12.7864	7.89434	14.4591	10.3672	12.0444	1.67372	2.22438	1.55489	13.0246	9.24747	16.2547	9.21509	5.00379	11.4912	17.1235	12.3632	23.5106	0.823504	1.24102	0.480103
PABPC1	14.7109	12.5484	13.8576	10.1734	12.8896	16.3384	1.24151	1.02548	1.55561	2.66237	4.26777	2.51594	40.4985	46.6137	25.9595	25.2506	30.0987	37.1436	8.81186	6.45028	7.45483	3.17332	3.05274	4.96625
PABPC4	14.7537	17.6307	15.1668	0.74044	0.67306	0.982564	14.0779	7.54575	15.5279	18.6999	21.5049	28.8352	19.9693	25.3211	24.3026	5.4537	4.5702	5.04467	63.267	38.3398	57.2566	21.8607	16.9858	18.2756
PACS1	15.1903	15.5853	21.6158	2.64521	3.37264	1.86487	11.2912	8.02807	15.9658	4.56348	2.97995	4.25316	10.4539	13.6946	14.4682	6.63562	5.57392	6.37019	2.42523	3.25951	2.95393	4.65883	6.88109	4.65417
PACSIN1	70.3006	97.3664	44.2191	0.571786	0.517467	0.801073	2.7952	1.68551	2.81477	0.512507	0.437681	0.557095	22.3984	29.5659	29.5211	1.49763	1.51261	1.08728	0.627181	0.955196	0.54063	0.690952	0.545161	0.757283
PACSIN2	31.4438	40.8141	42.3863	5.51095	7.36814	6.92175	12.6754	9.32912	7.88412	22.2032	16.719	35.5917	25.4146	38.249	39.9264	16.1383	24.5948	21.4801	7.69924	11.6105	9.80884	18.8922	12.5822	21.0082
PADI2	31.5141	42.9222	43.4894	14.0014	11.1591	12.8113	3.42599	4.96426	3.4534	20.8838	24.0163	21.03	19.3684	15.9209	22.0026	4.71733	5.1183	7.44394	16.3386	13.9695	13.2343	8.35981	5.0326	8.0087
PADI4	28.1916	34.1119	38.0305	14.6443	17.0313	21.5125	4.58551	7.19926	3.31074	0.048936	0.0272574	0.0710551	26.683	33.754	29.3246	25.8518	19.4664	18.1997	11.9337	17.7216	17.9722	0.411454	0.354262	0.578504
PAFAH1B1	25.2825	26.7236	18.2034	9.18688	8.44274	9.5911	3.50999	5.32115	3.35204	8.7389	6.32696	9.88369	39.3143	31.6873	31.8052	7.73143	11.0482	11.8832	11.3299	7.33043	15.182	0.389035	0.445057	0.567992
PAFAH1B2	1.46529	1.30411	1.05354	23.5496	36.0074	14.2711	15.0336	24.114	19.6189	4.2029	5.97232	4.60637	9.76109	12.3868	10.6591	25.1223	22.4594	20.5249	12.6349	9.67835	8.54121	2.97389	4.16641	2.34342
PAFAH1B3	3.9333	4.23223	4.06703	5.85565	8.22133	6.78669	4.09833	3.18441	5.45488	7.01121	4.36799	6.39423	51.6498	38.1176	35.9999	12.5455	16.673	9.20842	2.04668	1.50636	3.28902	1.95761	1.3116	2.7387
PAICS	5.32618	8.1597	6.16239	18.1696	11.2288	23.5478	11.8539	11.5931	16.145	6.64115	6.90016	7.34512	39.7029	28.6655	40.4573	5.94292	5.47937	3.52415	24.608	18.579	17.1026	8.32344	12.069	10.371
PAK2	22.7267	22.5903	14.8405	9.07194	8.96307	11.7572	12.2371	6.52235	16.3487	7.69167	12.0759	11.2144	24.2736	12.7679	34.4927	23.0507	23.8806	13.0237	16.3207	9.62921	16.8756	8.47933	7.0548	4.51948
PALM	33.3478	25.0442	26.5782	18.3196	11.5414	25.0429	5.37541	6.05271	5.9882	3.43056	4.16126	3.18356	22.6818	20.8673	19.6425	1.21355	0.779101	0.81308	13.4815	21.0985	10.6504	5.14908	7.72877	3.77427
PAM	44.3472	66.7869	64.8356	18.1593	18.2501	16.7429	22.3552	20.6338	33.3987	5.24432	8.34371	7.68293	33.9394	17.954	51.8595	16.9866	19.1779	11.483	16.9259	11.9328	23.984	1.70266	2.20836	1.93252
PAM16	1.2099	1.27766	1.79912	1.77417	2.01546	1.32708	0.0385758	0.0213324	0.0495699	9.60254	10.9565	11.6959	60.2346	34.9963	76.3172	4.5268	6.5367	7.25194	12.0743	14.9239	13.475	5.1167	5.21904	8.06904
PANK4	8.18312	10.9899	5.19628	8.07889	6.10764	5.60675	7.33471	6.37387	5.86777	19.0047	28.7731	28.0509	38.9911	60.9042	57.395	11.2577	15.0853	9.45648	0.470646	0.431112	0.4297	13.608	8.40973	14.4653
PARK7	18.7159	12.9514	30.0577	22.4218	23.1618	23.3411	14.5071	10.9674	9.63271	3.01593	4.52992	3.34165	29.3745	40.8012	25.967	36.2257	27.133	52.1288	8.61985	9.32668	13.1022	5.03646	7.12155	6.25025
PARL	0.804721	0.756438	0.90692	2.87738	1.52789	3.70607	5.5488	3.25715	6.81393	3.4478	5.55786	4.29252	41.4839	54.5098	46.379	25.892	37.4139	22.3707	5.60167	7.22616	9.0299	4.51075	5.71963	2.66585
PARP1	21.5003	12.2767	15.4587	28.9148	42.5337	21.8885	19.445	27.573	21.3895	9.01065	8.69527	5.28925	5.83979	8.71297	8.57282	12.0828	17.8584	10.0529	7.22673	5.68021	6.2728	9.92466	15.6214	9.78572
PARP4	32.7206	18.2254	31.739	12.2947	17.3356	13.3029	6.08914	4.60948	6.5032	5.48268	5.21403	3.43764	6.25966	9.61484	7.99359	1.61506	1.2226	1.90577	9.00324	11.3081	7.2386	1.65389	1.9797	1.53481
PARP9	16.5667	22.2822	17.5939	11.239	7.60877	10.7894	7.15808	4.78159	8.31768	15.1619	8.50581	19.574	12.4668	19.6102	18.2638	14.1784	17.4678	16.0641	11.7214	17.8634	12.3427	19.6023	27.4628	21.2881
PARVA	10.586	11.2423	8.94517	16.3757	15.4259	20.224	14.7799	20.5293	20.5885	1.27396	1.10197	1.18733	12.6691	17.7367	9.71717	17.8312	16.8327	10.6096	5.62828	8.03719	6.03352	5.73257	8.70204	5.88735
PBXIP1	3.16173	2.94041	4.15135	1.66222	1.57246	0.942476	18.0518	11.0838	19.8209	4.29944	6.57815	3.8652	23.7959	30.887	26.2706	5.24147	3.94682	5.18381	11.4124	6.44803	13.5238	1.47546	2.18072	2.13056
PC	17.5369	25.1479	17.4316	1.16867	1.09037	0.814566	13.7285	21.293	20.5516	4.93399	4.41592	7.84998	24.2635	27.9758	28.0971	14.8901	9.12761	22.1266	16.6084	11.1941	18.2028	7.30032	4.05168	9.89193
PCBP1	24.2447	17.8441	23.2506	0.288053	0.38455	0.150364	0	0	0	1.89729	1.69238	1.55199	21.757	33.854	16.1655	15.1425	15.7028	10.9632	0	0	0	0	0	0
PCBP2	2.54287	1.49775	2.42336	27.2204	30.133	21.0414	16.2129	17.0073	10.0682	8.35533	5.09675	8.22165	7.67207	6.13766	5.24003	16.6316	19.7085	19.8249	1.63276	2.21565	1.67684	1.01625	1.45527	0.92987
PCCA	32.2565	30.934	46.159	5.1063	2.77783	6.00501	13.8709	8.53061	21.167	5.49019	3.90352	5.8196	8.05724	6.8406	8.79045	10.9353	10.3229	14.8173	9.79263	5.80703	12.1233	2.60728	2.28659	3.53548
PCCB	5.75434	5.38031	7.00303	47.2993	37.3664	73.976	3.64506	2.8395	3.37897	1.01391	1.31201	0.986539	17.3107	18.2108	24.9793	34.7049	22.6623	41.8888	6.90627	7.0582	3.6396	4.68693	4.05419	5.25405
PCDH1	34.8333	49.4982	32.2208	6.40778	8.36215	4.06894	7.46649	3.99457	5.24148	4.62154	4.31651	4.83875	38.4503	61.482	29.799	6.48672	9.89874	6.56456	15.6245	12.8277	9.82778	9.67105	7.80454	5.5125
PCDHGC3	5.53246	7.55733	2.9322	9.13992	11.1233	12.2658	40.521	53.3661	54.987	14.2719	10.6183	16.2842	2.58997	1.93471	3.14423	0.0361131	0.0223179	0.0502694	7.10017	11.0195	6.25525	7.4394	8.16846	5.33405
PCK2	3.14345	2.14069	3.78158	2.86394	3.75463	4.59949	35.8737	44.2323	19.874	54.2186	54.1643	80.2977	0.410353	0.482165	0.584343	0.689523	0.899138	0.717793	8.19593	11.2366	10.6875	1.97129	2.89582	2.42272
PCMT1	17.0086	14.4573	24.5264	3.56144	4.27373	1.95879	3.78421	4.4351	3.39822	9.58385	10.6956	8.78839	29.2516	46.4223	20.7979	5.73353	3.84146	3.27958	4.82449	6.73499	4.80037	5.1334	3.94758	5.66727
PCSK1	11.2483	9.02112	8.60493	7.92576	9.60602	9.09084	6.81556	3.91895	9.19419	17.9625	22.2016	24.9858	3.7538	5.09391	4.9888	7.99205	9.21483	5.65038	17.172	9.63348	10.5779	3.86403	5.63376	5.85015
PCSK1N	5.39902	6.88915	5.95512	5.27858	6.35013	5.06743	31.9368	40.9749	45.5738	2.59332	2.31842	3.37131	15.1991	22.8442	21.4459	10.6411	13.0035	15.6105	5.42954	5.2395	5.19064	14.2708	17.8242	17.2534
PCYOX1	10.0919	7.43775	5.379	4.45359	6.12814	2.56527	30.2569	32.6472	22.2388	9.12869	14.2864	6.04319	9.62152	9.17893	14.4419	24.1789	17.167	18.1825	21.789	33.6858	21.7672	1.00874	1.41929	1.61902
PCYOX1L	59.0488	47.5933	71.39	13.1706	15.6862	17.2008	25.2528	22.8791	23.8134	8.17717	11.816	5.7322	5.14337	4.13013	5.37997	6.13262	3.89421	3.34228	25.7507	16.0942	14.8067	8.40491	12.9099	10.8423
PCYT2	42.5775	34.5729	48.7086	17.0999	25.5301	18.2969	2.69519	3.78944	3.91881	2.78054	2.57756	3.98729	1.65153	1.35756	1.90586	2.14031	2.71606	1.71439	14.7346	12.436	20.098	7.98803	12.3175	6.86172
PDCD6	21.1323	17.899	29.4373	6.46637	4.51999	4.69458	15.8273	9.51221	21.0187	19.3667	27.0941	24.0341	25.4501	29.9802	30.7437	10.3968	5.5831	13.4951	22.4301	16.7329	26.6918	0.212243	0.140929	0.174039
PDCD6IP	17.3237	15.2622	25.6737	11.698	15.2074	10.7505	14.0591	15.9571	15.3947	14.6675	20.5198	21.5025	10.882	7.22567	12.5579	12.5794	14.2525	15.8375	12.8264	20.5735	6.69538	8.88256	11.1565	13.6614
PDE10A	9.42106	5.15332	12.7467	6.99834	8.69894	9.84667	11.1261	11.827	10.7589	19.3592	19.3979	20.2884	4.17667	4.81153	6.6785	10.1455	11.1803	6.11773	16.8197	22.017	18.8381	4.67601	6.99063	2.94588
PDE12	41.1442	60.9346	45.7524	9.2675	6.3297	6.63553	3.66331	5.33744	2.05511	3.63017	4.79908	4.476	50.9994	76.4991	63.0352	0.0354689	0.0266727	0.0567503	5.33715	4.95822	3.04218	1.39056	0.887177	2.13034
PDE1A	12.668	13.2127	18.3686	13.9094	19.0141	14.4657	12.6213	12.8863	15.2087	1.31208	1.25566	0.910583	5.56659	3.00039	4.92087	11.4065	11.0415	9.20508	18.5569	24.0869	16.9239	8.39806	9.0615	9.46461
PDE2A	10.0582	12.2107	6.7692	47.4315	51.7003	44.5856	11.9426	12.8144	8.27623	9.2846	9.47958	12.2371	18.0569	18.3278	24.756	20.1974	19.2279	15.754	13.8657	21.589	13.1586	7.37132	8.49176	4.98301
PDHA1	33.608	51.3866	50.7817	9.02624	9.09845	9.55879	2.6998	4.1982	2.04915	3.04215	2.92959	4.12212	26.7549	15.7586	16.3473	5.43748	5.8616	3.65942	8.46366	12.1877	11.9168	3.316	2.31125	3.63102
PDHB	37.5601	19.719	23.8882	34.207	54.9364	53.0892	7.22921	11.4221	8.11117	0.435958	0.668759	0.431598	23.7605	20.2915	28.4888	26.4021	21.2009	22.6002	11.9001	12.8045	11.079	3.89768	4.20949	4.31083
PDHX	25.5282	28.7192	23.5625	11.5973	17.0829	7.00479	3.20171	1.88901	4.76414	8.98505	11.3841	5.42697	49.135	67.1675	54.5398	0	0	0	7.87609	11.4203	11.7196	4.40711	4.33219	5.15191
PDIA3	6.28688	5.75879	6.05427	2.81834	3.4581	3.41583	8.34178	4.91331	13.0966	3.83466	3.9612	3.72729	0.335444	0.177786	0.497799	2.3178	1.87973	3.66444	0.683404	0.943097	0.795482	1.09361	1.14939	1.34624
PDIA4	1.75809	2.18882	2.52286	2.31531	3.53316	3.70449	28.0598	38.8908	38.8628	16.3458	13.1093	10.9353	5.85358	7.69745	6.32772	0.864523	1.35038	1.37286	32.0781	31.1799	40.4826	25.4241	15.6867	21.3054
PDIA5	9.23725	8.24887	7.24201	11.0291	14.0842	8.77916	4.98917	6.81022	4.89438	4.17398	5.71	5.09643	17.3272	22.6639	10.431	7.35499	9.38496	6.81807	1.80021	2.14405	2.46448	18.6767	30.0694	16.0806
PDIA6	0.0895855	0.06916	0.0584098	11.0254	11.2018	12.4697	13.3683	7.5397	8.59579	33.0379	17.6092	17.7083	2.08942	1.32051	2.38193	5.55481	2.87739	5.38261	9.81879	15.0129	5.81273	5.85334	4.41342	7.88444
PDK1	2.43369	2.80361	2.09297	12.0638	7.67256	15.4899	8.04527	8.41536	11.6415	39.7814	34.8087	38.9062	5.02109	5.49809	7.10986	1.39462	1.90923	1.01249	5.28466	7.83186	3.29234	7.62186	6.84443	9.05477
PDK3	13.0125	17.645	9.72037	0.538387	0.327339	0.668138	34.9796	19.5186	31.7265	54.0641	53.5775	44.0622	13.4336	10.5722	18.8339	3.06481	2.45491	1.89712	1.90549	1.42149	1.25953	1.62193	2.18961	1.34783
PDL1	0.371849	1.99949	2.99875	2.4816	4.91949	4.90019	18.8992	11.8482	9.88764	66.9195	56.9391	76.9392	0.847667	0.988848	2.48176	3.18476	2.95878	3.52888	5.99983	9.94843	13.2141	10.382	17.1944	9.48147
PDLIM7	2.18775	2.81766	3.87168	5.88672	6.99194	8.87441	2.41747	5.84714	6.81478	33.8482	49.9185	40.1847	1.48175	2.48185	4.58187	7.88893	9.48108	4.13482	0.381649	1.48177	4.19572	44.4918	61.5888	38.4819
PDPN	5.03166	4.06055	3.33599	21.4689	15.887	32.2249	55.4197	78.1972	60.7954	53.371	38.4271	51.3963	2.04982	2.59302	1.1397	0.687643	0.856803	0.963388	4.78504	5.32097	2.54086	3.6693	2.40706	2.34835
PDXK	10.8044	15.1694	8.96765	13.8189	21.8891	20.7283	28.0085	14.8165	14.7885	40.033	57.8476	58.6083	4.51888	6.81899	5.86551	2.4925	2.33547	2.40028	2.37212	3.13831	2.62593	3.97433	6.24764	4.29625
PDXP	8.47423	9.08437	10.8809	0.275426	0.324176	0.395511	17.6129	14.8829	19.1453	52.583	58.893	66.0969	5.48443	8.54474	7.55755	0.282922	0.427777	0.156739	18.4373	26.9369	15.1002	4.81601	5.47581	4.52705
PEA15	26.2895	27.4462	35.8589	6.49895	4.3543	5.5891	6.96177	5.72257	6.82949	0.538037	0.611748	0.792529	7.26423	10.0246	4.42392	9.04183	6.64574	11.8448	15.3967	8.77615	14.3652	8.27731	12.0766	9.93277
PEBP1	48.0086	74.9415	41.0474	5.74683	7.08009	8.7984	6.05717	3.9735	3.50104	14.8009	15.3634	23.1635	11.7599	7.57335	15.7112	7.88482	7.69558	11.6853	9.57693	6.17712	15.0741	5.58676	4.04481	5.43033
PECAM1	9.50659	10.9326	12.5867	6.72286	7.24724	8.43718	20.486	16.1225	14.2173	15.9833	23.4316	16.9264	2.06199	1.2475	2.80843	8.65971	5.04861	9.20527	39.5193	48.0159	51.1774	6.43282	4.93397	9.69426
PECR	5.62505	6.12568	3.52128	0.301623	0.472944	0.232249	5.6232	7.99057	4.01497	7.85145	6.13199	5.94355	7.57863	11.5119	11.4589	12.4217	19.4027	13.254	43.9184	29.3814	34.9151	0.231888	0.332528	0.360587
PELP1	4.7645	4.90267	4.67874	0.258067	0.167485	0.363874	21.8635	21.4262	32.9483	10.9837	16.7501	16.168	22.6753	14.1267	21.4735	5.30871	5.95638	5.03797	27.8657	26.3052	42.8017	5.93662	5.99599	8.19848
PEPD	1.08915	0.65022	1.72956	35.6491	20.0348	20.7121	30.2618	45.9071	21.5766	19.5105	29.3242	18.9056	2.03129	2.60615	1.93379	20.9177	15.1653	24.0972	8.89301	13.0194	6.47411	7.69336	8.47809	5.87004
PEX10	9.64553	14.777	11.9315	7.9353	7.83214	10.7999	9.65878	8.77017	9.21447	19.7853	11.6931	21.0317	5.91258	6.39741	6.49793	9.99715	7.82777	11.0069	23.3703	16.4527	35.7332	14.4245	14.0783	12.3762
PEX11B	0.522842	0.817203	0.623751	23.292	35.6367	13.8354	0.086333	0.0576704	0.103082	20.5092	33.1019	24.2624	5.85672	7.64302	8.13499	14.7839	13.2759	7.92416	17.5742	19.8237	27.2751	10.5557	12.3502	10.9358
PEX12	13.5076	19.3834	13.4941	12.2946	6.77435	14.5446	29.4019	28.02	33.8121	0.302311	0.205874	0.33224	22.6876	36.5044	36.0733	4.35825	3.78732	3.382	8.31519	11.9489	6.5108	3.02046	2.11432	4.85992
PEX14	42.0254	42.1515	45.5135	7.36745	11.8542	9.4156	0.272878	0.316812	0.274515	2.9477	4.35965	2.06044	57.4902	46.3371	54.9606	10.6298	10.7042	16.4443	1.03441	0.815113	0.810976	0.564427	0.586439	0.704969
PEX16	8.52941	6.09853	5.19441	3.88172	5.59744	5.3723	4.16078	2.61297	2.2593	0.637524	0.330875	0.477505	42.7295	57.3857	65.077	18.0834	11.1936	18.2642	23.3554	27.6528	19.7587	7.16864	7.21882	9.87839
PF4V1	73.3534	112.451	94.0391	1.31678	1.74869	1.00075	1.31687	1.74222	0.78222	17.3156	26.8739	26.112	53.4605	84.628	63.1369	8.19989	9.73327	7.2815	4.03632	4.08879	5.95357	2.16618	2.80303	1.7806
PFAS	11.2183	15.268	5.86715	6.84057	7.12104	10.7602	15.3475	23.2361	10.3749	27.7183	16.0766	18.0446	21.4087	28.2381	30.9998	7.11131	8.77536	7.26776	16.1786	19.4629	21.8411	6.2219	8.99064	6.80054
PFDN2	24.629	32.7319	38.1749	9.92228	7.05474	8.11643	14.7385	9.09366	11.894	17.7988	11.4802	27.5881	11.3321	15.9895	7.60382	9.57557	14.7847	8.31159	23.9483	37.5748	20.5237	0.238326	0.251672	0.216877
PFDN6	9.04483	10.293	6.56655	19.0212	29.5399	27.0481	5.03453	6.12199	7.80856	0.056388	0.0479298	0.0836798	20.6654	20.1281	31.4734	1.84685	1.32788	1.08964	64.1807	103.331	48.3281	1.55662	1.29355	2.27578
PFKL	22.6727	15.6668	25.2801	13.2683	15.9485	13.6	16.3466	12.7667	22.8526	15.8713	25.2829	24.1878	25.8473	34.3253	37.6337	20.8661	25.6236	29.922	34.7422	19.5251	20.6021	6.25389	6.41649	5.65977
PFKM	50.0839	44.0237	27.4961	14.4691	13.4852	17.8694	4.93673	4.7837	6.69915	12.8385	8.60178	9.14099	1.62629	1.26363	1.34819	0.830756	0.996908	0.760142	2.69758	1.87482	4.33502	0.0028134	0.00232387	0.00360115
PFKP	29.3795	30.4959	23.533	6.15312	5.05786	5.80854	4.23814	3.04298	2.20807	13.0704	19.8539	14.8479	20.034	29.6103	31.3933	12.1881	15.2839	15.4667	11.7086	12.8209	12.4813	3.42551	3.29192	5.37806
PFN1	1.7102	2.11381	2.06421	0.533771	0.505481	0.691768	9.98953	8.98059	7.30235	15.6977	14.7872	22.7774	27.059	26.1661	39.9933	15.9305	22.1115	10.0362	36.8616	44.4182	30.8163	3.70251	5.63892	5.47971
PFN2	32.2934	20.6678	22.6054	6.72087	6.41171	6.16304	3.35408	5.41348	2.85767	30.9075	26.3332	18.5754	2.41547	3.17151	1.50484	0.393251	0.206457	0.284713	27.2926	28.2752	36.0536	5.7192	7.49216	7.26911
PGAM1	15.9759	23.9799	10.1767	4.33503	3.68911	4.77287	12.7203	11.639	19.4493	1.58887	1.43952	1.27269	13.5585	20.7988	12.1349	31.7416	36.2806	21.2986	27.7474	31.854	15.2056	5.27001	2.99863	6.98803
PGAM5	4.73543	6.43071	3.69364	11.8494	17.1224	16.3641	17.1549	25.252	21.7353	13.8274	21.0038	12.9701	7.78919	11.2476	7.61783	21.302	23.6239	32.3791	21.9517	24.7835	26.5396	3.8768	5.19104	2.41913
PGAP1	1.73693	2.55155	2.20242	14.1688	8.34542	11.2217	65.1757	60.092	55.2038	9.74907	9.56383	15.2475	0.354356	0.338764	0.472356	3.78095	2.78656	3.26296	8.66734	10.6088	13.6597	3.20534	3.61241	2.19245
PGD	23.5753	27.866	18.0115	7.31506	5.35463	7.84175	4.42819	3.67983	2.55064	3.30484	2.55794	5.24808	21.3959	30.2111	23.0648	11.3726	8.96163	8.60908	3.94778	5.27819	2.68844	6.5598	3.9818	10.2923
PGK1	2.78412	3.42168	3.94788	17.7613	16.5358	27.6899	1.29948	2.08176	1.94532	11.8835	9.98216	18.3006	2.49008	2.77395	1.80282	1.01652	1.12325	1.41092	5.6514	5.22189	5.8605	22.6087	24.1913	26.1356
PGLS	54.6094	78.2006	54.5002	13.5598	20.6922	14.0615	3.82669	2.84705	3.71571	0.267723	0.292353	0.333047	6.7159	9.32168	3.9288	0.287221	0.186694	0.30388	12.2983	11.7449	9.01468	4.45877	6.71045	4.97153
PGLYRP2	35.8075	57.0413	22.3439	2.74888	1.85824	3.63402	1.50421	1.34777	1.87725	1.9491	2.65077	1.23963	70.3446	79.3487	53.0398	1.37891	1.35271	0.810797	2.65596	4.09814	2.67189	1.71029	2.19088	2.3431
PGM1	4.24296	5.04064	5.40129	12.3399	11.1429	14.7832	1.79096	1.45068	2.23691	3.98072	3.69411	2.54368	56.0121	58.5326	79.2011	7.35701	11.0429	10.962	7.74338	11.646	7.66595	2.47817	3.71725	1.28865
PGM2	70.0103	50.7575	41.8662	0.293076	0.219514	0.171156	5.12572	5.02321	5.59729	7.03614	8.42226	10.5331	39.841	26.9723	31.8728	5.76544	8.75194	9.05751	2.9766	3.20877	4.63754	6.23848	8.90231	4.23593
PGM2L1	23.9906	33.5149	31.8596	1.54797	1.17491	1.7167	4.17012	5.57545	3.23601	5.26116	6.10295	6.35023	54.445	42.4671	51.7228	3.05008	4.91978	3.30933	4.49265	2.33618	3.88165	2.46507	3.53737	3.66555
PGM3	47.0784	60.2604	36.2975	9.24003	10.626	11.2728	17.6315	20.7346	20.0294	0.00685804	0.00412854	0.00589791	27.2885	22.8405	20.1935	0.290841	0.382165	0.353081	10.1954	14.0798	16.2617	0.403211	0.501594	0.511674
PGRMC1	0.288432	0.341792	0.388229	10.9777	7.5636	13.8099	10.5991	14.6374	12.5706	11.8445	12.5552	18.2524	19.248	12.4919	10.7789	4.3373	4.09441	3.38743	34.6955	34.9731	36.8466	7.66718	10.7877	5.67371
PGRMC2	14.2178	10.8767	20.5732	4.98387	2.66637	4.49046	10.9559	10.2985	6.56257	9.73138	10.4223	5.85829	1.48541	1.82557	0.805095	10.9835	15.0913	15.245	6.29756	3.34401	7.05957	12.822	11.3731	16.3224
PHB	6.1107	5.24298	7.02731	13.3541	10.0823	21.046	28.9252	30.8342	26.5822	12.1615	9.07248	16.4667	9.29846	4.94678	6.43453	9.65796	15.0085	9.6483	14.8399	19.7964	15.4186	1.131	1.21469	1.58453
PHB2	5.1714	3.63032	3.67686	20.8247	25.2395	13.5569	9.30456	10.4304	13.6684	4.73078	2.63031	3.8272	2.71164	2.98552	2.51911	6.98265	4.97863	8.17669	20.2045	16.6081	31.0947	3.68993	3.51281	3.25452
PHF24	7.6604	12.0651	7.49187	14.9503	8.97018	10.5998	6.10016	3.7394	8.46092	7.48127	8.86531	8.40895	23.81	36.3816	27.691	56.7674	87.3082	67.4396	28.2951	34.9445	45.2439	3.89951	2.53078	2.45669
PHGDH	9.26079	13.53	4.83413	26.2571	30.3794	24.4716	4.27165	4.03671	5.07472	6.35996	9.40002	8.52234	25.9402	29.0271	18.9104	29.8811	33.3174	32.0923	6.79531	4.83147	10.7706	18.2353	14.3147	26.423
PHKB	20.4932	30.33	29.4898	1.93868	2.97006	1.15739	5.06589	3.72343	6.74777	0.119536	0.117623	0.16484	44.1058	29.198	41.5476	10.7985	9.14635	15.917	1.01665	1.22303	1.49956	3.33305	2.99641	1.72652
PHYHIP	35.004	42.9499	40.4296	9.89358	12.3868	12.5352	3.49881	3.52681	4.47149	0.0647693	0.0999391	0.0678782	36.2566	33.4286	53.1885	10.0466	15.532	11.3627	34.2232	50.3081	39.8358	0.893377	1.08367	0.840668
PHYHIPL	19.2323	10.6163	27.1753	6.82264	6.79535	9.79732	1.3887	1.92196	1.15956	28.6182	19.2028	22.866	24.8596	33.0135	35.8475	3.43539	5.10499	4.52784	9.28579	13.8265	11.6629	13.2247	17.7211	11.1749
PI4K2A	21.4508	27.2425	27.7573	7.87591	12.5148	6.3086	21.1362	22.3832	14.0767	15.3498	24.0224	21.8581	24.0494	31.6249	15.4637	19.552	27.9984	22.4065	0.143166	0.1519	0.100789	8.70208	7.88409	6.91815
PI4KA	5.5402	3.58451	4.4931	4.61981	5.49296	5.29431	9.9495	11.6111	13.4816	27.3419	43.9931	28.0254	0.592535	0.672527	0.582462	6.02714	6.63588	8.60676	22.8481	17.5245	22.9851	10.4275	16.3607	5.99579
PICALM	11.1128	13.2687	7.77896	44.7871	63.9111	53.0727	11.6006	6.13673	15.7304	12.4537	9.66407	17.4476	14.7266	8.54142	14.8886	20.8958	15.9435	25.8481	10.6727	13.5864	15.0058	1.6311	1.91654	1.08631
PIGK	2.98954	2.88491	2.03588	8.49669	8.22479	13.0764	6.97991	9.77885	7.97106	2.8505	1.81007	2.89041	26.6945	16.4972	33.7152	10.934	12.4975	14.8264	1.63197	1.76416	0.987341	2.77485	3.47411	3.15778
PIGO	0.167316	0.21383	0.135024	49.1216	55.4092	39.1008	0.399316	0.370166	0.508329	1.05563	1.17386	1.10947	3.08674	4.35848	2.20393	44.8267	47.6956	45.3198	3.21801	3.78438	4.21238	3.32641	2.03576	4.14803
PIGR	2.85121	1.71928	4.16562	10.8409	17.3671	14.8303	20.8961	12.7466	16.1109	15.558	18.0784	17.4094	3.15389	4.5006	2.88266	2.36239	2.23246	1.74581	11.872	7.18257	10.5898	6.31912	6.08531	4.28436
PIGS	5.14989	6.01507	7.97203	11.1768	8.04731	15.2005	10.4322	10.7765	7.59465	8.51752	11.8479	5.20421	23.1841	14.3509	20.7729	5.02038	7.54564	5.11577	22.4555	34.1324	34.1099	14.7246	7.64209	8.08383
PIGT	32.7419	33.5604	30.9083	11.1355	7.0599	14.3648	0.497556	0.594082	0.713993	2.08992	2.49327	2.5706	36.6602	31.6744	39.5564	9.58815	11.036	15.2547	7.99545	9.08283	4.2056	0.34387	0.359688	0.405079
PIK3R4	0.739996	0.768116	0.424758	12.2752	9.42738	19.0634	20.3337	19.3983	15.3112	3.24743	3.40006	4.33532	30.5006	26.4135	35.4417	7.69912	11.4332	6.63664	12.4849	15.9058	13.3214	4.80756	5.88445	3.57682
PIP4K2A	10.3167	6.81936	11.3794	9.95072	12.717	12.8066	15.7117	20.3938	16.293	8.35926	6.00195	8.16699	15.5726	15.4791	23.5925	1.54976	2.39438	2.07203	7.60838	4.61068	7.00732	13.2499	16.4034	12.7862
PIP4K2B	9.60623	13.9867	14.2845	0.254194	0.233859	0.270717	7.66087	9.81358	11.2079	8.28371	7.24825	5.80688	8.31299	5.5032	8.96971	26.336	41.7426	28.759	35.2673	32.587	34.2446	10.1997	10.0467	9.17973
PIP4K2C	13.5431	14.2203	18.7708	9.4231	12.2123	10.045	11.3763	7.73589	14.3683	1.73355	1.58794	1.62087	23.0688	30.9814	15.5715	14.3813	17.4014	11.3037	5.29188	5.37126	5.79461	5.87166	5.40192	7.93261
PIP4P2	19.9053	15.128	21.0598	2.9777	4.47251	2.27794	6.06216	8.94169	6.87449	26.3453	26.6351	36.9889	32.5471	42.1811	35.9646	9.20572	10.246	7.95374	7.10332	10.5058	6.78367	1.7715	1.88842	1.09479
PIPOX	9.55114	10.1147	7.12515	4.2208	4.85392	4.64288	13.8401	17.2033	13.3142	6.29748	9.18173	10.1263	23.0725	32.6475	21.6881	4.42058	5.78654	5.4771	21.3966	22.4237	27.8584	15.5926	22.0012	11.7256
PISD	16.0198	18.599	13.1683	4.6627	5.22222	3.61825	18.3933	20.159	19.9015	2.59202	2.12286	2.19544	4.35587	3.3061	3.45856	2.7651	4.45734	2.2342	21.6538	32.5456	12.4076	8.99837	11.9318	11.5089
PITHD1	42.7864	38.2938	50.6163	13.2193	14.6074	14.885	8.98969	5.78037	4.92635	9.42542	10.0758	11.2351	28.1943	37.6958	35.8632	24.595	30.424	18.1511	20.842	17.4656	30.5127	0.93476	1.23949	1.01515
PITPNA	44.205	49.2444	24.578	5.74492	5.09	5.31979	9.54451	6.85296	6.14666	15.6322	18.4929	13.7407	24.4139	18.0174	17.6024	21.8885	20.7065	19.7434	8.95501	7.26251	5.58793	1.56529	2.06775	1.87835
PITPNB	10.568	9.12021	15.0066	7.57622	6.3716	10.8416	12.5506	19.2024	10.8312	9.27872	6.44871	9.45502	4.88831	7.77241	4.90786	6.87356	6.38554	5.10706	22.4946	17.6583	20.3577	13.4938	10.1743	8.0693
PKLR	16.0068	20.5207	12.6454	13.0977	8.31702	15.953	11.8868	10.3653	15.1438	11.8349	8.15428	16.5334	22.7448	32.2294	27.4758	8.84807	5.62737	13.7499	15.9551	17.1038	9.58899	13.0965	19.4614	14.0656
PKM	37.8946	32.0588	22.2062	7.70564	9.54728	5.3323	1.87679	2.71197	3.02164	4.37298	5.32192	6.03472	6.3839	9.49285	9.80567	11.3139	18.1927	17.2763	12.9634	14.6097	16.1913	6.84565	9.18686	5.29169
PLAA	6.42241	9.44736	5.3884	3.43336	2.44455	4.302	13.4296	20.695	19.6341	16.8072	8.94142	14.4878	24.1141	29.1781	26.0191	0.565234	0.310879	0.707673	22.8985	13.4414	27.4324	12.7633	14.5884	12.0485
PLCB1	6.93504	7.12228	8.8075	11.4087	10.8268	16.4399	16.4188	21.3609	18.9309	4.43826	3.85685	4.61135	1.18447	1.58837	0.872951	9.38878	9.9615	11.4261	11.201	8.40074	17.888	4.76485	6.15142	5.90365
PLCD1	15.8758	20.5433	15.8282	1.05182	1.05918	0.659489	24.9999	28.0749	22.4249	11.6813	7.69797	18.7601	16.8289	26.4045	17.5357	0	0	0	2.4234	3.58178	3.59632	11.3487	9.83935	8.71583
PLCD3	0.667529	0.647503	0.732947	4.48031	3.33335	4.09949	12.5247	7.7528	20.002	13.7142	9.64111	10.2445	25.7549	21.7887	32.8118	5.62212	5.75705	7.63484	13.0809	13.2771	6.88056	10.8255	8.31401	12.1679
PLCG1	3.36305	2.51556	1.93376	1.25231	1.52531	1.33997	7.19062	10.865	6.45717	14.9773	23.11	13.869	24.3118	24.9925	37.3673	0.00709907	0.00584253	0.00420265	8.01973	7.61875	10.0006	1.56836	1.80204	1.12608
PLD2	15.3555	10.9485	20.776	12.489	9.59152	13.1634	19.2743	16.2482	26.1744	10.5895	16.435	12.4004	9.71999	14.3273	13.7052	9.07347	12.5668	14.0185	20.6345	21.4805	32.1691	6.79869	10.2592	7.29499
PLD3	8.67502	10.5662	12.1277	5.62676	7.77056	5.9925	2.68912	1.50591	2.57618	11.3372	14.2395	12.4823	5.27659	3.8783	4.84391	3.11645	3.65248	4.81491	34.8936	46.0595	51.2586	31.6848	29.2768	51.0443
PLEC	4.43514	6.10719	6.29347	8.69815	10.7509	11.9687	8.47095	8.60649	8.07282	1.15141	0.629822	1.64191	40.8701	31.47	61.1825	1.61742	0.928399	2.26115	22.567	19.1142	23.3794	1.15285	0.789703	1.252
PLEKHA6	3.54435	3.59752	5.32007	3.41177	3.09788	4.4353	12.3226	10.1784	8.69972	0.193015	0.113107	0.1133	62.3832	74.9846	42.7949	4.03319	5.88039	4.49701	10.3286	5.61876	12.4873	3.71115	3.1619	4.07484
PLEKHO2	14.2662	20.4007	18.275	37.3924	38.5141	30.8861	8.30711	7.08596	8.77231	11.4803	6.06161	11.3196	11.9463	12.221	15.7452	8.69693	9.01871	11.4799	5.80867	7.63259	7.07496	4.68208	4.80382	6.38168
PLG	50.457	48.9433	41.8793	6.47412	10.378	6.89493	10.0679	8.66847	15.3234	3.92733	5.61216	3.54245	10.4564	9.09708	12.8614	3.47063	3.54005	5.53566	12.2734	6.83631	8.00228	0.614573	0.75531	0.739331
PLGRKT	7.01066	8.84745	4.46579	7.41463	5.79824	4.36722	5.21797	4.9362	6.18329	0.297311	0.426939	0.408803	72.9293	98.8922	44.414	4.79653	3.15611	6.65278	6.60897	10.0787	8.70401	0.828777	1.10973	0.929059
PLIN2	5.76096	5.52476	6.29673	4.59997	4.35157	3.04518	14.2129	22.1579	17.3824	12.425	17.8547	11.518	6.16435	8.95064	7.11982	4.93864	7.15609	2.90392	16.6017	15.7716	15.9874	8.14403	13.0793	7.04459
PLIN3	24.6356	13.7467	15.7668	0.733336	1.14474	0.80227	19.9045	30.3743	21.9348	6.39234	10.2597	3.82262	0.585174	0.62204	0.748438	20.9397	19.0342	33.3988	37.1619	35.0808	34.1146	1.14104	1.1901	0.896855
PLOD1	16.6027	21.2349	15.1251	11.4256	13.8707	11.1057	0.560752	0.695893	0.837202	0.562187	0.720724	0.784251	15.7324	25.2033	16.5033	12.5319	16.116	6.57924	17.081	11.4272	20.258	5.38715	8.2154	7.87063
PLOD2	3.02	2.30728	2.16836	34.5368	28.7001	34.9858	22.7511	24.3664	23.9342	12.7143	19.2876	7.18357	3.44052	4.4245	4.93714	14.0548	21.4898	19.1286	6.66314	9.31506	5.81025	23.1231	25.4122	13.5039
PLOD3	4.32065	2.71769	4.92122	11.1794	13.0351	13.3146	2.81164	3.75635	1.84163	12.4722	15.715	16.1266	15.8978	14.6895	22.1615	4.94517	5.26661	3.78306	29.132	21.0916	21.3829	9.108	7.73269	14.2267
PLP1	9.21343	12.0327	14.0781	0.485725	0.401209	0.571213	3.88002	4.17491	3.08074	6.89758	5.48358	10.1394	13.8111	16.6562	13.3691	0.855784	0.745388	0.724849	17.7745	20.014	13.793	18.5329	16.7723	11.8055
PLPBP	18.8287	10.7889	12.7094	9.93516	7.98787	8.40515	0.285445	0.350241	0.388206	9.54143	5.12375	15.3712	63.7072	51.9851	66.0644	2.42651	1.6573	1.84657	23.5119	29.8601	22.4539	8.62217	12.0279	5.72512
PLPP3	5.95664	7.12414	3.33572	19.0055	17.9792	26.6268	6.88425	9.397	8.35747	5.55603	6.61168	5.50047	25.2526	31.4142	37.4748	14.3795	8.09563	22.5182	2.28323	2.75814	3.14858	2.62723	3.23412	3.85152
PLS3	10.7074	13.1272	10.4076	9.08178	4.886	6.46622	6.15327	5.19336	6.03021	1.93831	1.665	1.25408	32.4925	49.5835	23.3296	4.34456	2.72838	2.40254	6.31518	8.42445	4.78691	0.378941	0.586222	0.212207
PLTP	17.775	23.6763	11.5893	14.8529	17.6007	21.0763	1.05061	1.56436	1.68098	4.64173	3.77373	3.46273	7.68336	7.26078	6.56159	18.2818	18.9948	22.4684	20.9162	29.2827	24.6811	4.7721	4.01811	6.17987
PLXDC2	47.8986	35.3012	75.4881	10.0819	10.2029	7.31949	3.12913	4.42772	2.32181	7.93273	7.51229	12.3671	18.2707	17.3937	24.5192	12.5365	12.1855	14.605	3.42674	1.87442	4.25601	5.04545	3.06763	4.00104
PLXNB1	7.076	9.20587	4.17484	6.09741	5.1767	4.64013	30.2493	32.6692	26.7404	43.5426	28.8252	41.1477	7.78711	6.25305	12.2881	2.06221	2.51589	3.03969	25.4022	37.4682	33.3785	18.2884	25.4574	24.7625
PLXNB2	17.033	12.9621	13.2346	17.5215	10.0398	9.18127	2.73289	1.59601	3.44891	6.8864	4.77227	8.84213	8.28655	7.90537	12.4464	16.5981	15.818	22.1087	0.101895	0.132565	0.143366	0.084157	0.044519	0.078266
PLXNB3	2.67117	1.64544	2.35865	1.48931	1.55186	2.13716	26.0568	28.4801	22.5391	30.8482	43.3726	49.0795	4.58996	6.54528	4.15391	1.57695	2.07684	1.11333	10.8096	11.1555	10.2692	33.8602	24.8534	19.2326
PML	8.255	7.1736	9.61708	1.04293	0.914647	1.59568	1.51629	1.84987	1.68611	4.14669	5.4446	6.59323	26.9218	38.4443	16.0723	13.8601	13.5551	8.09428	0	0	0	0	0	0
PMP2	49.4302	57.7839	67.0768	6.38098	10.267	4.5624	8.55838	8.80657	5.13503	3.22452	5.1141	3.54375	1.82537	2.90416	1.64283	2.06543	1.48711	1.51396	1.69376	1.19071	0.958667	3.21752	2.22974	4.72653
PMPCA	27.9821	18.0484	34.8937	5.5674	5.2779	4.58754	0.63985	0.819648	0.42678	13.48	21.6085	19.4786	15.332	14.6421	15.286	3.8793	3.47585	5.62498	8.17934	11.9255	10.4941	16.2073	10.9885	23.4681
PMPCB	24.7029	31.6938	32.0397	0.324385	0.226421	0.235504	3.77466	2.26857	4.51449	2.54343	4.02116	1.49808	4.29956	2.98819	4.27806	8.26897	13.2138	5.41617	25.2315	13.5998	23.8186	4.3245	2.78065	4.13854
PMVK	3.87336	2.1807	3.86561	13.4602	8.76258	15.5196	27.834	17.4519	18.0365	1.48526	0.922345	1.40505	13.4216	18.6157	13.2068	13.5236	18.3109	8.70918	20.2405	28.033	14.4112	14.8574	18.9878	10.3259
PNN	40.6873	26.4468	58.7525	1.26032	1.16706	1.20361	1.86855	1.85921	1.51166	7.75253	9.91548	10.5202	28.9257	17.2108	45.558	3.08647	4.09575	4.23464	3.82058	3.86643	2.6553	2.17319	2.35356	2.4231
PNP	3.11496	2.18358	2.39229	16.2818	20.4826	10.746	21.123	19.4965	30.8818	36.7099	48.4937	34.1769	1.31311	1.79502	1.24614	6.40517	7.8079	9.60775	24.7147	14.2851	33.3401	3.73244	3.43758	3.23229
PNPLA6	2.25947	1.89343	2.67295	13.3677	7.23194	21.5354	25.4364	15.7197	26.5047	22.7807	22.8946	32.2119	28.3867	27.3931	42.5516	11.8282	19.0198	14.2294	15.7615	24.3831	25.0923	1.60053	1.84541	1.12837
PNPLA8	11.5678	11.8223	7.53066	17.3189	14.4266	23.9347	0.993804	0.788086	0.787093	18.4028	14.3726	16.8385	20.0862	30.2901	18.3187	8.73284	13.466	9.56247	15.5759	8.69138	21.7284	31.0924	27.1437	43.2806
PNPO	5.06575	4.73647	2.82162	2.93699	4.07655	4.6287	2.75779	3.30934	2.89568	6.70003	5.66822	7.93283	13.2274	18.5581	19.021	2.00767	2.1201	2.16426	30.2213	17.7097	35.3891	32.1891	48.4123	41.8136
PNPT1	4.04929	5.91196	2.76161	12.2679	17.9847	16.0219	7.15151	4.51976	3.92618	2.02268	1.74355	2.86816	1.62252	1.13414	1.00109	6.46122	5.92494	6.25446	2.25169	2.97673	3.45634	7.13692	8.00762	7.26538
PODXL	15.4878	17.1759	21.9617	7.64876	10.5323	12.2074	30.5146	35.0918	26.3036	1.42469	2.15129	0.809226	36.3776	26.9194	28.229	4.67801	4.0839	6.42758	11.5041	10.6182	11.297	1.80273	1.67474	2.85553
POFUT1	1.85874	2.33272	2.70075	4.85546	5.32158	6.91903	65.7175	87.7328	81.9497	1.35358	0.736346	0.939383	1.46709	1.13846	1.61087	2.94113	2.94407	4.23228	10.205	7.90886	8.27623	0.0645939	0.103996	0.0337826
POLDIP2	5.03434	7.77805	6.05127	2.71964	4.33511	3.6008	13.8419	21.3581	11.904	8.83923	7.78736	9.70547	27.4641	27.1894	36.1702	11.9831	11.5397	12.9896	3.57222	2.43268	5.56552	8.83924	11.438	11.6678
POLR2B	1.18509	1.59869	1.66031	38.201	42.1739	41.8301	14.0606	19.9801	12.5983	4.69766	6.77403	3.39171	0.297639	0.330677	0.1765	34.0354	30.6999	39.9235	12.4744	19.1856	16.9153	17.3752	20.7982	17.2536
POLR2C	4.07021	3.1015	3.77715	26.7123	40.1486	41.8849	16.2757	8.70749	14.6807	13.1732	18.5479	7.71952	0.646627	0.473331	0.70547	3.53753	2.27817	3.26514	23.7221	29.0833	23.7932	5.75039	3.98502	6.15292
POMGNT1	4.55248	4.06082	4.78011	9.80044	14.6223	5.71366	28.7043	24.2552	38.6073	5.41268	5.79698	3.29632	2.25607	2.25381	2.85844	19.9635	27.8091	20.203	70.1769	38.2464	95.3002	3.4299	4.38684	3.63912
POMGNT2	22.775	32.5227	16.6713	0.427664	0.544416	0.457172	7.27423	10.5986	10.3658	32.5932	21.7071	25.716	15.577	17.9291	24.8609	9.06251	7.35875	10.5216	3.85052	2.99185	4.65143	2.00833	1.44801	2.69117
PON1	11.7684	10.1326	14.5223	7.202	4.90456	5.63197	14.8635	8.45731	22.4735	10.2949	7.84475	15.5968	30.3166	23.1316	21.3126	18.5017	15.6525	17.9467	3.01384	2.13681	3.25495	6.82262	9.1082	5.71053
PON2	21.9664	33.8723	30.8189	6.51722	4.89443	8.70701	27.901	27.5941	17.1033	25.4336	17.6509	18.6174	5.45573	4.33731	8.12359	3.53788	5.14761	3.6334	4.60068	5.71404	6.22932	1.84145	1.25218	2.29444
POR	3.8396	6.15872	5.45607	14.0434	9.76013	13.2288	2.01771	2.39905	2.44748	18.9089	17.8311	11.1751	18.8835	19.3178	16.4853	2.98552	2.25406	3.15868	4.24771	5.79812	4.67673	6.548	9.9857	7.79212
POSTN	7.24258	8.18412	9.94406	4.04101	2.67515	2.73172	11.4729	9.13239	10.7042	14.0686	7.49857	15.6865	23.3516	36.662	15.2252	2.9603	3.15864	2.96918	33.9923	37.1536	27.1598	0.815422	0.998892	0.631952
PPA1	17.2423	23.5185	10.6902	4.93217	2.71763	3.09247	2.78581	3.90849	3.70513	4.28905	4.88094	6.33493	10.6326	10.0585	9.17596	5.19928	7.33618	7.33098	7.0328	10.289	11.3298	0	0	0
PPA2	20.6096	27.8642	13.4169	12.2081	18.7395	18.8738	10.3245	10.4381	14.7847	2.27369	3.63108	3.23091	18.3767	9.77638	23.3751	2.33199	3.56328	3.45601	3.53924	4.00642	4.17985	3.38884	3.27701	2.0638
PPCS	0.651989	0.423141	0.942776	7.91712	4.10899	10.1102	18.2256	25.0602	26.2814	3.06239	2.78371	3.08689	9.28446	6.60125	5.60782	4.67166	6.78793	5.73213	20.2387	17.3244	15.7457	3.80309	2.5899	2.02324
PPIA	3.34465	3.86976	5.18421	12.1827	16.0081	17.8599	24.6356	31.6814	16.6044	9.24928	13.7074	9.39727	7.05695	6.71821	5.50442	12.1819	19.5641	19.6372	17.1862	14.9177	18.922	12.6236	10.4018	16.3728
PPIB	16.4997	11.0383	20.6576	1.58707	2.13144	1.72991	36.5167	26.0364	51.7442	11.1725	13.2618	8.6922	12.8527	7.27463	10.5007	4.46109	4.67522	5.25516	7.69431	12.3725	10.9105	5.1045	5.60984	6.5848
PPIC	7.44812	11.1051	9.1016	11.1667	8.04002	17.4424	18.2806	15.2094	15.0815	3.93451	6.31095	2.39612	2.01874	1.88349	1.52011	5.79811	7.54914	4.39497	5.776	8.58314	4.25114	8.8382	8.15765	10.1021
PPIF	26.9103	16.6575	26.399	10.4643	11.1864	11.8875	4.95029	3.17314	3.39095	2.23188	3.5911	3.49513	30.0572	16.4112	42.6211	11.8115	10.3233	15.1778	9.43541	10.9451	6.81237	6.12771	4.32616	5.28821
PPM1G	13.1212	9.14548	13.5805	4.70293	7.40711	4.11506	8.63877	7.844	4.85499	1.18072	0.878453	1.44165	9.68139	5.21827	6.5543	5.39308	3.25203	5.93778	35.804	20.6231	27.9271	1.81918	1.15154	1.328
PPM1L	3.54041	3.96526	5.09111	5.94558	7.14659	7.39036	11.865	6.72744	10.0378	1.91127	3.03701	2.02595	0.799195	0.980612	1.17801	0.162907	0.182131	0.208522	39.3326	32.9607	52.3517	4.52526	4.00938	7.00057
PPOX	0.075861	0.0691852	0.0686542	2.48474	2.33068	2.53195	1.88693	2.91343	2.83795	5.23374	4.04044	3.93577	36.7438	37.0011	25.0226	2.19752	1.63275	1.5031	27.1747	17.6636	15.4352	3.17008	3.65828	3.50928
PPP1CB	7.4992	11.4288	6.36682	3.24515	3.83252	3.82603	9.32552	13.3262	11.4797	11.9449	11.0371	10.2488	2.19548	1.73223	1.2141	1.12896	1.4191	1.63248	0.597145	0.80734	0.356495	12.6976	17.4211	12.1008
PPP1R21	2.48659	2.56367	3.38176	3.90376	4.55179	3.59536	2.96292	2.48589	4.56586	10.2146	9.00931	6.86423	0.579144	0.499801	0.377022	12.8876	7.69392	9.16311	19.3652	26.1817	16.1118	21.8807	13.8286	28.97
PPP1R7	21.8592	29.6848	12.7439	10.8409	7.88132	12.0008	16.5062	17.6451	21.9697	2.53801	2.0101	2.91617	7.15174	8.35323	4.92755	24.7134	18.2138	21.2041	29.7509	24.1577	25.8535	10.5566	10.9471	16.0987
PPP2CA	77.1515	59.2523	56.8606	1.3907	1.96923	2.05546	2.43957	3.84477	2.71036	1.73406	1.94041	2.58028	2.1041	2.79635	1.11518	5.05098	4.99037	6.86933	5.48472	8.32032	4.22323	0.346604	0.366014	0.275204
PPP2R1A	48.6247	54.9459	41.4769	13.7256	11.2138	7.52161	0.313702	0.393382	0.273234	3.36498	3.00157	3.15972	41.8912	61.7476	44.6979	0.624898	0.54991	0.614899	4.01382	4.54364	3.91347	3.83614	5.7005	2.12906
[truncated: 970 more rows]
