# Supplementary material for: Exosomal LGALS9 in the cerebrospinal fluid of glioblastoma patients suppressed dendritic cell antigen presentation and cytotoxic T-cell immunity
Source: Cell Death Dis. 2020 Oct 22;11(10):896. doi: 10.1038/s41419-020-03042-3 (PMC7582167; doi:10.1038/s41419-020-03042-3)
Supplement: Supplementary file 8 — SUPPLEMENTAL TABLE 2 [file 41419_2020_3042_MOESM8_ESM.xls]

## Sheet: Sheet2
Clinical characteristics of all patients.
No.	Diagnosis	IDH1 mutational status	p53mut IHC	EGFR IHC/FISH	GFAP IHC	Age	Sex
1	GBM, WHO Grade IV (recurrence)	wt	Strong	Strongly immunopositive	Positive	60	Famale
2	GBM, WHO Grade IV (recurrence)	wt	Weak	Strongly immunopositive	Positive	63	Famale
3	GBM, WHO Grade IV(recurrence)	wt	Weak	Strongly immunopositive	Positive	52	Male
4	GBM, WHO Grade IV (newly diagnosed)	wt	Strong	Strongly immunopositive	Positive	47	Male
5	GBM, WHO Grade IV (newly diagnosed)	wt	Moderate	Strongly immunopositive	Negative	32	Male
6	GBM, WHO Grade IV (newly diagnosed)	wt	Moderate	Strongly immunopositive	Positive	49	Male
7	GBM, WHO Grade IV (recurrence)	wt	Strong	Strongly immunopositive	Positive	55	Male
8	Diffuse Astrocytoma, WHO II (newly diagnosed)	mut	Moderate	Immunopositive	Positive	33	Male
9	Diffuse Astrocytoma, WHO II (newly diagnosed)	mut	Weak	np	Positive	44	Male
10	Anaplastic Astrocytoma, WHO III (newly diagnosed)	mut	Moderate	Immunopositive	Negative	39	Famale
11	Anaplastic Astrocytoma, WHO III (newly diagnosed)	mut	Weak	np	Negative	37	Famale
12	Anaplastic Oligodendroglioma, WHO III (newly diagnosed)	mut	Moderate	Immunopositive	Positive	49	Famale
13	Anaplastic Oligodendroglioma, WHO III (newly diagnosed)	mut	Weak	Immunopositive	Positive	30	Male
14	Anaplastic Oligodendroglioma, WHO III (newly diagnosed)	mut	Moderate	Immunopositive	Positive	48	Male
15	No central nervous system disease or tumor	wt	np	np	np	41	Male
16	No central nervous system disease or tumor	wt	np	np	np	65	Male
17	No central nervous system disease or tumor	wt	np	np	np	57	Famale
18	No central nervous system disease or tumor	wt	np	np	np	37	Male
