# Supplementary material for: Exosomal LGALS9 in the cerebrospinal fluid of glioblastoma patients suppressed dendritic cell antigen presentation and cytotoxic T-cell immunity
Source: Cell Death Dis. 2020 Oct 22;11(10):896. doi: 10.1038/s41419-020-03042-3 (PMC7582167; doi:10.1038/s41419-020-03042-3)
Supplement: Supplementary file 9 — SUPPLEMENTAL TABLE 3 [file 41419_2020_3042_MOESM9_ESM.xlsx]

## Sheet: Sheet1
sgRNA oligonucleotides:	Sequences:
human LGALS9 guide 1:	3’-GACACACATGCCTTTCCAGA-5’
human LGALS9 guide 2:	3’-GTTTGAAGATGGAGGGTACG-5’
human Rab27a guide 1:	3’-CCAAAGCTAAAAACTTGATG-5’
human RAB27a guide 2:	3’-CAACAGTGGGCATTGATTTC-5’
human nSMase2 guide 1:	3’-GAGAAACGCAAAGGGCAGCG-5’
human nSMase2 guide 2:	3’-CGGTCCACCAGCCAGTAGCA-5’
mouse LGALS9 guide 1:	3’-GTTTACTATCACGGCTCCAA-5’
mouse LGALS9 guide 2:	3’-GGGGAGAGCCTCGCTGCCAA-5’
mouse RAB27a guide 1:	3’-CCAAGGCCAAGAACTTGATG-5’
mouse RAB27a guide 2:	3’-CACAGTGGGCATTGATTTCA-5’
mouse nSMase2 guide 1:	3’-CGTTAATGGCCGACTGGCTC-5’
mouse nSMase2 guide 2:	3’-AATGCCAAGTGGTTAAAGGA-5’
human Tim3 guide 1	3’-GAGTCACATTCTCTATGGTC-5’
human Tim3 guide 2	3’-GACGGGCACGAGGTTCCCTG-5’
